# Supplementary material for: Measured active rotational-vibrational energy levels (MARVEL) analysis of high-resolution rovibrational spectra of H12C14N
Source: Commun Chem. 2026 Apr 28;9:231. doi: 10.1038/s42004-026-02031-5 (PMC13332032; doi:10.1038/s42004-026-02031-5)
Supplement: Supplementary file 2 — Supplementary Data 1 [file 42004_2026_2031_MOESM2_ESM.txt]

448.943 0.001 1.000e-03 1 0 1 1 0 f 1 0 1 1 0 e 25CDMS.1
1346.7652 0.0001 1.000e-04 2 0 1 1 0 f 2 0 1 1 0 e 25CDMS.2
2693.3388 0.0002 2.000e-04 3 0 1 1 0 f 3 0 1 1 0 e 25CDMS.3
4488.4723 0.0003 3.000e-04 4 0 1 1 0 f 4 0 1 1 0 e 25CDMS.4
5546.0062 0.0064 6.400e-03 3 0 3 1 0 f 3 0 3 1 0 e 25CDMS.5
6731.9105 0.0004 4.000e-04 5 0 1 1 0 f 5 0 1 1 0 e 25CDMS.6
9242.2 0.1 1.000e-01 4 0 3 1 0 f 4 0 3 1 0 e 25CDMS.7
9423.3348 0.0006 6.000e-04 6 0 1 1 0 f 6 0 1 1 0 e 25CDMS.8
12562.3629 0.0007 7.000e-04 7 0 1 1 0 f 7 0 1 1 0 e 25CDMS.9
13861.45 0.1 1.653e-01 5 0 3 1 0 f 5 0 3 1 0 e 25CDMS.10
16148.5495 0.0009 9.000e-04 8 0 1 1 0 f 8 0 1 1 0 e 25CDMS.11
19402.2 0.1 1.000e-01 6 0 3 1 0 f 6 0 3 1 0 e 25CDMS.12
20181.3862 0.001 1.000e-03 9 0 1 1 0 f 9 0 1 1 0 e 25CDMS.13
24660.31 0.04 4.000e-02 10 0 1 1 0 f 10 0 1 1 0 e 25CDMS.14
25863.35 0.1 1.000e-01 7 0 3 1 0 f 7 0 3 1 0 e 25CDMS.15
29584.66 0.04 4.000e-02 11 0 1 1 0 f 11 0 1 1 0 e 25CDMS.16
33243.124 0.0339 3.390e-02 8 0 3 1 0 f 8 0 3 1 0 e 25CDMS.17
34953.76 0.05 5.000e-02 12 0 1 1 0 f 12 0 1 1 0 e 25CDMS.18
40766.9 0.05 5.000e-02 13 0 1 1 0 f 13 0 1 1 0 e 25CDMS.19
41538.7448 0.041 4.100e-02 9 0 3 1 0 f 9 0 3 1 0 e 25CDMS.20
47023.2 0.08 8.000e-02 14 0 1 1 0 f 14 0 1 1 0 e 25CDMS.21
50747.1159 0.0482 4.820e-02 10 0 3 1 0 f 10 0 3 1 0 e 25CDMS.22
53721.715 0.01 1.000e-02 15 0 1 1 0 f 15 0 1 1 0 e 25CDMS.23
60861.651 0.01 1.000e-02 16 0 1 1 0 f 16 0 1 1 0 e 25CDMS.24
60864.1509 0.0558 5.580e-02 11 0 3 1 0 f 11 0 3 1 0 e 25CDMS.25
68441.925 0.01 1.000e-02 17 0 1 1 0 f 17 0 1 1 0 e 25CDMS.26
71884.7267 0.0635 6.350e-02 12 0 3 1 0 f 12 0 3 1 0 e 25CDMS.27
76461.493 0.01 1.000e-02 18 0 1 1 0 f 18 0 1 1 0 e 25CDMS.28
83802.5037 0.0716 7.160e-02 13 0 3 1 0 f 13 0 3 1 0 e 25CDMS.29
84919.252 0.01 1.000e-02 19 0 1 1 0 f 19 0 1 1 0 e 25CDMS.30
88006.69 0.1 1.000e-01 1 1 0 0 0 e 0 1 0 0 0 e 25CDMS.31
88027.28 0.1 1.000e-01 1 0 0 0 1 e 0 0 0 0 1 e 25CDMS.32
88631.6022 0.0001 1.000e-04 1 0 0 0 0 e 0 0 0 0 0 e 25CDMS.33
89087.69 0.1 1.000e-01 1 0 2 0 0 e 0 0 2 0 0 e 25CDMS.34
93813.982 0.015 1.500e-02 20 0 1 1 0 f 20 0 1 1 0 e 25CDMS.35
96609.7301 0.0802 8.020e-02 14 0 3 1 0 f 14 0 3 1 0 e 25CDMS.36
103144.47 0.02 2.000e-02 21 0 1 1 0 f 21 0 1 1 0 e 25CDMS.37
110297.0337 0.0895 8.950e-02 15 0 3 1 0 f 15 0 3 1 0 e 25CDMS.38
112909.422 0.02 2.000e-02 22 0 1 1 0 f 22 0 1 1 0 e 25CDMS.39
123107.475 0.02 2.000e-02 23 0 1 1 0 f 23 0 1 1 0 e 25CDMS.40
124853.2012 0.0999 9.990e-02 16 0 3 1 0 f 16 0 3 1 0 e 25CDMS.41
133737.264 0.02 2.000e-02 24 0 1 1 0 f 24 0 1 1 0 e 25CDMS.42
140264.9489 0.1119 1.119e-01 17 0 3 1 0 f 17 0 3 1 0 e 25CDMS.43
144797.28 0.02 2.000e-02 25 0 1 1 0 f 25 0 1 1 0 e 25CDMS.44
156286.022 0.02 2.000e-02 26 0 1 1 0 f 26 0 1 1 0 e 25CDMS.45
156516.6881 0.1259 1.259e-01 18 0 3 1 0 f 18 0 3 1 0 e 25CDMS.46
168201.936 0.02 2.000e-02 27 0 1 1 0 f 27 0 1 1 0 e 25CDMS.47
173590.29 0.1424 1.424e-01 19 0 3 1 0 f 19 0 3 1 0 e 25CDMS.48
176011.26 0.1 1.000e-01 2 1 0 0 0 e 1 1 0 0 0 e 25CDMS.49
176052.38 0.1 1.000e-01 2 0 0 0 1 e 1 0 0 0 1 e 25CDMS.50
177238.6556 0.0004 4.000e-04 2 0 1 1 0 e 1 0 1 1 0 e 25CDMS.51
177261.1112 0.0003 3.000e-04 2 0 0 0 0 e 1 0 0 0 0 e 25CDMS.52
177698.78 0.1 1.000e-01 2 0 3 1 0 e 1 0 3 1 0 e 25CDMS.53
178136.4778 0.0004 4.000e-04 2 0 1 1 0 f 1 0 1 1 0 f 25CDMS.54
178170.38 0.1 1.000e-01 2 0 2 0 0 e 1 0 2 0 0 e 25CDMS.55
179547.32 0.1 1.000e-01 2 0 3 1 0 f 1 0 3 1 0 f 25CDMS.56
180543.381 0.01 1.000e-02 28 0 1 1 0 f 28 0 1 1 0 e 25CDMS.57
191464.8566 0.1619 1.754e-01 20 0 3 1 0 f 20 0 3 1 0 e 25CDMS.58
193308.672 0.01 1.000e-02 29 0 1 1 0 f 29 0 1 1 0 e 25CDMS.59
206496.098 0.01 1.000e-02 30 0 1 1 0 f 30 0 1 1 0 e 25CDMS.60
210116.5046 0.1849 1.849e-01 21 0 3 1 0 f 21 0 3 1 0 e 25CDMS.61
220103.857 0.02 2.000e-02 31 0 1 1 0 f 31 0 1 1 0 e 25CDMS.62
229518.1724 0.2119 2.119e-01 22 0 3 1 0 f 22 0 3 1 0 e 25CDMS.63
234130.151 0.03 3.000e-02 32 0 1 1 0 f 32 0 1 1 0 e 25CDMS.64
248573.053 0.02 2.000e-02 33 0 1 1 0 f 33 0 1 1 0 e 25CDMS.65
249639.4611 0.2432 2.432e-01 23 0 3 1 0 f 23 0 3 1 0 e 25CDMS.66
263430.665 0.03 3.000e-02 34 0 1 1 0 f 34 0 1 1 0 e 25CDMS.67
264011.53 0.1 1.000e-01 3 1 0 0 0 e 2 1 0 0 0 e 25CDMS.68
264073.3 0.1 1.000e-01 3 0 0 0 1 e 2 0 0 0 1 e 25CDMS.69
265852.7094 0.0005 5.000e-04 3 0 1 1 0 e 2 0 1 1 0 e 25CDMS.70
265886.4339 0.0004 4.000e-04 3 0 0 0 0 e 2 0 0 0 0 e 25CDMS.71
266540 0.1 1.000e-01 3 0 3 1 0 e 2 0 3 1 0 e 25CDMS.72
267109.37 0.1 1.000e-01 3 0 2 2 0 f 2 0 2 2 0 f 25CDMS.73
267120.02 0.1 1.000e-01 3 0 2 2 0 e 2 0 2 2 0 e 25CDMS.74
267199.283 0.0006 6.000e-04 3 0 1 1 0 f 2 0 1 1 0 f 25CDMS.75
267243.15 0.1 1.000e-01 3 0 2 0 0 e 2 0 2 0 0 e 25CDMS.76
269312.89 0.1 1.000e-01 3 0 3 1 0 f 2 0 3 1 0 f 25CDMS.77
270446.5228 0.2792 2.792e-01 24 0 3 1 0 f 24 0 3 1 0 e 25CDMS.78
278701.031 0.03 3.000e-02 35 0 1 1 0 f 35 0 1 1 0 e 25CDMS.79
291902.0111 0.3204 3.204e-01 25 0 3 1 0 f 25 0 3 1 0 e 25CDMS.80
294382.0631 0.0262 2.620e-02 36 0 1 1 0 f 36 0 1 1 0 e 25CDMS.81
310471.7453 0.037 3.700e-02 37 0 1 1 0 f 37 0 1 1 0 e 25CDMS.82
313965.1099 0.3672 3.672e-01 26 0 3 1 0 f 26 0 3 1 0 e 25CDMS.83
326967.9457 0.0518 5.180e-02 38 0 1 1 0 f 38 0 1 1 0 e 25CDMS.84
336591.6582 0.42 4.200e-01 27 0 3 1 0 f 27 0 3 1 0 e 25CDMS.85
343868.5044 0.0713 7.130e-02 39 0 1 1 0 f 39 0 1 1 0 e 25CDMS.86
352005.76 0.1 1.000e-01 4 1 0 0 0 e 3 1 0 0 0 e 25CDMS.87
352087.89 0.1 1.000e-01 4 0 0 0 1 e 3 0 0 0 1 e 25CDMS.88
354460.4346 0.0007 7.000e-04 4 0 1 1 0 e 3 0 1 1 0 e 25CDMS.89
354505.4773 0.0005 5.000e-04 4 0 0 0 0 e 3 0 0 0 0 e 25CDMS.90
355371.69 0.1 1.000e-01 4 0 3 1 0 e 3 0 3 1 0 e 25CDMS.91
356135.46 0.1 1.000e-01 4 0 2 2 0 f 3 0 2 2 0 f 25CDMS.92
356162.77 0.1 1.000e-01 4 0 2 2 0 e 3 0 2 2 0 e 25CDMS.93
356255.5682 0.0007 7.000e-04 4 0 1 1 0 f 3 0 1 1 0 f 25CDMS.94
356301.178 0.02 2.000e-02 4 0 2 0 0 e 3 0 2 0 0 e 25CDMS.95
-356839.5539 0.0029 0.0029 4 0 3 3 0 e 3 0 3 3 0 e 25CDMS.96
-356839.6498 0.0029 0.0029 4 0 3 3 0 f 3 0 3 3 0 f 25CDMS.97
359067.86 0.1 1.000e-01 4 0 3 1 0 f 3 0 3 1 0 f 25CDMS.98
359734.3864 0.4793 4.793e-01 28 0 3 1 0 f 28 0 3 1 0 e 25CDMS.99
361171.2181 0.0969 9.690e-02 40 0 1 1 0 f 40 0 1 1 0 e 25CDMS.100
378873.8406 0.13 1.300e-01 41 0 1 1 0 f 41 0 1 1 0 e 25CDMS.101
383343.2793 0.5454 5.454e-01 29 0 3 1 0 f 29 0 3 1 0 e 25CDMS.102
396974.0844 0.172 1.720e-01 42 0 1 1 0 f 42 0 1 1 0 e 25CDMS.103
407366.0758 0.6188 6.188e-01 30 0 3 1 0 f 30 0 3 1 0 e 25CDMS.104
415469.6207 0.2249 2.249e-01 43 0 1 1 0 f 43 0 1 1 0 e 25CDMS.105
431748.9096 0.6998 6.998e-01 31 0 3 1 0 f 31 0 3 1 0 e 25CDMS.106
434358.0812 0.2908 2.908e-01 44 0 1 1 0 f 44 0 1 1 0 e 25CDMS.107
439991.637 0.02 2.000e-02 5 1 0 0 0 e 4 1 0 0 0 e 25CDMS.108
440094.16 0.02 2.000e-02 5 0 0 0 1 e 4 0 0 0 1 e 25CDMS.109
443059.722 0.0008 8.000e-04 5 0 1 1 0 e 4 0 1 1 0 e 25CDMS.110
443116.1485 0.0006 6.000e-04 5 0 0 0 0 e 4 0 0 0 0 e 25CDMS.111
444190.283 0.03 3.000e-02 5 0 3 1 0 e 4 0 3 1 0 e 25CDMS.112
445152.823 0.02 2.000e-02 5 0 2 2 0 f 4 0 2 2 0 f 25CDMS.113
445207.641 0.02 2.000e-02 5 0 2 2 0 e 4 0 2 2 0 e 25CDMS.114
445303.1602 0.0008 8.000e-04 5 0 1 1 0 f 4 0 1 1 0 f 25CDMS.115
445339.372 0.02 2.000e-02 5 0 2 0 0 e 4 0 2 0 0 e 25CDMS.116
446040.833 0.05 5.000e-02 5 0 3 3 0 e 4 0 3 3 0 e 25CDMS.117
446040.833 0.05 5.000e-02 5 0 3 3 0 f 4 0 3 3 0 f 25CDMS.118
448809.346 0.03 3.000e-02 5 0 3 1 0 f 4 0 3 1 0 f 25CDMS.119
453637.0583 0.3723 3.723e-01 45 0 1 1 0 f 45 0 1 1 0 e 25CDMS.120
456437.0853 0.7885 7.885e-01 32 0 3 1 0 f 32 0 3 1 0 e 25CDMS.121
473304.1062 0.472 4.720e-01 46 0 1 1 0 f 46 0 1 1 0 e 25CDMS.122
493356.7422 0.5933 5.933e-01 47 0 1 1 0 f 47 0 1 1 0 e 25CDMS.123
513792.4471 0.7397 7.397e-01 48 0 1 1 0 f 48 0 1 1 0 e 25CDMS.124
527967.184 0.02 2.000e-02 6 1 0 0 0 e 5 1 0 0 0 e 25CDMS.125
528089.931 0.02 2.000e-02 6 0 0 0 1 e 5 0 0 0 1 e 25CDMS.126
531648.4624 0.0009 9.000e-04 6 0 1 1 0 e 5 0 1 1 0 e 25CDMS.127
531716.3479 0.01 1.000e-02 6 0 0 0 0 e 5 0 0 0 0 e 25CDMS.128
532992.988 0.03 3.000e-02 6 0 3 1 0 e 5 0 3 1 0 e 25CDMS.129
534159.416 0.02 2.000e-02 6 0 2 2 0 f 5 0 2 2 0 f 25CDMS.130
534255.341 0.02 2.000e-02 6 0 2 2 0 e 5 0 2 2 0 e 25CDMS.131
534339.885 0.003 3.000e-03 6 0 1 1 0 f 5 0 1 1 0 f 25CDMS.132
534352.835 0.02 2.000e-02 6 0 2 0 0 e 5 0 2 0 0 e 25CDMS.133
534608.6661 0.9154 9.154e-01 49 0 1 1 0 f 49 0 1 1 0 e 25CDMS.134
535236.187 0.05 5.000e-02 6 0 3 3 0 e 5 0 3 3 0 e 25CDMS.135
535236.187 0.05 5.000e-02 6 0 3 3 0 f 5 0 3 3 0 f 25CDMS.136
538533.898 0.03 3.000e-02 6 0 3 1 0 f 5 0 3 1 0 f 25CDMS.137
555802.81 1.1251 1.125e+00 50 0 1 1 0 f 50 0 1 1 0 e 25CDMS.138
577372.2559 1.374 1.374e+00 51 0 1 1 0 f 51 0 1 1 0 e 25CDMS.139
599314.3482 1.6678 1.668e+00 52 0 1 1 0 f 52 0 1 1 0 e 25CDMS.140
615930.25 0.02 2.000e-02 7 1 0 0 0 e 6 1 0 0 0 e 25CDMS.141
616073.112 0.02 2.000e-02 7 0 0 0 1 e 6 0 0 0 1 e 25CDMS.142
620224.545 0.003 3.000e-03 7 0 1 1 0 e 6 0 1 1 0 e 25CDMS.143
620304.0022 0.01 1.000e-02 7 0 0 0 0 e 6 0 0 0 0 e 25CDMS.144
621626.3989 2.0132 2.013e+00 53 0 1 1 0 f 53 0 1 1 0 e 25CDMS.145
621776.503 0.03 3.000e-02 7 0 3 1 0 e 6 0 3 1 0 e 25CDMS.146
623152.901 0.02 2.000e-02 7 0 2 2 0 f 6 0 2 2 0 f 25CDMS.147
623306.432 0.02 2.000e-02 7 0 2 2 0 e 6 0 2 2 0 e 25CDMS.148
623336.612 0.02 2.000e-02 7 0 2 0 0 e 6 0 2 0 0 e 25CDMS.149
623363.573 0.003 3.000e-03 7 0 1 1 0 f 6 0 1 1 0 f 25CDMS.150
624424.655 0.05 5.000e-02 7 0 3 3 0 e 6 0 3 3 0 e 25CDMS.151
624424.655 0.05 5.000e-02 7 0 3 3 0 f 6 0 3 3 0 f 25CDMS.152
628237.71 0.03 3.000e-02 7 0 3 1 0 f 6 0 3 1 0 f 25CDMS.153
644305.6893 2.4174 2.417e+00 54 0 1 1 0 f 54 0 1 1 0 e 25CDMS.154
667349.4701 2.8883 2.888e+00 55 0 1 1 0 f 55 0 1 1 0 e 25CDMS.155
690754.9625 3.4351 3.435e+00 56 0 1 1 0 f 56 0 1 1 0 e 25CDMS.156
703878.75 0.02 2.000e-02 8 1 0 0 0 e 7 1 0 0 0 e 25CDMS.157
704041.59 0.02 2.000e-02 8 0 0 0 1 e 7 0 0 0 1 e 25CDMS.158
708785.858 0.01 1.000e-02 8 0 1 1 0 e 7 0 1 1 0 e 25CDMS.159
708877.0051 0.01 1.000e-02 8 0 0 0 0 e 7 0 0 0 0 e 25CDMS.160
710537.787 0.03 3.000e-02 8 0 3 1 0 e 7 0 3 1 0 e 25CDMS.161
712131.176 0.02 2.000e-02 8 0 2 2 0 f 7 0 2 2 0 f 25CDMS.162
712285.82 0.02 2.000e-02 8 0 2 0 0 e 7 0 2 0 0 e 25CDMS.163
712361.398 0.02 2.000e-02 8 0 2 2 0 e 7 0 2 2 0 e 25CDMS.164
712372.0548 0.0009 9.000e-04 8 0 1 1 0 f 7 0 1 1 0 f 25CDMS.165
713603.0014 0.0044 4.400e-03 8 0 3 3 0 e 7 0 3 3 0 e 25CDMS.166
713607.0455 0.0044 4.400e-03 8 0 3 3 0 f 7 0 3 3 0 f 25CDMS.167
714519.359 4.0674 4.067e+00 57 0 1 1 0 f 57 0 1 1 0 e 25CDMS.168
717917.411 0.03 5.227e-02 8 0 3 1 0 f 7 0 3 1 0 f 25CDMS.169
738639.824 4.7963 4.796e+00 58 0 1 1 0 f 58 0 1 1 0 e 25CDMS.170
763113.4947 5.6336 5.634e+00 59 0 1 1 0 f 59 0 1 1 0 e 25CDMS.171
787937.4818 6.5926 6.593e+00 60 0 1 1 0 f 60 0 1 1 0 e 25CDMS.172
791810.729 0.03 3.000e-02 9 1 0 0 0 e 8 1 0 0 0 e 25CDMS.173
791993.345 0.01 1.000e-02 9 0 0 0 1 e 8 0 0 0 1 e 25CDMS.174
797330.3188 0.003 3.000e-03 9 0 1 1 0 e 8 0 1 1 0 e 25CDMS.175
797433.2623 0.01 1.000e-02 9 0 0 0 0 e 8 0 0 0 0 e 25CDMS.176
799273.755 0.01 1.000e-02 9 0 3 1 0 e 8 0 3 1 0 e 25CDMS.177
801091.959 0.008 8.000e-03 9 0 2 2 0 f 8 0 2 2 0 f 25CDMS.178
801195.59 0.008 8.000e-03 9 0 2 0 0 e 8 0 2 0 0 e 25CDMS.179
801363.1495 0.003 3.000e-03 9 0 1 1 0 f 8 0 1 1 0 f 25CDMS.180
801420.7 0.008 8.000e-03 9 0 2 2 0 e 8 0 2 2 0 e 25CDMS.181
802772.5 0.02 2.000e-02 9 0 3 3 0 e 8 0 3 3 0 e 25CDMS.182
802779.887 0.02 2.000e-02 9 0 3 3 0 f 8 0 3 3 0 f 25CDMS.183
807569.38 0.01 1.000e-02 9 0 3 1 0 f 8 0 3 1 0 f 25CDMS.184
879724.02 0.05 5.000e-02 10 1 0 0 0 e 9 1 0 0 0 e 25CDMS.185
879926.213 0.01 1.000e-02 10 0 0 0 1 e 9 0 0 0 1 e 25CDMS.186
885855.79 0.003 3.000e-03 10 0 1 1 0 e 9 0 1 1 0 e 25CDMS.187
885970.6949 0.01 1.000e-02 10 0 0 0 0 e 9 0 0 0 0 e 25CDMS.188
887981.48 0.01 1.000e-02 10 0 3 1 0 e 9 0 3 1 0 e 25CDMS.189
890033.14 0.009 9.000e-03 10 0 2 2 0 f 9 0 2 2 0 f 25CDMS.190
890061.163 0.009 9.000e-03 10 0 2 0 0 e 9 0 2 0 0 e 25CDMS.191
890334.706 0.003 3.000e-03 10 0 1 1 0 f 9 0 1 1 0 f 25CDMS.192
890484.747 0.009 9.000e-03 10 0 2 2 0 e 9 0 2 2 0 e 25CDMS.193
891930.645 0.01 1.000e-02 10 0 3 3 0 e 9 0 3 3 0 e 25CDMS.194
891943.396 0.01 1.000e-02 10 0 3 3 0 f 9 0 3 3 0 f 25CDMS.195
897189.861 0.01 1.000e-02 10 0 3 1 0 f 9 0 3 1 0 f 25CDMS.196
967616.4891 0.0128 1.280e-02 11 1 0 0 0 e 10 1 0 0 0 e 25CDMS.197
967838.099 0.01 1.000e-02 11 0 0 0 1 e 10 0 0 0 1 e 25CDMS.198
974360.172 0.003 3.000e-03 11 0 1 1 0 e 10 0 1 1 0 e 25CDMS.199
974487.1998 0.01 1.000e-02 11 0 0 0 0 e 10 0 0 0 0 e 25CDMS.200
976658.008 0.01 1.000e-02 11 0 3 1 0 e 10 0 3 1 0 e 25CDMS.201
978877.895 0.009 9.000e-03 11 0 2 0 0 e 10 0 2 0 0 e 25CDMS.202
978952.532 0.01 1.000e-02 11 0 2 2 0 f 10 0 2 2 0 f 25CDMS.203
979284.531 0.003 3.000e-03 11 0 1 1 0 f 10 0 1 1 0 f 25CDMS.204
979553.815 0.01 1.000e-02 11 0 2 2 0 e 10 0 2 2 0 e 25CDMS.205
981076.052 0.01 1.000e-02 11 0 3 3 0 e 10 0 3 3 0 e 25CDMS.206
981096.79 0.01 1.000e-02 11 0 3 3 0 f 10 0 3 3 0 f 25CDMS.207
986775.0475 0.0067 6.700e-03 11 0 3 1 0 f 10 0 3 1 0 f 25CDMS.208
1055486.1963 0.0138 1.380e-02 12 1 0 0 0 e 11 1 0 0 0 e 25CDMS.209
1055726.9598 0.007 7.000e-03 12 0 0 0 1 e 11 0 0 0 1 e 25CDMS.210
1062841.3614 0.0015 1.500e-03 12 0 1 1 0 e 11 0 1 1 0 e 25CDMS.211
1062980.689 0.02 2.000e-02 12 0 0 0 0 e 11 0 0 0 0 e 25CDMS.212
1065300.5131 0.0059 5.900e-03 12 0 3 1 0 e 11 0 3 1 0 e 25CDMS.213
1067641.2979 0.0052 5.200e-03 12 0 2 0 0 e 11 0 2 0 0 e 25CDMS.214
1067847.9691 0.0037 3.700e-03 12 0 2 2 0 f 11 0 2 2 0 f 25CDMS.215
1068210.4725 0.0015 1.500e-03 12 0 1 1 0 f 11 0 1 1 0 f 25CDMS.216
1068628.0186 0.0038 3.800e-03 12 0 2 2 0 e 11 0 2 2 0 e 25CDMS.217
1070207.133 0.0052 5.200e-03 12 0 3 3 0 e 11 0 3 3 0 e 25CDMS.218
1070239.4377 0.0051 5.100e-03 12 0 3 3 0 f 11 0 3 3 0 f 25CDMS.219
1076321.0889 0.0074 7.400e-03 12 0 3 1 0 f 11 0 3 1 0 f 25CDMS.220
1143331.0182 0.015 1.500e-02 13 1 0 0 0 e 12 1 0 0 0 e 25CDMS.221
1143590.657 0.009 9.000e-03 13 0 0 0 1 e 12 0 0 0 1 e 25CDMS.222
1151297.2543 0.0018 1.800e-03 13 0 1 1 0 e 12 0 1 1 0 e 25CDMS.223
1151449.088 0.02 2.000e-02 13 0 0 0 0 e 12 0 0 0 0 e 25CDMS.224
1153906.208 0.0065 6.500e-03 13 0 3 1 0 e 12 0 3 1 0 e 25CDMS.225
1156347.1091 0.0056 5.600e-03 13 0 2 0 0 e 12 0 2 0 0 e 25CDMS.226
1156717.2548 0.004 4.000e-03 13 0 2 2 0 f 12 0 2 2 0 f 25CDMS.227
1157110.3578 0.0018 1.800e-03 13 0 1 1 0 f 12 0 1 1 0 f 25CDMS.228
1157707.2253 0.0042 4.200e-03 13 0 2 2 0 e 12 0 2 2 0 e 25CDMS.229
1159322.2842 0.0059 5.900e-03 13 0 3 3 0 e 12 0 3 3 0 e 25CDMS.230
1159370.8066 0.0055 5.500e-03 13 0 3 3 0 f 12 0 3 3 0 f 25CDMS.231
1165823.9849 0.0084 8.400e-03 13 0 3 1 0 f 12 0 3 1 0 f 25CDMS.232
1231148.8845 0.0164 1.640e-02 14 1 0 0 0 e 13 1 0 0 0 e 25CDMS.233
1231427.1113 0.0116 1.160e-02 14 0 0 0 1 e 13 0 0 0 1 e 25CDMS.234
1239725.7441 0.0022 2.200e-03 14 0 1 1 0 e 13 0 1 1 0 e 25CDMS.235
1239890.3009 0.0031 3.100e-03 14 0 0 0 0 e 13 0 0 0 0 e 25CDMS.236
1242472.4044 0.0073 7.300e-03 14 0 3 1 0 e 13 0 3 1 0 e 25CDMS.237
1244991.3515 0.0063 6.300e-03 14 0 2 0 0 e 13 0 2 0 0 e 25CDMS.238
1245558.2225 0.0044 4.400e-03 14 0 2 2 0 f 13 0 2 2 0 f 25CDMS.239
1245982.021 0.0023 2.300e-03 14 0 1 1 0 f 13 0 1 1 0 f 25CDMS.240
1246791.0494 0.0046 4.600e-03 14 0 2 2 0 e 13 0 2 2 0 e 25CDMS.241
1248419.8111 0.0069 6.900e-03 14 0 3 3 0 e 13 0 3 3 0 e 25CDMS.242
1248490.4775 0.0063 6.300e-03 14 0 3 3 0 f 13 0 3 3 0 f 25CDMS.243
1255279.6308 0.0097 9.700e-03 14 0 3 1 0 f 13 0 3 1 0 f 25CDMS.244
1318937.7261 0.0182 1.820e-02 15 1 0 0 0 e 14 1 0 0 0 e 25CDMS.245
1319234.2305 0.0146 1.460e-02 15 0 0 0 1 e 14 0 0 0 1 e 25CDMS.246
1328124.7269 0.0027 2.700e-03 15 0 1 1 0 e 14 0 1 1 0 e 25CDMS.247
1328302.2315 0.0037 3.700e-03 15 0 0 0 0 e 14 0 0 0 0 e 25CDMS.248
1330996.4942 0.0085 8.500e-03 15 0 3 1 0 e 14 0 3 1 0 e 25CDMS.249
1333570.3929 0.0072 7.200e-03 15 0 2 0 0 e 14 0 2 0 0 e 25CDMS.250
1334368.6989 0.005 5.000e-03 15 0 2 2 0 f 14 0 2 2 0 f 25CDMS.251
1334823.2973 0.0028 2.800e-03 15 0 1 1 0 f 14 0 1 1 0 f 25CDMS.252
1335878.7541 0.0052 5.200e-03 15 0 2 2 0 e 14 0 2 2 0 e 25CDMS.253
1337497.938 0.0084 8.400e-03 15 0 3 3 0 e 14 0 3 3 0 e 25CDMS.254
1337598.1597 0.0073 7.300e-03 15 0 3 3 0 f 14 0 3 3 0 f 25CDMS.255
1344683.7978 0.0114 1.140e-02 15 0 3 1 0 f 14 0 3 1 0 f 25CDMS.256
1406695.4747 0.0204 2.040e-02 16 1 0 0 0 e 15 1 0 0 0 e 25CDMS.257
1407009.9234 0.0181 1.810e-02 16 0 0 0 1 e 15 0 0 0 1 e 25CDMS.258
1416492.0993 0.0033 3.300e-03 16 0 1 1 0 e 15 0 1 1 0 e 25CDMS.259
1416682.7991 0.0043 4.300e-03 16 0 0 0 0 e 15 0 0 0 0 e 25CDMS.260
1419475.9581 0.01 1.000e-02 16 0 3 1 0 e 15 0 3 1 0 e 25CDMS.261
1422081.012 0.0082 8.200e-03 16 0 2 0 0 e 15 0 2 0 0 e 25CDMS.262
1423146.5118 0.0056 5.600e-03 16 0 2 2 0 f 15 0 2 2 0 f 25CDMS.263
1423632.0226 0.0033 3.300e-03 16 0 1 1 0 f 15 0 1 1 0 f 25CDMS.264
1424969.194 0.0059 5.900e-03 16 0 2 2 0 e 15 0 2 2 0 e 25CDMS.265
1426554.8027 0.0102 1.020e-02 16 0 3 3 0 e 15 0 3 3 0 e 25CDMS.266
1426693.6973 0.0086 8.600e-03 16 0 3 3 0 f 15 0 3 3 0 f 25CDMS.267
1434032.1256 0.0133 1.330e-02 16 0 3 1 0 f 15 0 3 1 0 f 25CDMS.268
1494420.0631 0.0229 2.290e-02 17 1 0 0 0 e 16 1 0 0 0 e 25CDMS.269
1494752.0996 0.0218 2.180e-02 17 0 0 0 1 e 16 0 0 0 1 e 25CDMS.270
1504825.759 0.0038 3.800e-03 17 0 1 1 0 e 16 0 1 1 0 e 25CDMS.271
1505029.9182 0.005 5.000e-03 17 0 0 0 0 e 16 0 0 0 0 e 25CDMS.272
1507908.3684 0.0117 1.170e-02 17 0 3 1 0 e 16 0 3 1 0 e 25CDMS.273
1510520.4582 0.0095 9.500e-03 17 0 2 0 0 e 16 0 2 0 0 e 25CDMS.274
1511889.4902 0.0065 6.500e-03 17 0 2 2 0 f 16 0 2 2 0 f 25CDMS.275
1512406.0345 0.0039 3.900e-03 17 0 1 1 0 f 16 0 1 1 0 f 25CDMS.276
1514060.7561 0.0067 6.700e-03 17 0 2 2 0 e 16 0 2 2 0 e 25CDMS.277
1515588.4539 0.0124 1.240e-02 17 0 3 3 0 e 16 0 3 3 0 e 25CDMS.278
1515777.0758 0.0102 1.020e-02 17 0 3 3 0 f 16 0 3 3 0 f 25CDMS.279
1523320.1161 0.0155 1.550e-02 17 0 3 1 0 f 16 0 3 1 0 f 25CDMS.280
1582109.4251 0.0258 2.580e-02 18 1 0 0 0 e 17 1 0 0 0 e 25CDMS.281
1582458.6697 0.0257 2.570e-02 18 0 0 0 1 e 17 0 0 0 1 e 25CDMS.282
1593123.6046 0.0045 4.500e-03 18 0 1 1 0 e 17 0 1 1 0 e 25CDMS.283
1593341.5039 0.0058 5.800e-03 18 0 0 0 0 e 17 0 0 0 0 e 25CDMS.284
1596291.3907 0.0138 1.380e-02 18 0 3 1 0 e 17 0 3 1 0 e 25CDMS.285
1598886.5031 0.0109 1.090e-02 18 0 2 0 0 e 17 0 2 0 0 e 25CDMS.286
1600595.4642 0.0074 7.400e-03 18 0 2 2 0 f 17 0 2 2 0 f 25CDMS.287
1601143.172 0.0045 4.500e-03 18 0 1 1 0 f 17 0 1 1 0 f 25CDMS.288
1603151.3082 0.0076 7.600e-03 18 0 2 2 0 e 17 0 2 2 0 e 25CDMS.289
1604596.8493 0.0149 1.490e-02 18 0 3 3 0 e 17 0 3 3 0 e 25CDMS.290
1604848.4255 0.012 1.200e-02 18 0 3 3 0 f 17 0 3 3 0 f 25CDMS.291
1612543.1299 0.018 1.800e-02 18 0 3 1 0 f 17 0 3 1 0 f 25CDMS.292
1669761.4959 0.029 2.900e-02 19 1 0 0 0 e 18 1 0 0 0 e 25CDMS.293
1670127.5454 0.0297 2.970e-02 19 0 0 0 1 e 18 0 0 0 1 e 25CDMS.294
1681383.5359 0.0052 5.200e-03 19 0 1 1 0 e 18 0 1 1 0 e 25CDMS.295
1681615.4727 0.0067 6.700e-03 19 0 0 0 0 e 18 0 0 0 0 e 25CDMS.296
1684622.7853 0.0161 1.610e-02 19 0 3 1 0 e 18 0 3 1 0 e 25CDMS.297
1687177.4755 0.0125 1.250e-02 19 0 2 0 0 e 18 0 2 0 0 e 25CDMS.298
1689262.2654 0.0085 8.500e-03 19 0 2 2 0 f 18 0 2 2 0 f 25CDMS.299
1689841.2756 0.0052 5.200e-03 19 0 1 1 0 f 18 0 1 1 0 f 25CDMS.300
1692238.1637 0.0086 8.600e-03 19 0 2 2 0 e 18 0 2 2 0 e 25CDMS.301
1693577.8549 0.0177 1.770e-02 19 0 3 3 0 e 18 0 3 3 0 e 25CDMS.302
1693908.0214 0.0141 1.410e-02 19 0 3 3 0 f 18 0 3 3 0 f 25CDMS.303
1701696.3872 0.0206 2.060e-02 19 0 3 1 0 f 18 0 3 1 0 f 25CDMS.304
1757374.2115 0.0325 3.250e-02 20 1 0 0 0 e 19 1 0 0 0 e 25CDMS.305
1757756.6393 0.0337 3.370e-02 20 0 0 0 1 e 19 0 0 0 1 e 25CDMS.306
1769603.495 0.03 3.000e-02 20 0 1 1 0 e 19 0 1 1 0 e 25CDMS.307
1769849.756 0.02 2.000e-02 20 0 0 0 0 e 19 0 0 0 0 e 25CDMS.308
1772900.466 0.1 1.000e-01 20 0 3 1 0 e 19 0 3 1 0 e 25CDMS.309
1775392.2783 0.0143 1.430e-02 20 0 2 0 0 e 19 0 2 0 0 e 25CDMS.310
1777887.7268 0.0097 9.700e-03 20 0 2 2 0 f 19 0 2 2 0 f 25CDMS.311
1778498.217 0.02 2.000e-02 20 0 1 1 0 f 19 0 1 1 0 f 25CDMS.312
1781318.074 0.03 3.000e-02 20 0 2 2 0 e 19 0 2 2 0 e 25CDMS.313
1782529.2456 0.0208 2.080e-02 20 0 3 3 0 e 19 0 3 3 0 e 25CDMS.314
1782956.295 0.05 5.000e-02 20 0 3 3 0 f 19 0 3 3 0 f 25CDMS.315
1790774.838 0.08 8.000e-02 20 0 3 1 0 f 19 0 3 1 0 f 25CDMS.316
1844945.5096 0.0362 3.620e-02 21 1 0 0 0 e 20 1 0 0 0 e 25CDMS.317
1845343.8654 0.0376 3.760e-02 21 0 0 0 1 e 20 0 0 0 1 e 25CDMS.318
1857781.275 0.02 2.000e-02 21 0 1 1 0 e 20 0 1 1 0 e 25CDMS.319
1858042.221 0.03 3.000e-02 21 0 0 0 0 e 20 0 0 0 0 e 25CDMS.320
1861122.172 0.05 5.000e-02 21 0 3 1 0 e 20 0 3 1 0 e 25CDMS.321
1863530.374 0.03 3.000e-02 21 0 2 0 0 e 20 0 2 0 0 e 25CDMS.322
1866469.655 0.05 5.000e-02 21 0 2 2 0 f 20 0 2 2 0 f 25CDMS.323
1867111.729 0.05 5.000e-02 21 0 1 1 0 f 20 0 1 1 0 f 25CDMS.324
1870387.186 0.03 3.000e-02 21 0 2 2 0 e 20 0 2 2 0 e 25CDMS.325
1871448.619 0.06 6.000e-02 21 0 3 3 0 e 20 0 3 3 0 e 25CDMS.326
1871993.805 0.08 8.000e-02 21 0 3 3 0 f 20 0 3 3 0 f 25CDMS.327
1879773.943 0.1 1.000e-01 21 0 3 1 0 f 20 0 3 1 0 f 25CDMS.328
1932473.3291 0.0401 4.010e-02 22 1 0 0 0 e 21 1 0 0 0 e 25CDMS.329
1932887.1386 0.0412 4.120e-02 22 0 0 0 1 e 21 0 0 0 1 e 25CDMS.330
1945914.855 0.02 2.000e-02 22 0 1 1 0 e 21 0 1 1 0 e 25CDMS.331
1946190.88 0.03 3.000e-02 22 0 0 0 0 e 21 0 0 0 0 e 25CDMS.332
1949286.127 0.08 8.000e-02 22 0 3 1 0 e 21 0 3 1 0 e 25CDMS.333
1951591.705 0.05 5.000e-02 22 0 2 0 0 e 21 0 2 0 0 e 25CDMS.334
1955005.964 0.03 3.000e-02 22 0 2 2 0 f 21 0 2 2 0 f 25CDMS.335
1955679.825 0.02 2.000e-02 22 0 1 1 0 f 21 0 1 1 0 f 25CDMS.336
1959441.15 0.04 4.000e-02 22 0 2 2 0 e 21 0 2 2 0 e 25CDMS.337
1960333.839 0.05 5.000e-02 22 0 3 3 0 e 21 0 3 3 0 e 25CDMS.338
1961021.011 0.03 3.000e-02 22 0 3 3 0 f 21 0 3 3 0 f 25CDMS.339
1968687.813 0.08 8.000e-02 22 0 3 1 0 f 21 0 3 1 0 f 25CDMS.340
2019955.6103 0.0441 4.410e-02 23 1 0 0 0 e 22 1 0 0 0 e 25CDMS.341
2020384.3755 0.0446 4.460e-02 23 0 0 0 1 e 22 0 0 0 1 e 25CDMS.342
2034002.1513 0.0101 1.010e-02 23 0 1 1 0 e 22 0 1 1 0 e 25CDMS.343
2034293.5461 0.0128 1.280e-02 23 0 0 0 0 e 22 0 0 0 0 e 25CDMS.344
2037390.5398 0.0281 2.810e-02 23 0 3 1 0 e 22 0 3 1 0 e 25CDMS.345
2039576.9641 0.0206 2.060e-02 23 0 2 0 0 e 22 0 2 0 0 e 25CDMS.346
2043494.4258 0.015 1.500e-02 23 0 2 2 0 f 22 0 2 2 0 f 25CDMS.347
2044200.2217 0.0102 1.020e-02 23 0 1 1 0 f 22 0 1 1 0 f 25CDMS.348
2048475.2668 0.0145 1.450e-02 23 0 2 2 0 e 22 0 2 2 0 e 25CDMS.349
2049182.1543 0.0323 3.230e-02 23 0 3 3 0 e 22 0 3 3 0 e 25CDMS.350
2050038.9457 0.0259 2.590e-02 23 0 3 3 0 f 22 0 3 3 0 f 25CDMS.351
2057511.8286 0.0333 3.330e-02 23 0 3 1 0 f 22 0 3 1 0 f 25CDMS.352
2107390.2951 0.0483 4.830e-02 24 1 0 0 0 e 23 1 0 0 0 e 25CDMS.353
2107833.4936 0.0476 4.760e-02 24 0 0 0 1 e 23 0 0 0 1 e 25CDMS.354
2122041.047 0.0125 1.250e-02 24 0 1 1 0 e 23 0 1 1 0 e 25CDMS.355
2122348.217 0.0154 1.540e-02 24 0 0 0 0 e 23 0 0 0 0 e 25CDMS.356
2125433.4098 0.0319 3.190e-02 24 0 3 1 0 e 23 0 3 1 0 e 25CDMS.357
2127486.788 0.0232 2.320e-02 24 0 2 0 0 e 23 0 2 0 0 e 25CDMS.358
2131932.8897 0.0175 1.750e-02 24 0 2 2 0 f 23 0 2 2 0 f 25CDMS.359
2132670.8247 0.0125 1.250e-02 24 0 1 1 0 f 23 0 1 1 0 f 25CDMS.360
2137484.1863 0.0169 1.690e-02 24 0 2 2 0 e 23 0 2 2 0 e 25CDMS.361
2137991.0966 0.0369 3.690e-02 24 0 3 3 0 e 23 0 3 3 0 e 25CDMS.362
2139048.1877 0.0303 3.030e-02 24 0 3 3 0 f 23 0 3 3 0 f 25CDMS.363
2146240.4716 0.0373 3.730e-02 24 0 3 1 0 f 23 0 3 1 0 f 25CDMS.364
2194775.3268 0.0524 5.240e-02 25 1 0 0 0 e 24 1 0 0 0 e 25CDMS.365
2195232.4123 0.0505 5.050e-02 25 0 0 0 1 e 24 0 0 0 1 e 25CDMS.366
2210029.4518 0.0155 1.550e-02 25 0 1 1 0 e 24 0 1 1 0 e 25CDMS.367
2210352.7949 0.0187 1.870e-02 25 0 0 0 0 e 24 0 0 0 0 e 25CDMS.368
2213413.0916 0.0362 3.620e-02 25 0 3 1 0 e 24 0 3 1 0 e 25CDMS.369
2215322.4148 0.0263 2.630e-02 25 0 2 0 0 e 24 0 2 0 0 e 25CDMS.370
2220319.2033 0.0206 2.060e-02 25 0 2 2 0 f 24 0 2 2 0 f 25CDMS.371
2221089.4746 0.0156 1.560e-02 25 0 1 1 0 f 24 0 1 1 0 f 25CDMS.372
2226462.4654 0.02 2.000e-02 25 0 2 2 0 e 24 0 2 2 0 e 25CDMS.373
2226758.0332 0.042 4.200e-02 25 0 3 3 0 e 24 0 3 3 0 e 25CDMS.374
2228049.5218 0.0356 3.560e-02 25 0 3 3 0 f 24 0 3 3 0 f 25CDMS.375
2234868.5799 0.0418 4.180e-02 25 0 3 1 0 f 24 0 3 1 0 f 25CDMS.376
2282108.6505 0.0567 5.670e-02 26 1 0 0 0 e 25 1 0 0 0 e 25CDMS.377
2282579.0519 0.0535 5.350e-02 26 0 0 0 1 e 25 0 0 0 1 e 25CDMS.378
2297965.2747 0.0193 1.930e-02 26 0 1 1 0 e 25 0 1 1 0 e 25CDMS.379
2298305.2054 0.0228 2.280e-02 26 0 0 0 0 e 25 0 0 0 0 e 25CDMS.380
2301327.9299 0.0412 4.120e-02 26 0 3 1 0 e 25 0 3 1 0 e 25CDMS.381
2303085.185 0.03 3.000e-02 26 0 2 0 0 e 25 0 2 0 0 e 25CDMS.382
2308651.2097 0.0245 2.450e-02 26 0 2 2 0 f 25 0 2 2 0 f 25CDMS.383
2309454.0254 0.0195 1.950e-02 26 0 1 1 0 f 25 0 1 1 0 f 25CDMS.384
2315404.4332 0.024 2.400e-02 26 0 2 2 0 e 25 0 2 2 0 e 25CDMS.385
2315480.2692 0.0477 4.770e-02 26 0 3 3 0 e 25 0 3 3 0 e 25CDMS.386
2317043.6024 0.0421 4.210e-02 26 0 3 3 0 f 25 0 3 3 0 f 25CDMS.387
2323391.0287 0.047 4.700e-02 26 0 3 1 0 f 25 0 3 1 0 f 25CDMS.388
2369388.2129 0.0611 6.110e-02 27 1 0 0 0 e 26 1 0 0 0 e 25CDMS.389
2369871.3348 0.057 5.700e-02 27 0 0 0 1 e 26 0 0 0 1 e 25CDMS.390
2385846.4257 0.0242 2.420e-02 27 0 1 1 0 e 26 0 1 1 0 e 25CDMS.391
2386203.3755 0.0278 2.780e-02 27 0 0 0 0 e 26 0 0 0 0 e 25CDMS.392
2389176.3292 0.0469 4.690e-02 27 0 3 1 0 e 26 0 3 1 0 e 25CDMS.393
2390776.5075 0.0346 3.460e-02 27 0 2 0 0 e 26 0 2 0 0 e 25CDMS.394
2396926.7543 0.0293 2.930e-02 27 0 2 2 0 f 26 0 2 2 0 f 25CDMS.395
2397762.3333 0.0243 2.430e-02 27 0 1 1 0 f 26 0 1 1 0 f 25CDMS.396
2404155.0541 0.0541 5.410e-02 27 0 3 3 0 e 26 0 3 3 0 e 25CDMS.397
2404304.3554 0.0289 2.890e-02 27 0 2 2 0 e 26 0 2 2 0 e 25CDMS.398
2406030.9056 0.05 5.000e-02 27 0 3 3 0 f 26 0 3 3 0 f 25CDMS.399
2411802.8775 0.0531 5.310e-02 27 0 3 1 0 f 26 0 3 1 0 f 25CDMS.400
2456611.9626 0.0657 6.570e-02 28 1 0 0 0 e 27 1 0 0 0 e 25CDMS.401
2457107.1845 0.0617 6.170e-02 28 0 0 0 1 e 27 0 0 0 1 e 25CDMS.402
2473670.817 0.0302 3.020e-02 28 0 1 1 0 e 27 0 1 1 0 e 25CDMS.403
2474045.234 0.0338 3.380e-02 28 0 0 0 0 e 27 0 0 0 0 e 25CDMS.404
2476956.745 0.0536 5.360e-02 28 0 3 1 0 e 27 0 3 1 0 e 25CDMS.405
2478397.7505 0.0402 4.020e-02 28 0 2 0 0 e 27 0 2 0 0 e 25CDMS.406
2485143.6847 0.0352 3.520e-02 28 0 2 2 0 f 27 0 2 2 0 f 25CDMS.407
2486012.2566 0.0303 3.030e-02 28 0 1 1 0 f 27 0 1 1 0 f 25CDMS.408
2492779.5903 0.0615 6.150e-02 28 0 3 3 0 e 27 0 3 3 0 e 25CDMS.409
2493156.5426 0.035 3.500e-02 28 0 2 2 0 e 27 0 2 2 0 e 25CDMS.410
2495011.6257 0.0595 5.950e-02 28 0 3 3 0 f 27 0 3 3 0 f 25CDMS.411
2500099.4732 0.0603 6.030e-02 28 0 3 1 0 f 27 0 3 1 0 f 25CDMS.412
2543777.8499 0.0707 7.070e-02 29 1 0 0 0 e 28 1 0 0 0 e 25CDMS.413
2544284.5266 0.0687 6.870e-02 29 0 0 0 1 e 28 0 0 0 1 e 25CDMS.414
2561436.3621 0.0374 3.740e-02 29 0 1 1 0 e 28 0 1 1 0 e 25CDMS.415
2561828.7113 0.041 4.100e-02 29 0 0 0 0 e 28 0 0 0 0 e 25CDMS.416
2564667.6756 0.0616 6.160e-02 29 0 3 1 0 e 28 0 3 1 0 e 25CDMS.417
2565950.1454 0.047 4.700e-02 29 0 2 0 0 e 28 0 2 0 0 e 25CDMS.418
2573299.8503 0.0424 4.240e-02 29 0 2 2 0 f 28 0 2 2 0 f 25CDMS.419
2574201.6564 0.0376 3.760e-02 29 0 1 1 0 f 28 0 1 1 0 f 25CDMS.420
2581351.0422 0.07 7.000e-02 29 0 3 3 0 e 28 0 3 3 0 e 25CDMS.421
2581955.448 0.0424 4.240e-02 29 0 2 2 0 e 28 0 2 2 0 e 25CDMS.422
2583985.5579 0.0709 7.090e-02 29 0 3 3 0 f 28 0 3 3 0 f 25CDMS.423
2588276.5685 0.0688 6.880e-02 29 0 3 1 0 f 28 0 3 1 0 f 25CDMS.424
2630883.8272 0.0764 7.640e-02 30 1 0 0 0 e 29 1 0 0 0 e 25CDMS.425
2631401.2881 0.079 7.900e-02 30 0 0 0 1 e 29 0 0 0 1 e 25CDMS.426
2649140.9764 0.0461 4.610e-02 30 0 1 1 0 e 29 0 1 1 0 e 25CDMS.427
2649551.7395 0.0496 4.960e-02 30 0 0 0 0 e 29 0 0 0 0 e 25CDMS.428
2652307.6529 0.071 7.100e-02 30 0 3 1 0 e 29 0 3 1 0 e 25CDMS.429
2653434.7057 0.0554 5.540e-02 30 0 2 0 0 e 29 0 2 0 0 e 25CDMS.430
2661393.1031 0.0511 5.110e-02 30 0 2 2 0 f 29 0 2 2 0 f 25CDMS.431
2662328.396 0.0462 4.620e-02 30 0 1 1 0 f 29 0 1 1 0 f 25CDMS.432
2669866.5451 0.0798 7.980e-02 30 0 3 3 0 e 29 0 3 3 0 e 25CDMS.433
2670695.7473 0.0512 5.120e-02 30 0 2 2 0 e 29 0 2 2 0 e 25CDMS.434
2672951.9706 0.0843 8.430e-02 30 0 3 3 0 f 29 0 3 3 0 f 25CDMS.435
2676330.4494 0.0788 7.880e-02 30 0 3 1 0 f 29 0 3 1 0 f 25CDMS.436
2717927.8485 0.0831 8.310e-02 31 1 0 0 0 e 30 1 0 0 0 e 25CDMS.437
2718455.3978 0.0937 9.370e-02 31 0 0 0 1 e 30 0 0 0 1 e 25CDMS.438
2736782.577 0.0564 5.640e-02 31 0 1 1 0 e 30 0 1 1 0 e 25CDMS.439
2737212.2526 0.0596 5.960e-02 31 0 0 0 0 e 30 0 0 0 0 e 25CDMS.440
2739875.2333 0.0823 8.230e-02 31 0 3 1 0 e 30 0 3 1 0 e 25CDMS.441
2740852.1672 0.0656 6.560e-02 31 0 2 0 0 e 30 0 2 0 0 e 25CDMS.442
2749421.2974 0.0615 6.150e-02 31 0 2 2 0 f 30 0 2 2 0 f 25CDMS.443
2750390.3416 0.0564 5.640e-02 31 0 1 1 0 f 30 0 1 1 0 f 25CDMS.444
2758323.2143 0.0913 9.130e-02 31 0 3 3 0 e 30 0 3 3 0 e 25CDMS.445
2759372.3992 0.0618 6.180e-02 31 0 2 2 0 e 30 0 2 2 0 e 25CDMS.446
2761909.4733 0.1 1.000e-01 31 0 3 3 0 f 30 0 3 3 0 f 25CDMS.447
2764258.0671 0.0904 9.040e-02 31 0 3 1 0 f 30 0 3 1 0 f 25CDMS.448
2804907.8703 0.0913 9.130e-02 32 1 0 0 0 e 31 1 0 0 0 e 25CDMS.449
2805444.7866 0.1136 1.136e-01 32 0 0 0 1 e 31 0 0 0 1 e 25CDMS.450
2824359.0832 0.0686 6.860e-02 32 0 1 1 0 e 31 0 1 1 0 e 25CDMS.451
2824808.1865 0.0714 7.140e-02 32 0 0 0 0 e 31 0 0 0 0 e 25CDMS.452
2827368.9894 0.0957 9.570e-02 32 0 3 1 0 e 31 0 3 1 0 e 25CDMS.453
2828202.9478 0.0779 7.790e-02 32 0 2 0 0 e 31 0 2 0 0 e 25CDMS.454
2837382.2897 0.0738 7.380e-02 32 0 2 2 0 f 31 0 2 2 0 f 25CDMS.455
2838385.3619 0.0684 6.840e-02 32 0 1 1 0 f 31 0 1 1 0 f 25CDMS.456
2846718.154 0.1047 1.047e-01 32 0 3 3 0 e 31 0 3 3 0 e 25CDMS.457
2847980.686 0.0742 7.420e-02 32 0 2 2 0 e 31 0 2 2 0 e 25CDMS.458
2850855.8904 0.1183 1.183e-01 32 0 3 3 0 f 31 0 3 3 0 f 25CDMS.459
2852057.1652 0.1039 1.039e-01 32 0 3 1 0 f 31 0 3 1 0 f 25CDMS.460
2891821.8509 0.1015 1.015e-01 33 1 0 0 0 e 32 1 0 0 0 e 25CDMS.461
2892367.387 0.1394 1.394e-01 33 0 0 0 1 e 32 0 0 0 1 e 25CDMS.462
2911868.4158 0.0828 8.280e-02 33 0 1 1 0 e 32 0 1 1 0 e 25CDMS.463
2912337.479 0.0849 8.490e-02 33 0 0 0 0 e 32 0 0 0 0 e 25CDMS.464
2914787.5017 0.1116 1.116e-01 33 0 3 1 0 e 32 0 3 1 0 e 25CDMS.465
2915487.1272 0.0924 9.240e-02 33 0 2 0 0 e 32 0 2 0 0 e 25CDMS.466
2925273.9394 0.0882 8.820e-02 33 0 2 2 0 f 32 0 2 2 0 f 25CDMS.467
2926311.3283 0.0823 8.230e-02 33 0 1 1 0 f 32 0 1 1 0 f 25CDMS.468
2935048.4657 0.1202 1.202e-01 33 0 3 3 0 e 32 0 3 3 0 e 25CDMS.469
2936516.2341 0.0886 8.860e-02 33 0 2 2 0 e 32 0 2 2 0 e 25CDMS.470
2939726.3912 0.1194 1.194e-01 33 0 3 1 0 f 32 0 3 1 0 f 25CDMS.471
2939788.1494 0.1394 1.394e-01 33 0 3 3 0 f 32 0 3 3 0 f 25CDMS.472
2978667.751 0.1143 1.143e-01 34 1 0 0 0 e 33 1 0 0 0 e 25CDMS.473
2979221.1336 0.1717 1.717e-01 34 0 0 0 1 e 33 0 0 0 1 e 25CDMS.474
2999308.4981 0.0992 9.920e-02 34 0 1 1 0 e 33 0 1 1 0 e 25CDMS.475
2999798.0697 0.1006 1.006e-01 34 0 0 0 0 e 33 0 0 0 0 e 25CDMS.476
3002129.3505 0.1303 1.303e-01 34 0 3 1 0 e 33 0 3 1 0 e 25CDMS.477
3002704.4435 0.1095 1.095e-01 34 0 2 0 0 e 33 0 2 0 0 e 25CDMS.478
3013094.1082 0.105 1.050e-01 34 0 2 2 0 f 33 0 2 2 0 f 25CDMS.479
3014166.1153 0.0983 9.830e-02 34 0 1 1 0 f 33 0 1 1 0 f 25CDMS.480
3023311.2562 0.1384 1.384e-01 34 0 3 3 0 e 33 0 3 3 0 e 25CDMS.481
3024975.0172 0.1052 1.052e-01 34 0 2 2 0 e 33 0 2 2 0 e 25CDMS.482
3027265.3806 0.137 1.370e-01 34 0 3 1 0 f 33 0 3 1 0 f 25CDMS.483
3028702.1974 0.1637 1.637e-01 34 0 3 3 0 f 33 0 3 3 0 f 25CDMS.484
3065443.5333 0.1303 1.310e-01 35 1 0 0 0 e 34 1 0 0 0 e 25CDMS.485
3066003.963 0.2109 2.109e-01 35 0 0 0 1 e 34 0 0 0 1 e 25CDMS.486
3086677.2552 0.1181 1.181e-01 35 0 1 1 0 e 34 0 1 1 0 e 25CDMS.487
3087187.9007 0.1184 1.184e-01 35 0 0 0 0 e 34 0 0 0 0 e 25CDMS.488
3089393.109 0.1523 1.523e-01 35 0 3 1 0 e 34 0 3 1 0 e 25CDMS.489
3089854.3041 0.1296 1.296e-01 35 0 2 0 0 e 34 0 2 0 0 e 25CDMS.490
3100840.6607 0.1245 1.245e-01 35 0 2 2 0 f 34 0 2 2 0 f 25CDMS.491
3101947.6001 0.1167 1.167e-01 35 0 1 1 0 f 34 0 1 1 0 f 25CDMS.492
3111503.6448 0.1595 1.595e-01 35 0 3 3 0 e 34 0 3 3 0 e 25CDMS.493
3113353.3455 0.1243 1.243e-01 35 0 2 2 0 e 34 0 2 2 0 e 25CDMS.494
3114674.8005 0.1571 1.571e-01 35 0 3 1 0 f 34 0 3 1 0 f 25CDMS.495
3117592.9571 0.1915 1.915e-01 35 0 3 3 0 f 34 0 3 3 0 f 25CDMS.496
3152147.163 0.1501 1.501e-01 36 1 0 0 0 e 35 1 0 0 0 e 25CDMS.497
3152713.8138 0.2578 2.578e-01 36 0 0 0 1 e 35 0 0 0 1 e 25CDMS.498
3173972.6143 0.1398 1.398e-01 36 0 1 1 0 e 35 0 1 1 0 e 25CDMS.499
3174504.9157 0.1388 1.388e-01 36 0 0 0 0 e 35 0 0 0 0 e 25CDMS.500
3176577.3372 0.1779 1.779e-01 36 0 3 1 0 e 35 0 3 1 0 e 25CDMS.501
3176935.8072 0.1528 1.528e-01 36 0 2 0 0 e 35 0 2 0 0 e 25CDMS.502
3188511.4643 0.1468 1.468e-01 36 0 2 2 0 f 35 0 2 2 0 f 25CDMS.503
3189653.663 0.1376 1.376e-01 36 0 1 1 0 f 35 0 1 1 0 f 25CDMS.504
3199622.7701 0.1838 1.838e-01 36 0 3 3 0 e 35 0 3 3 0 e 25CDMS.505
3201647.845 0.1461 1.461e-01 36 0 2 2 0 e 35 0 2 2 0 e 25CDMS.506
3201956.3437 0.18 1.800e-01 36 0 3 1 0 f 35 0 3 1 0 f 25CDMS.507
3206454.3337 0.2232 2.232e-01 36 0 3 3 0 f 35 0 3 3 0 f 25CDMS.508
3238776.6076 0.1743 1.743e-01 37 1 0 0 0 e 36 1 0 0 0 e 25CDMS.509
3239348.6269 0.3129 3.129e-01 37 0 0 0 1 e 36 0 0 0 1 e 25CDMS.510
3261192.5052 0.1645 1.645e-01 37 0 1 1 0 e 36 0 1 1 0 e 25CDMS.511
3261747.0611 0.1618 1.618e-01 37 0 0 0 0 e 36 0 0 0 0 e 25CDMS.512
3263680.576 0.2077 2.077e-01 37 0 3 1 0 e 36 0 3 1 0 e 25CDMS.513
3263947.7701 0.1795 1.795e-01 37 0 2 0 0 e 36 0 2 0 0 e 25CDMS.514
3276104.3891 0.1723 1.723e-01 37 0 2 2 0 f 36 0 2 2 0 f 25CDMS.515
3277282.1875 0.1614 1.614e-01 37 0 1 1 0 f 36 0 1 1 0 f 25CDMS.516
3287665.7951 0.2118 2.118e-01 37 0 3 3 0 e 36 0 3 3 0 e 25CDMS.517
3289112.6661 0.2061 2.061e-01 37 0 3 1 0 f 36 0 3 1 0 f 25CDMS.518
3289855.429 0.1709 1.709e-01 37 0 2 2 0 e 36 0 2 2 0 e 25CDMS.519
3295279.277 0.2594 2.594e-01 37 0 3 3 0 f 36 0 3 3 0 f 25CDMS.520
3325329.8372 0.2032 2.032e-01 38 1 0 0 0 e 37 1 0 0 0 e 25CDMS.521
3325906.3452 0.3771 3.771e-01 38 0 0 0 1 e 37 0 0 0 1 e 25CDMS.522
3348334.8597 0.1925 1.925e-01 38 0 1 1 0 e 37 0 1 1 0 e 25CDMS.523
3348912.2851 0.1879 1.879e-01 38 0 0 0 0 e 37 0 0 0 0 e 25CDMS.524
3350701.3427 0.242 2.420e-01 38 0 3 1 0 e 37 0 3 1 0 e 25CDMS.525
3350888.7618 0.2101 2.101e-01 38 0 2 0 0 e 37 0 2 0 0 e 25CDMS.526
3363617.3084 0.2012 2.012e-01 38 0 2 2 0 f 37 0 2 2 0 f 25CDMS.527
3364831.0601 0.1882 1.882e-01 38 0 1 1 0 f 37 0 1 1 0 f 25CDMS.528
3375629.9126 0.2439 2.439e-01 38 0 3 3 0 e 37 0 3 3 0 e 25CDMS.529
3376147.2654 0.2359 2.359e-01 38 0 3 1 0 f 37 0 3 1 0 f 25CDMS.530
3377973.2654 0.1988 1.988e-01 38 0 2 2 0 e 37 0 2 2 0 e 25CDMS.531
3384059.9032 0.3005 3.005e-01 38 0 3 3 0 f 37 0 3 3 0 f 25CDMS.532
3411804.8243 0.2375 2.375e-01 39 1 0 0 0 e 38 1 0 0 0 e 25CDMS.533
3412384.9141 0.451 4.510e-01 39 0 0 0 1 e 38 0 0 0 1 e 25CDMS.534
3435397.612 0.2242 2.242e-01 39 0 1 1 0 e 38 0 1 1 0 e 25CDMS.535
3435998.5386 0.2171 2.171e-01 39 0 0 0 0 e 38 0 0 0 0 e 25CDMS.536
3437638.1275 0.2814 2.814e-01 39 0 3 1 0 e 38 0 3 1 0 e 25CDMS.537
3437757.1368 0.245 2.450e-01 39 0 2 0 0 e 38 0 2 0 0 e 25CDMS.538
3451048.0984 0.234 2.340e-01 39 0 2 2 0 f 38 0 2 2 0 f 25CDMS.539
3452298.1707 0.2184 2.184e-01 39 0 1 1 0 f 38 0 1 1 0 f 25CDMS.540
3463064.3086 0.27 2.700e-01 39 0 3 1 0 f 38 0 3 1 0 f 25CDMS.541
3463512.349 0.2805 2.805e-01 39 0 3 3 0 e 38 0 3 3 0 e 25CDMS.542
3465998.7435 0.2303 2.303e-01 39 0 2 2 0 e 38 0 2 2 0 e 25CDMS.543
3472787.668 0.3473 3.473e-01 39 0 3 3 0 f 38 0 3 3 0 f 25CDMS.544
3498199.5439 0.2777 2.777e-01 40 1 0 0 0 e 39 1 0 0 0 e 25CDMS.545
3498782.2811 0.5356 5.356e-01 40 0 0 0 1 e 39 0 0 0 1 e 25CDMS.546
3522378.6989 0.2599 2.599e-01 40 0 1 1 0 e 39 0 1 1 0 e 25CDMS.547
3523003.7744 0.2498 2.498e-01 40 0 0 0 0 e 39 0 0 0 0 e 25CDMS.548
3524489.39 0.3264 3.264e-01 40 0 3 1 0 e 39 0 3 1 0 e 25CDMS.549
3524551.0691 0.2846 2.846e-01 40 0 2 0 0 e 39 0 2 0 0 e 25CDMS.550
3538394.6386 0.2709 2.709e-01 40 0 2 2 0 f 39 0 2 2 0 f 25CDMS.551
3539681.4126 0.2522 2.522e-01 40 0 1 1 0 f 39 0 1 1 0 f 25CDMS.552
3549868.4172 0.3091 3.091e-01 40 0 3 1 0 f 39 0 3 1 0 f 25CDMS.553
3551310.3673 0.3221 3.221e-01 40 0 3 3 0 e 39 0 3 3 0 e 25CDMS.554
3553929.4402 0.2655 2.655e-01 40 0 2 2 0 e 39 0 2 2 0 e 25CDMS.555
3561453.5809 0.4004 4.004e-01 40 0 3 3 0 f 39 0 3 3 0 f 25CDMS.556
3584511.9739 0.3241 3.241e-01 41 1 0 0 0 e 40 1 0 0 0 e 25CDMS.557
3585096.3962 0.6317 6.317e-01 41 0 0 0 1 e 40 0 0 0 1 e 25CDMS.558
3609276.0597 0.2999 2.999e-01 41 0 1 1 0 e 40 0 1 1 0 e 25CDMS.559
3609925.9483 0.2863 2.863e-01 41 0 0 0 0 e 40 0 0 0 0 e 25CDMS.560
3611253.5575 0.3777 3.777e-01 41 0 3 1 0 e 40 0 3 1 0 e 25CDMS.561
3611268.5837 0.3293 3.293e-01 41 0 2 0 0 e 40 0 2 0 0 e 25CDMS.562
3625654.8117 0.3122 3.122e-01 41 0 2 2 0 f 40 0 2 2 0 f 25CDMS.563
3626978.6823 0.2898 2.898e-01 41 0 1 1 0 f 40 0 1 1 0 f 25CDMS.564
3636564.4284 0.3541 3.541e-01 41 0 3 1 0 f 40 0 3 1 0 f 25CDMS.565
3639021.2697 0.369 3.690e-01 41 0 3 3 0 e 40 0 3 3 0 e 25CDMS.566
3641763.0882 0.3048 3.048e-01 41 0 2 2 0 e 40 0 2 2 0 e 25CDMS.567
3650048.4445 0.4605 4.605e-01 41 0 3 3 0 f 40 0 3 3 0 f 25CDMS.568
3670740.0947 0.3775 3.775e-01 42 1 0 0 0 e 41 1 0 0 0 e 25CDMS.569
3671325.2118 0.7404 7.404e-01 42 0 0 0 1 e 41 0 0 0 1 e 25CDMS.570
3696087.6362 0.3446 3.446e-01 42 0 1 1 0 e 41 0 1 1 0 e 25CDMS.571
3696763.0182 0.3269 3.269e-01 42 0 0 0 0 e 41 0 0 0 0 e 25CDMS.572
3697907.5856 0.3796 3.796e-01 42 0 2 0 0 e 41 0 2 0 0 e 25CDMS.573
3697929.0233 0.4358 4.358e-01 42 0 3 1 0 e 41 0 3 1 0 e 25CDMS.574
3712826.5038 0.3584 3.584e-01 42 0 2 2 0 f 41 0 2 2 0 f 25CDMS.575
3714187.8799 0.3317 3.317e-01 42 0 1 1 0 f 41 0 1 1 0 f 25CDMS.576
3723157.1521 0.4059 4.059e-01 42 0 3 1 0 f 41 0 3 1 0 f 25CDMS.577
3726642.3988 0.4219 4.219e-01 42 0 3 3 0 e 41 0 3 3 0 e 25CDMS.578
3729497.5477 0.3486 3.486e-01 42 0 2 2 0 e 41 0 2 2 0 e 25CDMS.579
3738563.0979 0.5286 5.286e-01 42 0 3 3 0 f 41 0 3 3 0 f 25CDMS.580
3756881.8897 0.4382 4.382e-01 43 1 0 0 0 e 42 1 0 0 0 e 25CDMS.581
3757466.6828 0.8626 8.626e-01 43 0 0 0 1 e 42 0 0 0 1 e 25CDMS.582
3782811.3729 0.3945 3.945e-01 43 0 1 1 0 e 42 0 1 1 0 e 25CDMS.583
3783512.9447 0.372 3.720e-01 43 0 0 0 0 e 42 0 0 0 0 e 25CDMS.584
3784465.8857 0.436 4.360e-01 43 0 2 0 0 e 42 0 2 0 0 e 25CDMS.585
3784514.1465 0.5014 5.014e-01 43 0 3 1 0 e 42 0 3 1 0 e 25CDMS.586
3799907.6043 0.4099 4.099e-01 43 0 2 2 0 f 42 0 2 2 0 f 25CDMS.587
3801306.9093 0.3782 3.782e-01 43 0 1 1 0 f 42 0 1 1 0 f 25CDMS.588
3809651.1413 0.4651 4.651e-01 43 0 3 1 0 f 42 0 3 1 0 f 25CDMS.589
3814171.1389 0.4812 4.812e-01 43 0 3 3 0 e 42 0 3 3 0 e 25CDMS.590
3817130.7803 0.3971 3.971e-01 43 0 2 2 0 e 42 0 2 2 0 e 25CDMS.591
3826988.6463 0.6053 6.053e-01 43 0 3 3 0 f 42 0 3 3 0 f 25CDMS.592
3842935.3449 0.507 5.070e-01 44 1 0 0 0 e 43 1 0 0 0 e 25CDMS.593
3843518.7666 0.9995 9.995e-01 44 0 0 0 1 e 43 0 0 0 1 e 25CDMS.594
3869445.2171 0.4499 4.499e-01 44 0 1 1 0 e 43 0 1 1 0 e 25CDMS.595
3870173.6909 0.4218 4.218e-01 44 0 0 0 0 e 43 0 0 0 0 e 25CDMS.596
3870941.2235 0.499 4.990e-01 44 0 2 0 0 e 43 0 2 0 0 e 25CDMS.597
3871007.2513 0.5752 5.752e-01 44 0 3 1 0 e 43 0 3 1 0 e 25CDMS.598
3886896.0063 0.4671 4.671e-01 44 0 2 2 0 f 43 0 2 2 0 f 25CDMS.599
3888333.6776 0.4295 4.295e-01 44 0 1 1 0 f 43 0 1 1 0 f 25CDMS.600
3896050.494 0.5329 5.329e-01 44 0 3 1 0 f 43 0 3 1 0 f 25CDMS.601
3901604.9159 0.5474 5.474e-01 44 0 3 3 0 e 43 0 3 3 0 e 25CDMS.602
3904660.8267 0.4507 4.507e-01 44 0 2 2 0 e 43 0 2 2 0 e 25CDMS.603
3915316.6593 0.6916 6.916e-01 44 0 3 3 0 f 43 0 3 3 0 f 25CDMS.604
3928898.4495 0.5843 5.843e-01 45 1 0 0 0 e 44 1 0 0 0 e 25CDMS.605
3929479.4234 1.1521 1.152e+00 45 0 0 0 1 e 44 0 0 0 1 e 25CDMS.606
3955987.119 0.5114 5.114e-01 45 0 1 1 0 e 44 0 1 1 0 e 25CDMS.607
3956743.2228 0.4767 4.767e-01 45 0 0 0 0 e 44 0 0 0 0 e 25CDMS.608
3957331.286 0.5694 5.694e-01 45 0 2 0 0 e 44 0 2 0 0 e 25CDMS.609
3957406.6279 0.658 6.580e-01 45 0 3 1 0 e 44 0 3 1 0 e 25CDMS.610
3973789.6065 0.5303 5.303e-01 45 0 2 2 0 f 44 0 2 2 0 f 25CDMS.611
3975266.0961 0.4861 4.861e-01 45 0 1 1 0 f 44 0 1 1 0 f 25CDMS.612
3982358.6983 0.61 6.100e-01 45 0 3 1 0 f 44 0 3 1 0 f 25CDMS.613
3988941.1975 0.6212 6.212e-01 45 0 3 3 0 e 44 0 3 3 0 e 25CDMS.614
3992085.7879 0.5099 5.099e-01 45 0 2 2 0 e 44 0 2 2 0 e 25CDMS.615
4003539.326 0.7883 7.883e-01 45 0 3 3 0 f 44 0 3 3 0 f 25CDMS.616
4014769.1955 0.671 6.710e-01 46 1 0 0 0 e 45 1 0 0 0 e 25CDMS.617
4015346.6159 1.3218 1.322e+00 46 0 0 0 1 e 45 0 0 0 1 e 25CDMS.618
4042435.0315 0.5794 5.794e-01 46 0 1 1 0 e 45 0 1 1 0 e 25CDMS.619
4043219.509 0.5371 5.371e-01 46 0 0 0 0 e 45 0 0 0 0 e 25CDMS.620
4043633.7237 0.6476 6.476e-01 46 0 2 0 0 e 45 0 2 0 0 e 25CDMS.621
4043710.5331 0.7506 7.506e-01 46 0 3 1 0 e 45 0 3 1 0 e 25CDMS.622
4060586.3053 0.6001 6.001e-01 46 0 2 2 0 f 45 0 2 2 0 f 25CDMS.623
4062102.0795 0.5483 5.483e-01 46 0 1 1 0 f 45 0 1 1 0 f 25CDMS.624
4068578.5266 0.6974 6.974e-01 46 0 3 1 0 f 45 0 3 1 0 f 25CDMS.625
4076177.492 0.703 7.030e-01 46 0 3 3 0 e 45 0 3 3 0 e 25CDMS.626
4079403.8092 0.575 5.750e-01 46 0 2 2 0 e 45 0 2 2 0 e 25CDMS.627
4091649.5613 0.8963 8.963e-01 46 0 3 3 0 f 45 0 3 3 0 f 25CDMS.628
4100545.5781 0.7676 7.676e-01 47 1 0 0 0 e 46 1 0 0 0 e 25CDMS.629
4101118.3097 1.5098 1.510e+00 47 0 0 0 1 e 46 0 0 0 1 e 25CDMS.630
4128786.9107 0.6543 6.543e-01 47 0 1 1 0 e 46 0 1 1 0 e 25CDMS.631
4129600.5209 0.6034 6.034e-01 47 0 0 0 0 e 46 0 0 0 0 e 25CDMS.632
4129846.1643 0.7343 7.343e-01 47 0 2 0 0 e 46 0 2 0 0 e 25CDMS.633
4129917.192 0.8539 8.539e-01 47 0 3 1 0 e 46 0 3 1 0 e 25CDMS.634
4147284.0069 0.677 6.770e-01 47 0 2 2 0 f 46 0 2 2 0 f 25CDMS.635
4148839.5467 0.6165 6.165e-01 47 0 1 1 0 f 46 0 1 1 0 f 25CDMS.636
4154711.9789 0.7958 7.958e-01 47 0 3 1 0 f 46 0 3 1 0 f 25CDMS.637
4163311.3475 0.7936 7.936e-01 47 0 3 3 0 e 46 0 3 3 0 e 25CDMS.638
4166613.0671 0.6465 6.465e-01 47 0 2 2 0 e 46 0 2 2 0 e 25CDMS.639
4179641.0621 1.0165 1.016e+00 47 0 3 3 0 f 46 0 3 3 0 f 25CDMS.640
4186225.5956 0.8749 8.749e-01 48 1 0 0 0 e 47 1 0 0 0 e 25CDMS.641
4186792.4731 1.7173 1.717e+00 48 0 0 0 1 e 47 0 0 0 1 e 25CDMS.642
4215040.7156 0.7369 7.369e-01 48 0 1 1 0 e 47 0 1 1 0 e 25CDMS.643
4215884.2329 0.6759 6.759e-01 48 0 0 0 0 e 47 0 0 0 0 e 25CDMS.644
4235476.4205 0.6911 6.911e-01 48 0 1 1 0 f 47 0 1 1 0 f 25CDMS.645
4301194.4085 0.8275 8.275e-01 49 0 1 1 0 e 48 0 1 1 0 e 25CDMS.646
4302068.6221 0.7552 7.552e-01 49 0 0 0 0 e 48 0 0 0 0 e 25CDMS.647
4322010.6275 0.7726 7.726e-01 49 0 1 1 0 f 48 0 1 1 0 f 25CDMS.648
4387245.9547 0.9269 9.269e-01 50 0 1 1 0 e 49 0 1 1 0 e 25CDMS.649
4388151.669 0.8417 8.417e-01 50 0 0 0 0 e 49 0 0 0 0 e 25CDMS.650
4408440.0987 0.8613 8.613e-01 50 0 1 1 0 f 49 0 1 1 0 f 25CDMS.651
4473193.323 1.0357 1.036e+00 51 0 1 1 0 e 50 0 1 1 0 e 25CDMS.652
4474131.3566 0.9358 9.358e-01 51 0 0 0 0 e 50 0 0 0 0 e 25CDMS.653
4494762.769 0.9578 9.578e-01 51 0 1 1 0 f 50 0 1 1 0 f 25CDMS.654
4559034.4855 1.1545 1.155e+00 52 0 1 1 0 e 51 0 1 1 0 e 25CDMS.655
4560005.6716 1.038 1.038e+00 52 0 0 0 0 e 51 0 0 0 0 e 25CDMS.656
4580976.5778 1.0626 1.063e+00 52 0 1 1 0 f 51 0 1 1 0 f 25CDMS.657
4644767.4178 1.2841 1.284e+00 53 0 1 1 0 e 52 0 1 1 0 e 25CDMS.658
4645772.6034 1.1488 1.149e+00 53 0 0 0 0 e 52 0 0 0 0 e 25CDMS.659
4667079.4686 1.1761 1.176e+00 53 0 1 1 0 f 52 0 1 1 0 f 25CDMS.660
4730390.099 1.4252 1.425e+00 54 0 1 1 0 e 53 0 1 1 0 e 25CDMS.661
4731430.145 1.2687 1.269e+00 54 0 0 0 0 e 53 0 0 0 0 e 25CDMS.662
4753069.3894 1.2989 1.299e+00 54 0 1 1 0 f 53 0 1 1 0 f 25CDMS.663
4815900.5119 1.5786 1.579e+00 55 0 1 1 0 e 54 0 1 1 0 e 25CDMS.664
4816976.2925 1.3984 1.398e+00 55 0 0 0 0 e 54 0 0 0 0 e 25CDMS.665
4838944.2927 1.4316 1.432e+00 55 0 1 1 0 f 54 0 1 1 0 f 25CDMS.666
4901296.643 1.7451 1.745e+00 56 0 1 1 0 e 55 0 1 1 0 e 25CDMS.667
4902409.0455 1.5383 1.538e+00 56 0 0 0 0 e 55 0 0 0 0 e 25CDMS.668
4924702.1354 1.5746 1.575e+00 56 0 1 1 0 f 55 0 1 1 0 f 25CDMS.669
4986576.4825 1.9256 1.926e+00 57 0 1 1 0 e 56 0 1 1 0 e 25CDMS.670
4987726.407 1.689 1.689e+00 57 0 0 0 0 e 56 0 0 0 0 e 25CDMS.671
5010340.879 1.7286 1.729e+00 57 0 1 1 0 f 56 0 1 1 0 f 25CDMS.672
5071738.0247 2.1211 2.121e+00 58 0 1 1 0 e 57 0 1 1 0 e 25CDMS.673
5072926.3833 1.8512 1.851e+00 58 0 0 0 0 e 57 0 0 0 0 e 25CDMS.674
5095858.4897 1.8943 1.894e+00 58 0 1 1 0 f 57 0 1 1 0 f 25CDMS.675
5156779.2677 2.3324 2.332e+00 59 0 1 1 0 e 58 0 1 1 0 e 25CDMS.676
5158006.9847 2.0254 2.025e+00 59 0 0 0 0 e 58 0 0 0 0 e 25CDMS.677
5181252.9384 2.0723 2.072e+00 59 0 1 1 0 f 58 0 1 1 0 f 25CDMS.678
5241698.2137 2.5607 2.561e+00 60 0 1 1 0 e 59 0 1 1 0 e 25CDMS.679
5242966.2246 2.2124 2.212e+00 60 0 0 0 0 e 59 0 0 0 0 e 25CDMS.680
5266522.2007 2.2633 2.263e+00 60 0 1 1 0 f 59 0 1 1 0 f 25CDMS.681
5326492.8692 2.8069 2.807e+00 61 0 1 1 0 e 60 0 1 1 0 e 25CDMS.682
5327802.1205 2.4128 2.413e+00 61 0 0 0 0 e 60 0 0 0 0 e 25CDMS.683
5351664.2572 2.4679 2.468e+00 61 0 1 1 0 f 60 0 1 1 0 f 25CDMS.684
5411161.2448 3.0723 3.072e+00 62 0 1 1 0 e 61 0 1 1 0 e 25CDMS.685
5412512.6935 2.6272 2.627e+00 62 0 0 0 0 e 61 0 0 0 0 e 25CDMS.686
5436677.0933 2.687 2.687e+00 62 0 1 1 0 f 61 0 1 1 0 f 25CDMS.687
5495701.3556 3.358 3.358e+00 63 0 1 1 0 e 62 0 1 1 0 e 25CDMS.688
5497095.9684 2.8565 2.857e+00 63 0 0 0 0 e 62 0 0 0 0 e 25CDMS.689
5521558.6993 2.9213 2.921e+00 63 0 1 1 0 f 62 0 1 1 0 f 25CDMS.690
5580111.2208 3.6652 3.665e+00 64 0 1 1 0 e 63 0 1 1 0 e 25CDMS.691
5581549.974 3.1014 3.101e+00 64 0 0 0 0 e 63 0 0 0 0 e 25CDMS.692
5606307.0706 3.1716 3.172e+00 64 0 1 1 0 f 63 0 1 1 0 f 25CDMS.693
5664388.8647 3.9952 3.995e+00 65 0 1 1 0 e 64 0 1 1 0 e 25CDMS.694
5665872.7431 3.3626 3.363e+00 65 0 0 0 0 e 64 0 0 0 0 e 25CDMS.695
5690920.2076 3.4388 3.439e+00 65 0 1 1 0 f 64 0 1 1 0 f 25CDMS.696
5748532.3156 4.3495 4.349e+00 66 0 1 1 0 e 65 0 1 1 0 e 25CDMS.697
5750062.3122 3.641 3.641e+00 66 0 0 0 0 e 65 0 0 0 0 e 25CDMS.698
5775396.1161 3.7237 3.724e+00 66 0 1 1 0 f 65 0 1 1 0 f 25CDMS.699
      9423.3       0.2   2.000e-01   6 0 1 1 0 f    6 0 1 1 0 e    54Westerka.1       
     16147.8       0.2   7.572e-01   8 0 1 1 0 f    8 0 1 1 0 e    54Westerka.2       
     20181.4       0.2   2.000e-01   9 0 1 1 0 f    9 0 1 1 0 e    54Westerka.3       
     24660.4       0.2   2.000e-01   10 0 1 1 0 f   10 0 1 1 0 e   54Westerka.4       
     29585.1       0.2   4.404e-01   11 0 1 1 0 f   11 0 1 1 0 e   54Westerka.5       
     34953.5       0.2   2.758e-01   12 0 1 1 0 f   12 0 1 1 0 e   54Westerka.6       
     448.947      0.01   1.000e-02   1 0 1 1 0 f    1 0 1 1 0 e    56Yarmus.1         
    1346.758     0.006   7.271e-03   2 0 1 1 0 f    2 0 1 1 0 e    56Yarmus.2         
    2693.349     0.010   1.030e-02   3 0 1 1 0 f    3 0 1 1 0 e    56Yarmus.3         
    4488.475     0.020   2.000e-02   4 0 1 1 0 f    4 0 1 1 0 e    56Yarmus.4         
    6731.881     0.007   2.973e-02   5 0 1 1 0 f    5 0 1 1 0 e    56Yarmus.5         
     717.896      0.01   1.000e-02   2 0 1 1 0 e    1 0 0 0 0 e    60BrHoNiNa.1       
     720.846      0.01   1.000e-02   3 0 1 1 0 e    2 0 0 0 0 e    60BrHoNiNa.2       
     723.801      0.01   1.000e-02   4 0 1 1 0 e    3 0 0 0 0 e    60BrHoNiNa.3       
     726.757      0.01   1.000e-02   5 0 1 1 0 e    4 0 0 0 0 e    60BrHoNiNa.4       
     729.718      0.01   1.029e-02   6 0 1 1 0 e    5 0 0 0 0 e    60BrHoNiNa.5       
     732.663      0.01   1.000e-02   7 0 1 1 0 e    6 0 0 0 0 e    60BrHoNiNa.6       
     735.612      0.01   1.000e-02   8 0 1 1 0 e    7 0 0 0 0 e    60BrHoNiNa.7       
     738.567      0.01   1.000e-02   9 0 1 1 0 e    8 0 0 0 0 e    60BrHoNiNa.8       
     741.506      0.01   1.000e-02   10 0 1 1 0 e   9 0 0 0 0 e    60BrHoNiNa.9       
     744.453      0.01   1.000e-02   11 0 1 1 0 e   10 0 0 0 0 e   60BrHoNiNa.10      
     747.398      0.01   1.000e-02   12 0 1 1 0 e   11 0 0 0 0 e   60BrHoNiNa.11      
     750.371      0.01   1.822e-02   13 0 1 1 0 e   12 0 0 0 0 e   60BrHoNiNa.12      
     753.309      0.01   1.156e-02   14 0 1 1 0 e   13 0 0 0 0 e   60BrHoNiNa.13      
     756.262      0.01   2.148e-02   15 0 1 1 0 e   14 0 0 0 0 e   60BrHoNiNa.14      
     759.194      0.01   1.168e-02   16 0 1 1 0 e   15 0 0 0 0 e   60BrHoNiNa.15      
     762.138      0.01   1.559e-02   17 0 1 1 0 e   16 0 0 0 0 e   60BrHoNiNa.16      
     765.059      0.01   1.000e-02   18 0 1 1 0 e   17 0 0 0 0 e   60BrHoNiNa.17      
     767.995      0.01   1.000e-02   19 0 1 1 0 e   18 0 0 0 0 e   60BrHoNiNa.18      
     770.942      0.01   1.000e-02   20 0 1 1 0 e   19 0 0 0 0 e   60BrHoNiNa.19      
     773.866      0.01   1.000e-02   21 0 1 1 0 e   20 0 0 0 0 e   60BrHoNiNa.20      
     776.791      0.01   1.000e-02   22 0 1 1 0 e   21 0 0 0 0 e   60BrHoNiNa.21      
     779.718      0.01   1.000e-02   23 0 1 1 0 e   22 0 0 0 0 e   60BrHoNiNa.22      
     782.650      0.01   1.000e-02   24 0 1 1 0 e   23 0 0 0 0 e   60BrHoNiNa.23      
     785.568      0.01   1.000e-02   25 0 1 1 0 e   24 0 0 0 0 e   60BrHoNiNa.24      
     788.502      0.01   1.000e-02   26 0 1 1 0 e   25 0 0 0 0 e   60BrHoNiNa.25      
     791.409      0.01   1.133e-02   27 0 1 1 0 e   26 0 0 0 0 e   60BrHoNiNa.26      
     794.295      0.01   4.325e-02   28 0 1 1 0 e   27 0 0 0 0 e   60BrHoNiNa.27      
     797.230      0.01   2.310e-02   29 0 1 1 0 e   28 0 0 0 0 e   60BrHoNiNa.28      
     800.152      0.01   1.343e-02   30 0 1 1 0 e   29 0 0 0 0 e   60BrHoNiNa.29      
     803.072      0.01   1.000e-02   31 0 1 1 0 e   30 0 0 0 0 e   60BrHoNiNa.30      
     805.967      0.01   1.506e-02   32 0 1 1 0 e   31 0 0 0 0 e   60BrHoNiNa.31      
     808.870      0.01   1.609e-02   33 0 1 1 0 e   32 0 0 0 0 e   60BrHoNiNa.32      
     811.786      0.01   1.000e-02   34 0 1 1 0 e   33 0 0 0 0 e   60BrHoNiNa.33      
     814.672      0.01   1.308e-02   35 0 1 1 0 e   34 0 0 0 0 e   60BrHoNiNa.34      
     817.565      0.01   1.493e-02   36 0 1 1 0 e   35 0 0 0 0 e   60BrHoNiNa.35      
     820.452      0.01   1.956e-02   37 0 1 1 0 e   36 0 0 0 0 e   60BrHoNiNa.36      
     823.331      0.01   2.893e-02   38 0 1 1 0 e   37 0 0 0 0 e   60BrHoNiNa.37      
     826.227      0.01   1.765e-02   39 0 1 1 0 e   38 0 0 0 0 e   60BrHoNiNa.38      
     829.105      0.01   2.104e-02   40 0 1 1 0 e   39 0 0 0 0 e   60BrHoNiNa.39      
     831.998      0.01   1.000e-02   41 0 1 1 0 e   40 0 0 0 0 e   60BrHoNiNa.40      
     706.079      0.01   1.274e-02   1 0 1 1 0 e    2 0 0 0 0 e    60BrHoNiNa.41      
     703.118      0.01   1.000e-02   2 0 1 1 0 e    3 0 0 0 0 e    60BrHoNiNa.42      
     700.155      0.01   1.000e-02   3 0 1 1 0 e    4 0 0 0 0 e    60BrHoNiNa.43      
     697.186      0.01   1.000e-02   4 0 1 1 0 e    5 0 0 0 0 e    60BrHoNiNa.44      
     694.238      0.01   1.000e-02   5 0 1 1 0 e    6 0 0 0 0 e    60BrHoNiNa.45      
     691.286      0.01   1.000e-02   6 0 1 1 0 e    7 0 0 0 0 e    60BrHoNiNa.46      
     688.343      0.01   1.978e-02   7 0 1 1 0 e    8 0 0 0 0 e    60BrHoNiNa.47      
     685.362      0.01   1.000e-02   8 0 1 1 0 e    9 0 0 0 0 e    60BrHoNiNa.48      
     682.403      0.01   1.000e-02   9 0 1 1 0 e    10 0 0 0 0 e   60BrHoNiNa.49      
     679.450      0.01   1.000e-02   10 0 1 1 0 e   11 0 0 0 0 e   60BrHoNiNa.50      
     676.488      0.01   1.000e-02   11 0 1 1 0 e   12 0 0 0 0 e   60BrHoNiNa.51      
     673.542      0.01   1.000e-02   12 0 1 1 0 e   13 0 0 0 0 e   60BrHoNiNa.52      
     670.596      0.01   1.000e-02   13 0 1 1 0 e   14 0 0 0 0 e   60BrHoNiNa.53      
     667.644      0.01   1.225e-02   14 0 1 1 0 e   15 0 0 0 0 e   60BrHoNiNa.54      
     664.683      0.01   1.000e-02   15 0 1 1 0 e   16 0 0 0 0 e   60BrHoNiNa.55      
     661.730      0.01   1.000e-02   16 0 1 1 0 e   17 0 0 0 0 e   60BrHoNiNa.56      
     658.773      0.01   1.000e-02   17 0 1 1 0 e   18 0 0 0 0 e   60BrHoNiNa.57      
     655.823      0.01   1.000e-02   18 0 1 1 0 e   19 0 0 0 0 e   60BrHoNiNa.58      
     652.883      0.01   1.380e-02   19 0 1 1 0 e   20 0 0 0 0 e   60BrHoNiNa.59      
     649.911      0.01   1.000e-02   20 0 1 1 0 e   21 0 0 0 0 e   60BrHoNiNa.60      
     646.973      0.01   1.000e-02   21 0 1 1 0 e   22 0 0 0 0 e   60BrHoNiNa.61      
     644.030      0.01   1.000e-02   22 0 1 1 0 e   23 0 0 0 0 e   60BrHoNiNa.62      
     641.067      0.01   1.000e-02   23 0 1 1 0 e   24 0 0 0 0 e   60BrHoNiNa.63      
     638.130      0.01   1.000e-02   24 0 1 1 0 e   25 0 0 0 0 e   60BrHoNiNa.64      
     635.189      0.01   1.000e-02   25 0 1 1 0 e   26 0 0 0 0 e   60BrHoNiNa.65      
     632.238      0.01   1.000e-02   26 0 1 1 0 e   27 0 0 0 0 e   60BrHoNiNa.66      
     629.293      0.01   1.000e-02   27 0 1 1 0 e   28 0 0 0 0 e   60BrHoNiNa.67      
     626.342      0.01   1.732e-02   28 0 1 1 0 e   29 0 0 0 0 e   60BrHoNiNa.68      
     623.431      0.01   1.118e-02   29 0 1 1 0 e   30 0 0 0 0 e   60BrHoNiNa.69      
     620.486      0.01   1.000e-02   30 0 1 1 0 e   31 0 0 0 0 e   60BrHoNiNa.70      
     617.548      0.01   1.000e-02   31 0 1 1 0 e   32 0 0 0 0 e   60BrHoNiNa.71      
     614.612      0.01   1.000e-02   32 0 1 1 0 e   33 0 0 0 0 e   60BrHoNiNa.72      
     611.670      0.01   1.000e-02   33 0 1 1 0 e   34 0 0 0 0 e   60BrHoNiNa.73      
     608.756      0.01   1.000e-02   34 0 1 1 0 e   35 0 0 0 0 e   60BrHoNiNa.74      
     605.833      0.01   1.579e-02   35 0 1 1 0 e   36 0 0 0 0 e   60BrHoNiNa.75      
     602.891      0.01   1.000e-02   36 0 1 1 0 e   37 0 0 0 0 e   60BrHoNiNa.76      
     597.044      0.01   1.000e-02   38 0 1 1 0 e   39 0 0 0 0 e   60BrHoNiNa.77      
     594.106      0.01   1.126e-02   39 0 1 1 0 e   40 0 0 0 0 e   60BrHoNiNa.78      
    1414.390      0.01   1.000e-02   1 0 2 0 0 e    0 0 0 0 0 e    60BrHoNiNa.79      
    1417.370      0.01   1.000e-02   2 0 2 0 0 e    1 0 0 0 0 e    60BrHoNiNa.80      
    1420.370      0.01   1.000e-02   3 0 2 0 0 e    2 0 0 0 0 e    60BrHoNiNa.81      
    1423.400      0.01   1.101e-02   4 0 2 0 0 e    3 0 0 0 0 e    60BrHoNiNa.82      
    1426.410      0.01   1.000e-02   5 0 2 0 0 e    4 0 0 0 0 e    60BrHoNiNa.83      
    1429.440      0.01   2.255e-02   6 0 2 0 0 e    5 0 0 0 0 e    60BrHoNiNa.84      
    1432.500      0.01   1.863e-02   7 0 2 0 0 e    6 0 0 0 0 e    60BrHoNiNa.85      
    1435.610      0.01   2.360e-02   8 0 2 0 0 e    7 0 0 0 0 e    60BrHoNiNa.86      
    1438.680      0.01   1.409e-02   9 0 2 0 0 e    8 0 0 0 0 e    60BrHoNiNa.87      
    1441.780      0.01   2.446e-02   10 0 2 0 0 e   9 0 0 0 0 e    60BrHoNiNa.88      
    1444.850      0.01   1.000e-02   11 0 2 0 0 e   10 0 0 0 0 e   60BrHoNiNa.89      
    1447.970      0.01   1.000e-02   12 0 2 0 0 e   11 0 0 0 0 e   60BrHoNiNa.90      
    1451.090      0.01   1.365e-02   13 0 2 0 0 e   12 0 0 0 0 e   60BrHoNiNa.91      
    1454.220      0.01   2.351e-02   14 0 2 0 0 e   13 0 0 0 0 e   60BrHoNiNa.92      
    1457.330      0.01   1.000e-02   15 0 2 0 0 e   14 0 0 0 0 e   60BrHoNiNa.93      
    1460.450      0.01   1.000e-02   16 0 2 0 0 e   15 0 0 0 0 e   60BrHoNiNa.94      
    1463.590      0.01   1.034e-02   17 0 2 0 0 e   16 0 0 0 0 e   60BrHoNiNa.95      
    1466.740      0.01   2.981e-02   18 0 2 0 0 e   17 0 0 0 0 e   60BrHoNiNa.96      
    1469.880      0.01   3.988e-02   19 0 2 0 0 e   18 0 0 0 0 e   60BrHoNiNa.97      
    1472.970      0.01   1.000e-02   20 0 2 0 0 e   19 0 0 0 0 e   60BrHoNiNa.98      
    1476.090      0.01   1.000e-02   21 0 2 0 0 e   20 0 0 0 0 e   60BrHoNiNa.99      
    1479.200      0.01   1.403e-02   22 0 2 0 0 e   21 0 0 0 0 e   60BrHoNiNa.100     
    1482.360      0.01   3.139e-02   23 0 2 0 0 e   22 0 0 0 0 e   60BrHoNiNa.101     
    1485.440      0.01   1.000e-02   24 0 2 0 0 e   23 0 0 0 0 e   60BrHoNiNa.102     
    1488.560      0.01   2.142e-02   25 0 2 0 0 e   24 0 0 0 0 e   60BrHoNiNa.103     
    1491.640      0.01   1.000e-02   26 0 2 0 0 e   25 0 0 0 0 e   60BrHoNiNa.104     
    1494.720      0.01   1.000e-02   27 0 2 0 0 e   26 0 0 0 0 e   60BrHoNiNa.105     
    1497.810      0.01   1.838e-02   28 0 2 0 0 e   27 0 0 0 0 e   60BrHoNiNa.106     
    1500.860      0.01   1.000e-02   29 0 2 0 0 e   28 0 0 0 0 e   60BrHoNiNa.107     
    1503.910      0.01   1.000e-02   30 0 2 0 0 e   29 0 0 0 0 e   60BrHoNiNa.108     
    1506.980      0.01   2.169e-02   31 0 2 0 0 e   30 0 0 0 0 e   60BrHoNiNa.109     
    1509.990      0.01   1.000e-02   32 0 2 0 0 e   31 0 0 0 0 e   60BrHoNiNa.110     
    1513.090      0.01   7.234e-02   33 0 2 0 0 e   32 0 0 0 0 e   60BrHoNiNa.111     
    1516.020      0.01   1.281e-02   34 0 2 0 0 e   33 0 0 0 0 e   60BrHoNiNa.112     
    1519.040      0.01   1.000e-02   35 0 2 0 0 e   34 0 0 0 0 e   60BrHoNiNa.113     
    1522.070      0.01   4.007e-02   36 0 2 0 0 e   35 0 0 0 0 e   60BrHoNiNa.114     
    1408.470      0.01   1.319e-02   0 0 2 0 0 e    1 0 0 0 0 e    60BrHoNiNa.115     
    1405.520      0.01   1.000e-02   1 0 2 0 0 e    2 0 0 0 0 e    60BrHoNiNa.116     
    1402.600      0.01   1.020e-02   2 0 2 0 0 e    3 0 0 0 0 e    60BrHoNiNa.117     
    1399.690      0.01   1.097e-02   3 0 2 0 0 e    4 0 0 0 0 e    60BrHoNiNa.118     
    1396.790      0.01   1.000e-02   4 0 2 0 0 e    5 0 0 0 0 e    60BrHoNiNa.119     
    1393.920      0.01   1.810e-02   5 0 2 0 0 e    6 0 0 0 0 e    60BrHoNiNa.120     
    1391.040      0.01   1.000e-02   6 0 2 0 0 e    7 0 0 0 0 e    60BrHoNiNa.121     
    1388.200      0.01   1.844e-02   7 0 2 0 0 e    8 0 0 0 0 e    60BrHoNiNa.122     
    1385.360      0.01   1.866e-02   8 0 2 0 0 e    9 0 0 0 0 e    60BrHoNiNa.123     
    1382.510      0.01   1.000e-02   9 0 2 0 0 e    10 0 0 0 0 e   60BrHoNiNa.124     
    1379.710      0.01   1.254e-02   10 0 2 0 0 e   11 0 0 0 0 e   60BrHoNiNa.125     
    1376.900      0.01   1.000e-02   11 0 2 0 0 e   12 0 0 0 0 e   60BrHoNiNa.126     
    1374.090      0.01   1.000e-02   12 0 2 0 0 e   13 0 0 0 0 e   60BrHoNiNa.127     
    1371.320      0.01   1.011e-02   13 0 2 0 0 e   14 0 0 0 0 e   60BrHoNiNa.128     
    1368.540      0.01   1.000e-02   14 0 2 0 0 e   15 0 0 0 0 e   60BrHoNiNa.129     
    1365.750      0.01   1.000e-02   15 0 2 0 0 e   16 0 0 0 0 e   60BrHoNiNa.130     
    1363.000      0.01   1.000e-02   16 0 2 0 0 e   17 0 0 0 0 e   60BrHoNiNa.131     
    1360.230      0.01   1.000e-02   17 0 2 0 0 e   18 0 0 0 0 e   60BrHoNiNa.132     
    1357.460      0.01   1.000e-02   18 0 2 0 0 e   19 0 0 0 0 e   60BrHoNiNa.133     
    1354.710      0.01   1.000e-02   19 0 2 0 0 e   20 0 0 0 0 e   60BrHoNiNa.134     
    1351.960      0.01   1.000e-02   20 0 2 0 0 e   21 0 0 0 0 e   60BrHoNiNa.135     
    1349.230      0.01   3.246e-02   21 0 2 0 0 e   22 0 0 0 0 e   60BrHoNiNa.136     
    1346.450      0.01   1.088e-02   22 0 2 0 0 e   23 0 0 0 0 e   60BrHoNiNa.137     
    1343.730      0.01   5.224e-02   23 0 2 0 0 e   24 0 0 0 0 e   60BrHoNiNa.138     
    1340.930      0.01   1.600e-02   24 0 2 0 0 e   25 0 0 0 0 e   60BrHoNiNa.139     
    1338.150      0.01   1.000e-02   25 0 2 0 0 e   26 0 0 0 0 e   60BrHoNiNa.140     
    1335.310      0.01   6.427e-02   26 0 2 0 0 e   27 0 0 0 0 e   60BrHoNiNa.141     
    1332.570      0.01   2.635e-02   27 0 2 0 0 e   28 0 0 0 0 e   60BrHoNiNa.142     
    1329.790      0.01   2.336e-02   28 0 2 0 0 e   29 0 0 0 0 e   60BrHoNiNa.143     
    1327.040      0.01   1.568e-02   29 0 2 0 0 e   30 0 0 0 0 e   60BrHoNiNa.144     
    1324.230      0.01   1.000e-02   30 0 2 0 0 e   31 0 0 0 0 e   60BrHoNiNa.145     
    1321.440      0.01   1.062e-02   31 0 2 0 0 e   32 0 0 0 0 e   60BrHoNiNa.146     
    1318.640      0.01   1.710e-02   32 0 2 0 0 e   33 0 0 0 0 e   60BrHoNiNa.147     
    1315.820      0.01   1.000e-02   33 0 2 0 0 e   34 0 0 0 0 e   60BrHoNiNa.148     
    1312.980      0.01   1.282e-02   34 0 2 0 0 e   35 0 0 0 0 e   60BrHoNiNa.149     
    1407.440      0.01   3.434e-02   2 0 3 1 0 e    1 0 1 1 0 e    60BrHoNiNa.150     
    1410.470      0.01   5.539e-02   3 0 3 1 0 f    2 0 1 1 0 f    60BrHoNiNa.151     
    1413.580      0.01   1.000e-02   4 0 3 1 0 f    3 0 1 1 0 f    60BrHoNiNa.152     
    1416.670      0.01   1.000e-02   5 0 3 1 0 f    4 0 1 1 0 f    60BrHoNiNa.153     
    1419.800      0.01   1.378e-02   6 0 3 1 0 f    5 0 1 1 0 f    60BrHoNiNa.154     
    1422.920      0.01   1.000e-02   7 0 3 1 0 f    6 0 1 1 0 f    60BrHoNiNa.155     
    1442.150      0.01   1.000e-02   13 0 3 1 0 f   12 0 1 1 0 f   60BrHoNiNa.156     
    1445.400      0.01   2.889e-02   14 0 3 1 0 f   13 0 1 1 0 f   60BrHoNiNa.157     
    1448.720      0.01   1.000e-02   15 0 3 1 0 f   14 0 1 1 0 f   60BrHoNiNa.158     
    1452.050      0.01   2.000e-02   16 0 3 1 0 f   15 0 1 1 0 f   60BrHoNiNa.159     
    1455.370      0.01   1.471e-02   17 0 3 1 0 f   16 0 1 1 0 f   60BrHoNiNa.160     
    1458.750      0.01   5.490e-02   18 0 3 1 0 f   17 0 1 1 0 f   60BrHoNiNa.161     
   -1461.960      0.01   1.000e-02   19 0 3 1 0 f   18 0 1 1 0 f   60BrHoNiNa.162     
    1465.470      0.01   5.401e-02   20 0 3 1 0 f   19 0 1 1 0 f   60BrHoNiNa.163     
    1468.830      0.01   3.564e-02   21 0 3 1 0 f   20 0 1 1 0 f   60BrHoNiNa.164     
    1472.150      0.01   3.326e-02   22 0 3 1 0 f   21 0 1 1 0 f   60BrHoNiNa.165     
    1475.630      0.01   5.082e-02   23 0 3 1 0 f   22 0 1 1 0 f   60BrHoNiNa.166     
   -1489.100      0.01   1.000e-02   27 0 3 1 0 f   26 0 1 1 0 f   60BrHoNiNa.167     
   -1492.410      0.01   1.000e-02   28 0 3 1 0 f   27 0 1 1 0 f   60BrHoNiNa.168     
   -1495.790      0.01   1.000e-02   29 0 3 1 0 f   28 0 1 1 0 f   60BrHoNiNa.169     
   -1499.210      0.01   1.000e-02   30 0 3 1 0 f   29 0 1 1 0 f   60BrHoNiNa.170     
   -1502.650      0.01   1.000e-02   31 0 3 1 0 f   30 0 1 1 0 f   60BrHoNiNa.171     
   -1506.110      0.01   1.000e-02   32 0 3 1 0 f   31 0 1 1 0 f   60BrHoNiNa.172     
   -1509.640      0.01   1.000e-02   33 0 3 1 0 f   32 0 1 1 0 f   60BrHoNiNa.173     
    1395.550      0.01   1.000e-02   1 0 3 1 0 f    2 0 1 1 0 f    60BrHoNiNa.174     
    1392.630      0.01   1.000e-02   2 0 3 1 0 f    3 0 1 1 0 f    60BrHoNiNa.175     
    1389.710      0.01   1.881e-02   3 0 3 1 0 f    4 0 1 1 0 f    60BrHoNiNa.176     
    1386.810      0.01   4.255e-02   4 0 3 1 0 f    5 0 1 1 0 f    60BrHoNiNa.177     
   -1383.900      0.01   1.000e-02   5 0 3 1 0 f    6 0 1 1 0 f    60BrHoNiNa.178     
   -1381.080      0.01   1.000e-02   6 0 3 1 0 f    7 0 1 1 0 f    60BrHoNiNa.179     
    1378.390      0.01   2.716e-02   7 0 3 1 0 f    8 0 1 1 0 f    60BrHoNiNa.180     
    1375.600      0.01   2.055e-02   8 0 3 1 0 f    9 0 1 1 0 f    60BrHoNiNa.181     
    1372.840      0.01   2.131e-02   9 0 3 1 0 f    10 0 1 1 0 f   60BrHoNiNa.182     
    1370.080      0.01   1.000e-02   10 0 3 1 0 f   11 0 1 1 0 f   60BrHoNiNa.183     
    1367.380      0.01   1.604e-02   11 0 3 1 0 f   12 0 1 1 0 f   60BrHoNiNa.184     
    1364.650      0.01   1.948e-02   12 0 3 1 0 f   13 0 1 1 0 f   60BrHoNiNa.185     
    1361.990      0.01   1.000e-02   13 0 3 1 0 f   14 0 1 1 0 f   60BrHoNiNa.186     
    1359.350      0.01   1.000e-02   14 0 3 1 0 f   15 0 1 1 0 f   60BrHoNiNa.187     
    1356.710      0.01   1.000e-02   15 0 3 1 0 f   16 0 1 1 0 f   60BrHoNiNa.188     
    1354.070      0.01   2.475e-02   16 0 3 1 0 f   17 0 1 1 0 f   60BrHoNiNa.189     
    1351.500      0.01   1.000e-02   17 0 3 1 0 f   18 0 1 1 0 f   60BrHoNiNa.190     
    1348.930      0.01   1.000e-02   18 0 3 1 0 f   19 0 1 1 0 f   60BrHoNiNa.191     
    1341.260      0.01   2.032e-02   21 0 3 1 0 f   22 0 1 1 0 f   60BrHoNiNa.192     
    1336.250      0.01   1.000e-02   23 0 3 1 0 f   24 0 1 1 0 f   60BrHoNiNa.193     
    1407.440      0.01   3.434e-02   2 0 3 1 0 e    1 0 1 1 0 e    60BrHoNiNa.194     
    1410.470      0.01   8.608e-02   3 0 3 1 0 e    2 0 1 1 0 e    60BrHoNiNa.195     
    1413.400      0.01   2.949e-02   4 0 3 1 0 e    3 0 1 1 0 e    60BrHoNiNa.196     
    1416.380      0.01   1.629e-02   5 0 3 1 0 e    4 0 1 1 0 e    60BrHoNiNa.197     
    1419.380      0.01   1.644e-02   6 0 3 1 0 e    5 0 1 1 0 e    60BrHoNiNa.198     
    1422.360      0.01   1.017e-02   7 0 3 1 0 e    6 0 1 1 0 e    60BrHoNiNa.199     
    1425.370      0.01   1.272e-02   8 0 3 1 0 e    7 0 1 1 0 e    60BrHoNiNa.200     
    1428.390      0.01   1.105e-02   9 0 3 1 0 e    8 0 1 1 0 e    60BrHoNiNa.201     
    1431.410      0.01   1.489e-02   10 0 3 1 0 e   9 0 1 1 0 e    60BrHoNiNa.202     
    1434.450      0.01   1.000e-02   11 0 3 1 0 e   10 0 1 1 0 e   60BrHoNiNa.203     
    1437.490      0.01   1.000e-02   12 0 3 1 0 e   11 0 1 1 0 e   60BrHoNiNa.204     
    1440.510      0.01   1.476e-02   13 0 3 1 0 e   12 0 1 1 0 e   60BrHoNiNa.205     
    1443.600      0.01   3.445e-02   14 0 3 1 0 e   13 0 1 1 0 e   60BrHoNiNa.206     
    1446.620      0.01   1.000e-02   15 0 3 1 0 e   14 0 1 1 0 e   60BrHoNiNa.207     
    1449.680      0.01   2.272e-02   16 0 3 1 0 e   15 0 1 1 0 e   60BrHoNiNa.208     
    1452.730      0.01   2.341e-02   17 0 3 1 0 e   16 0 1 1 0 e   60BrHoNiNa.209     
    1455.760      0.01   1.000e-02   18 0 3 1 0 e   17 0 1 1 0 e   60BrHoNiNa.210     
    1458.750      0.01   6.047e-02   19 0 3 1 0 e   18 0 1 1 0 e   60BrHoNiNa.211     
   -1461.960      0.01   1.000e-02   20 0 3 1 0 e   19 0 1 1 0 e   60BrHoNiNa.212     
    1464.930      0.01   1.486e-02   21 0 3 1 0 e   20 0 1 1 0 e   60BrHoNiNa.213     
    1468.000      0.01   3.277e-02   22 0 3 1 0 e   21 0 1 1 0 e   60BrHoNiNa.214     
    1471.010      0.01   1.000e-02   23 0 3 1 0 e   22 0 1 1 0 e   60BrHoNiNa.215     
    1474.060      0.01   1.000e-02   24 0 3 1 0 e   23 0 1 1 0 e   60BrHoNiNa.216     
    1477.100      0.01   1.668e-02   25 0 3 1 0 e   24 0 1 1 0 e   60BrHoNiNa.217     
    1480.140      0.01   2.213e-02   26 0 3 1 0 e   25 0 1 1 0 e   60BrHoNiNa.218     
   -1483.360      0.01   1.000e-02   27 0 3 1 0 e   26 0 1 1 0 e   60BrHoNiNa.219     
    1395.550      0.01   1.673e-02   1 0 3 1 0 e    2 0 1 1 0 e    60BrHoNiNa.220     
    1392.630      0.01   1.000e-02   2 0 3 1 0 e    3 0 1 1 0 e    60BrHoNiNa.221     
    1389.710      0.01   1.681e-02   3 0 3 1 0 e    4 0 1 1 0 e    60BrHoNiNa.222     
    1386.810      0.01   4.202e-02   4 0 3 1 0 e    5 0 1 1 0 e    60BrHoNiNa.223     
    1383.900      0.01   4.939e-02   5 0 3 1 0 e    6 0 1 1 0 e    60BrHoNiNa.224     
   -1381.080      0.01   1.000e-02   6 0 3 1 0 e    7 0 1 1 0 e    60BrHoNiNa.225     
    1378.040      0.01   1.000e-02   7 0 3 1 0 e    8 0 1 1 0 e    60BrHoNiNa.226     
    1375.150      0.01   1.000e-02   8 0 3 1 0 e    9 0 1 1 0 e    60BrHoNiNa.227     
    1372.270      0.01   1.424e-02   9 0 3 1 0 e    10 0 1 1 0 e   60BrHoNiNa.228     
    1369.360      0.01   1.476e-02   10 0 3 1 0 e   11 0 1 1 0 e   60BrHoNiNa.229     
    1366.500      0.01   1.000e-02   11 0 3 1 0 e   12 0 1 1 0 e   60BrHoNiNa.230     
    1363.640      0.01   1.000e-02   12 0 3 1 0 e   13 0 1 1 0 e   60BrHoNiNa.231     
    1360.720      0.01   4.916e-02   13 0 3 1 0 e   14 0 1 1 0 e   60BrHoNiNa.232     
    1357.900      0.01   1.174e-02   14 0 3 1 0 e   15 0 1 1 0 e   60BrHoNiNa.233     
    1355.070      0.01   1.031e-02   15 0 3 1 0 e   16 0 1 1 0 e   60BrHoNiNa.234     
   3314.4144     0.001   2.004e-03   1 1 0 0 0 e    0 0 0 0 0 e    61RaEaRaWi.1       
   3317.3260     0.001   1.095e-03   2 1 0 0 0 e    1 0 0 0 0 e    61RaEaRaWi.2       
   3323.0945     0.001   1.113e-03   4 1 0 0 0 e    3 0 0 0 0 e    61RaEaRaWi.3       
   3337.1369     0.001   1.553e-03   9 1 0 0 0 e    8 0 0 0 0 e    61RaEaRaWi.4       
   3339.8845     0.001   1.153e-03   10 1 0 0 0 e   9 0 0 0 0 e    61RaEaRaWi.5       
   3347.9866     0.001   2.233e-03   13 1 0 0 0 e   12 0 0 0 0 e   61RaEaRaWi.6       
   3350.6465     0.001   1.000e-03   14 1 0 0 0 e   13 0 0 0 0 e   61RaEaRaWi.7       
   3353.2847     0.001   1.000e-03   15 1 0 0 0 e   14 0 0 0 0 e   61RaEaRaWi.8       
   3355.8978     0.001   1.169e-03   16 1 0 0 0 e   15 0 0 0 0 e   61RaEaRaWi.9       
   3358.4947     0.001   2.725e-03   17 1 0 0 0 e   16 0 0 0 0 e   61RaEaRaWi.10      
   3361.0660     0.001   2.931e-03   18 1 0 0 0 e   17 0 0 0 0 e   61RaEaRaWi.11      
   3363.6128     0.001   1.000e-03   19 1 0 0 0 e   18 0 0 0 0 e   61RaEaRaWi.12      
   3371.1277     0.001   1.000e-03   22 1 0 0 0 e   21 0 0 0 0 e   61RaEaRaWi.13      
   3378.4450     0.001   3.434e-03   25 1 0 0 0 e   24 0 0 0 0 e   61RaEaRaWi.14      
   3380.8356     0.001   1.000e-03   26 1 0 0 0 e   25 0 0 0 0 e   61RaEaRaWi.15      
   3385.5588     0.001   4.065e-03   28 1 0 0 0 e   27 0 0 0 0 e   61RaEaRaWi.16      
   3387.8815     0.001   1.000e-03   29 1 0 0 0 e   28 0 0 0 0 e   61RaEaRaWi.17      
   3390.1847     0.001   1.000e-03   30 1 0 0 0 e   29 0 0 0 0 e   61RaEaRaWi.18      
   3392.4677     0.001   2.734e-03   31 1 0 0 0 e   30 0 0 0 0 e   61RaEaRaWi.19      
   3394.7243     0.001   1.236e-03   32 1 0 0 0 e   31 0 0 0 0 e   61RaEaRaWi.20      
   3396.9564     0.001   2.066e-03   33 1 0 0 0 e   32 0 0 0 0 e   61RaEaRaWi.21      
   3399.1737     0.001   2.776e-03   34 1 0 0 0 e   33 0 0 0 0 e   61RaEaRaWi.22      
   3401.3613     0.001   1.000e-03   35 1 0 0 0 e   34 0 0 0 0 e   61RaEaRaWi.23      
   3403.5305     0.001   3.072e-03   36 1 0 0 0 e   35 0 0 0 0 e   61RaEaRaWi.24      
   3405.6740     0.001   2.694e-03   37 1 0 0 0 e   36 0 0 0 0 e   61RaEaRaWi.25      
   3407.7952     0.001   3.002e-03   38 1 0 0 0 e   37 0 0 0 0 e   61RaEaRaWi.26      
   3409.8926     0.001   2.526e-03   39 1 0 0 0 e   38 0 0 0 0 e   61RaEaRaWi.27      
   3411.9635     0.001   1.418e-03   40 1 0 0 0 e   39 0 0 0 0 e   61RaEaRaWi.28      
   3414.0170     0.001   1.000e-03   41 1 0 0 0 e   40 0 0 0 0 e   61RaEaRaWi.29      
   3416.0432     0.001   2.044e-03   42 1 0 0 0 e   41 0 0 0 0 e   61RaEaRaWi.30      
   3308.5215     0.001   1.117e-03   0 1 0 0 0 e    1 0 0 0 0 e    61RaEaRaWi.31      
   3305.5438     0.001   1.000e-03   1 1 0 0 0 e    2 0 0 0 0 e    61RaEaRaWi.32      
   3302.5457     0.001   1.000e-03   2 1 0 0 0 e    3 0 0 0 0 e    61RaEaRaWi.33      
   3296.4898     0.001   2.210e-03   4 1 0 0 0 e    5 0 0 0 0 e    61RaEaRaWi.34      
   3293.4265     0.001   1.516e-03   5 1 0 0 0 e    6 0 0 0 0 e    61RaEaRaWi.35      
   3290.3474     0.001   1.000e-03   6 1 0 0 0 e    7 0 0 0 0 e    61RaEaRaWi.36      
   3287.2475     0.001   1.000e-03   7 1 0 0 0 e    8 0 0 0 0 e    61RaEaRaWi.37      
   3284.1292     0.001   2.255e-03   8 1 0 0 0 e    9 0 0 0 0 e    61RaEaRaWi.38      
   3280.9884     0.001   2.293e-03   9 1 0 0 0 e    10 0 0 0 0 e   61RaEaRaWi.39      
   3277.8228     0.001   2.394e-03   10 1 0 0 0 e   11 0 0 0 0 e   61RaEaRaWi.40      
   3274.6452     0.001   1.055e-03   11 1 0 0 0 e   12 0 0 0 0 e   61RaEaRaWi.41      
   3271.4475     0.001   4.361e-03   12 1 0 0 0 e   13 0 0 0 0 e   61RaEaRaWi.42      
   3268.2312     0.001   8.977e-03   13 1 0 0 0 e   14 0 0 0 0 e   61RaEaRaWi.43      
   3264.9795     0.001   2.149e-03   14 1 0 0 0 e   15 0 0 0 0 e   61RaEaRaWi.44      
   3255.1439     0.001   2.469e-03   17 1 0 0 0 e   18 0 0 0 0 e   61RaEaRaWi.45      
   3251.8220     0.001   1.000e-03   18 1 0 0 0 e   19 0 0 0 0 e   61RaEaRaWi.46      
   3248.4828     0.001   1.000e-03   19 1 0 0 0 e   20 0 0 0 0 e   61RaEaRaWi.47      
   3245.1257     0.001   1.000e-03   20 1 0 0 0 e   21 0 0 0 0 e   61RaEaRaWi.48      
   3241.7491     0.001   1.000e-03   21 1 0 0 0 e   22 0 0 0 0 e   61RaEaRaWi.49      
   3238.3505     0.001   1.757e-03   22 1 0 0 0 e   23 0 0 0 0 e   61RaEaRaWi.50      
   3234.9359     0.001   1.000e-03   23 1 0 0 0 e   24 0 0 0 0 e   61RaEaRaWi.51      
   3231.5033     0.001   1.000e-03   24 1 0 0 0 e   25 0 0 0 0 e   61RaEaRaWi.52      
   3228.0487     0.001   1.000e-03   25 1 0 0 0 e   26 0 0 0 0 e   61RaEaRaWi.53      
   3224.5781     0.001   1.399e-03   26 1 0 0 0 e   27 0 0 0 0 e   61RaEaRaWi.54      
   3221.0898     0.001   4.088e-03   27 1 0 0 0 e   28 0 0 0 0 e   61RaEaRaWi.55      
   3214.0480     0.001   1.000e-03   29 1 0 0 0 e   30 0 0 0 0 e   61RaEaRaWi.56      
   3210.5029     0.001   1.807e-03   30 1 0 0 0 e   31 0 0 0 0 e   61RaEaRaWi.57      
   3206.9391     0.001   3.169e-03   31 1 0 0 0 e   32 0 0 0 0 e   61RaEaRaWi.58      
   3203.3543     0.001   1.817e-03   32 1 0 0 0 e   33 0 0 0 0 e   61RaEaRaWi.59      
   3199.7541     0.001   3.334e-03   33 1 0 0 0 e   34 0 0 0 0 e   61RaEaRaWi.60      
   3196.1306     0.001   1.000e-03   34 1 0 0 0 e   35 0 0 0 0 e   61RaEaRaWi.61      
   3192.4922     0.001   1.000e-03   35 1 0 0 0 e   36 0 0 0 0 e   61RaEaRaWi.62      
   3188.8400     0.001   2.822e-03   36 1 0 0 0 e   37 0 0 0 0 e   61RaEaRaWi.63      
   3185.1655     0.001   2.053e-03   37 1 0 0 0 e   38 0 0 0 0 e   61RaEaRaWi.64      
   3181.4725     0.001   1.000e-03   38 1 0 0 0 e   39 0 0 0 0 e   61RaEaRaWi.65      
   3177.7638     0.001   1.048e-03   39 1 0 0 0 e   40 0 0 0 0 e   61RaEaRaWi.66      
   3174.0357     0.001   1.000e-03   40 1 0 0 0 e   41 0 0 0 0 e   61RaEaRaWi.67      
     6731.90      0.03   3.000e-02   5 0 1 1 0 f    5 0 1 1 0 e    61Torring.1        
     9423.32      0.02   2.000e-02   6 0 1 1 0 f    6 0 1 1 0 e    61Torring.2        
    12562.32      0.03   4.318e-02   7 0 1 1 0 f    7 0 1 1 0 e    61Torring.3        
    16148.55      0.05   5.000e-02   8 0 1 1 0 f    8 0 1 1 0 e    61Torring.4        
    20181.40      0.05   5.000e-02   9 0 1 1 0 f    9 0 1 1 0 e    61Torring.5        
    24660.37      0.05   6.770e-02   10 0 1 1 0 f   10 0 1 1 0 e   61Torring.6        
     9242.20       0.1   1.000e-01   4 0 3 1 0 f    4 0 3 1 0 e    61Torring.7        
    13861.45       0.1   1.653e-01   5 0 3 1 0 f    5 0 3 1 0 e    61Torring.8        
    19402.20       0.1   1.000e-01   6 0 3 1 0 f    6 0 3 1 0 e    61Torring.9        
    25863.35       0.1   1.000e-01   7 0 3 1 0 f    7 0 3 1 0 e    61Torring.10       
     8557.50       0.1   1.000e-01   3 0 5 1 0 f    3 0 5 1 0 e    61Torring.11       
    14224.60       0.1   1.000e-01   4 0 5 1 0 f    4 0 5 1 0 e    61Torring.12       
    2596.540     0.010   1.000e-02   0 1 0 0 0 e    1 0 1 1 0 e    64MaBl.1           
    2593.580     0.010   1.540e-02   1 1 0 0 0 e    2 0 1 1 0 e    64MaBl.2           
    2590.562     0.010   1.000e-02   2 1 0 0 0 e    3 0 1 1 0 e    64MaBl.3           
    2587.560     0.010   1.000e-02   3 1 0 0 0 e    4 0 1 1 0 e    64MaBl.4           
    2584.516     0.010   1.000e-02   4 1 0 0 0 e    5 0 1 1 0 e    64MaBl.5           
    2581.480     0.010   2.389e-02   5 1 0 0 0 e    6 0 1 1 0 e    64MaBl.6           
    2578.379     0.010   1.000e-02   6 1 0 0 0 e    7 0 1 1 0 e    64MaBl.7           
    2572.166     0.010   1.000e-02   8 1 0 0 0 e    9 0 1 1 0 e    64MaBl.8           
    2569.024     0.010   1.000e-02   9 1 0 0 0 e    10 0 1 1 0 e   64MaBl.9           
    2565.875     0.010   1.000e-02   10 1 0 0 0 e   11 0 1 1 0 e   64MaBl.10          
    2562.688     0.010   1.000e-02   11 1 0 0 0 e   12 0 1 1 0 e   64MaBl.11          
    2559.494     0.010   1.000e-02   12 1 0 0 0 e   13 0 1 1 0 e   64MaBl.12          
    2556.290     0.010   1.000e-02   13 1 0 0 0 e   14 0 1 1 0 e   64MaBl.13          
    2553.050     0.010   1.000e-02   14 1 0 0 0 e   15 0 1 1 0 e   64MaBl.14          
    2549.788     0.010   1.000e-02   15 1 0 0 0 e   16 0 1 1 0 e   64MaBl.15          
    2546.520     0.010   1.000e-02   16 1 0 0 0 e   17 0 1 1 0 e   64MaBl.16          
    2543.231     0.010   1.000e-02   17 1 0 0 0 e   18 0 1 1 0 e   64MaBl.17          
    2539.940     0.010   2.310e-02   18 1 0 0 0 e   19 0 1 1 0 e   64MaBl.18          
    2536.605     0.010   1.843e-02   19 1 0 0 0 e   20 0 1 1 0 e   64MaBl.19          
    2533.230     0.010   1.000e-02   20 1 0 0 0 e   21 0 1 1 0 e   64MaBl.20          
    2529.880     0.010   1.055e-02   21 1 0 0 0 e   22 0 1 1 0 e   64MaBl.21          
    2526.485     0.010   1.000e-02   22 1 0 0 0 e   23 0 1 1 0 e   64MaBl.22          
    2523.080     0.010   1.000e-02   23 1 0 0 0 e   24 0 1 1 0 e   64MaBl.23          
    2519.650     0.010   1.000e-02   24 1 0 0 0 e   25 0 1 1 0 e   64MaBl.24          
    2516.240     0.010   2.827e-02   25 1 0 0 0 e   26 0 1 1 0 e   64MaBl.25          
    2512.766     0.010   1.447e-02   26 1 0 0 0 e   27 0 1 1 0 e   64MaBl.26          
    2509.224     0.010   4.969e-02   27 1 0 0 0 e   28 0 1 1 0 e   64MaBl.27          
    2505.780     0.010   1.000e-02   28 1 0 0 0 e   29 0 1 1 0 e   64MaBl.28          
    2498.704     0.010   2.595e-02   30 1 0 0 0 e   31 0 1 1 0 e   64MaBl.29          
    2608.265     0.010   2.289e-02   3 1 0 0 0 e    2 0 1 1 0 e    64MaBl.30          
    2611.124     0.010   1.000e-02   4 1 0 0 0 e    3 0 1 1 0 e    64MaBl.31          
    2613.973     0.010   1.000e-02   5 1 0 0 0 e    4 0 1 1 0 e    64MaBl.32          
    2616.809     0.010   1.000e-02   6 1 0 0 0 e    5 0 1 1 0 e    64MaBl.33          
    2619.613     0.010   1.000e-02   7 1 0 0 0 e    6 0 1 1 0 e    64MaBl.34          
    2622.399     0.010   1.000e-02   8 1 0 0 0 e    7 0 1 1 0 e    64MaBl.35          
    2625.172     0.010   1.000e-02   9 1 0 0 0 e    8 0 1 1 0 e    64MaBl.36          
    2627.900     0.010   2.104e-02   10 1 0 0 0 e   9 0 1 1 0 e    64MaBl.37          
    2630.655     0.010   1.000e-02   11 1 0 0 0 e   10 0 1 1 0 e   64MaBl.38          
    2633.330     0.010   2.439e-02   12 1 0 0 0 e   11 0 1 1 0 e   64MaBl.39          
    2636.036     0.010   1.000e-02   13 1 0 0 0 e   12 0 1 1 0 e   64MaBl.40          
    2638.706     0.010   1.000e-02   14 1 0 0 0 e   13 0 1 1 0 e   64MaBl.41          
    2641.350     0.010   1.000e-02   15 1 0 0 0 e   14 0 1 1 0 e   64MaBl.42          
    2643.970     0.010   1.000e-02   16 1 0 0 0 e   15 0 1 1 0 e   64MaBl.43          
    2649.120     0.010   2.316e-02   18 1 0 0 0 e   17 0 1 1 0 e   64MaBl.44          
    2651.690     0.010   1.000e-02   19 1 0 0 0 e   18 0 1 1 0 e   64MaBl.45          
    2654.240     0.010   1.000e-02   20 1 0 0 0 e   19 0 1 1 0 e   64MaBl.46          
    2656.720     0.010   2.748e-02   21 1 0 0 0 e   20 0 1 1 0 e   64MaBl.47          
    2659.262     0.010   2.357e-02   22 1 0 0 0 e   21 0 1 1 0 e   64MaBl.48          
    2661.710     0.010   1.000e-02   23 1 0 0 0 e   22 0 1 1 0 e   64MaBl.49          
    2666.570     0.010   1.263e-02   25 1 0 0 0 e   24 0 1 1 0 e   64MaBl.50          
    2599.440     0.010   2.205e-02   1 1 0 0 0 e    1 0 1 1 0 f    64MaBl.51          
    2599.390     0.010   1.000e-02   2 1 0 0 0 e    2 0 1 1 0 f    64MaBl.52          
    2599.290     0.010   1.000e-02   3 1 0 0 0 e    3 0 1 1 0 f    64MaBl.53          
    2599.130     0.010   1.297e-02   4 1 0 0 0 e    4 0 1 1 0 f    64MaBl.54          
    2598.960     0.010   1.000e-02   5 1 0 0 0 e    5 0 1 1 0 f    64MaBl.55          
    2598.750     0.010   1.000e-02   6 1 0 0 0 e    6 0 1 1 0 f    64MaBl.56          
    2598.510     0.010   1.000e-02   7 1 0 0 0 e    7 0 1 1 0 f    64MaBl.57          
    2598.220     0.010   1.000e-02   8 1 0 0 0 e    8 0 1 1 0 f    64MaBl.58          
    2597.900     0.010   1.000e-02   9 1 0 0 0 e    9 0 1 1 0 f    64MaBl.59          
    2597.540     0.010   1.000e-02   10 1 0 0 0 e   10 0 1 1 0 f   64MaBl.60          
    2596.730     0.010   1.000e-02   12 1 0 0 0 e   12 0 1 1 0 f   64MaBl.61          
    2596.270     0.010   1.000e-02   13 1 0 0 0 e   13 0 1 1 0 f   64MaBl.62          
    2595.780     0.010   1.000e-02   14 1 0 0 0 e   14 0 1 1 0 f   64MaBl.63          
    2595.250     0.010   1.000e-02   15 1 0 0 0 e   15 0 1 1 0 f   64MaBl.64          
    2594.080     0.010   1.000e-02   17 1 0 0 0 e   17 0 1 1 0 f   64MaBl.65          
    2593.450     0.010   1.000e-02   18 1 0 0 0 e   18 0 1 1 0 f   64MaBl.66          
    2592.770     0.010   1.188e-02   19 1 0 0 0 e   19 0 1 1 0 f   64MaBl.67          
    2591.330     0.010   1.000e-02   21 1 0 0 0 e   21 0 1 1 0 f   64MaBl.68          
    2590.560     0.010   1.000e-02   22 1 0 0 0 e   22 0 1 1 0 f   64MaBl.69          
    2589.760     0.010   1.000e-02   23 1 0 0 0 e   23 0 1 1 0 f   64MaBl.70          
    2588.910     0.010   1.000e-02   24 1 0 0 0 e   24 0 1 1 0 f   64MaBl.71          
    2588.030     0.010   1.000e-02   25 1 0 0 0 e   25 0 1 1 0 f   64MaBl.72          
    2587.130     0.010   1.000e-02   26 1 0 0 0 e   26 0 1 1 0 f   64MaBl.73          
    2093.903     0.010   1.404e-02   0 0 0 0 1 e    1 0 0 0 0 e    64MaBl.74          
    2090.870     0.010   4.432e-02   1 0 0 0 1 e    2 0 0 0 0 e    64MaBl.75          
    2087.937     0.010   2.121e-02   2 0 0 0 1 e    3 0 0 0 0 e    64MaBl.76          
    2084.908     0.010   1.000e-02   3 0 0 0 1 e    4 0 0 0 0 e    64MaBl.77          
    2081.880     0.010   1.698e-02   4 0 0 0 1 e    5 0 0 0 0 e    64MaBl.78          
    2078.818     0.010   1.111e-02   5 0 0 0 1 e    6 0 0 0 0 e    64MaBl.79          
    2075.748     0.010   1.709e-02   6 0 0 0 1 e    7 0 0 0 0 e    64MaBl.80          
    2072.671     0.010   3.589e-02   7 0 0 0 1 e    8 0 0 0 0 e    64MaBl.81          
    2069.531     0.010   1.085e-02   8 0 0 0 1 e    9 0 0 0 0 e    64MaBl.82          
    2066.393     0.010   1.000e-02   9 0 0 0 1 e    10 0 0 0 0 e   64MaBl.83          
    2063.244     0.010   1.283e-02   10 0 0 0 1 e   11 0 0 0 0 e   64MaBl.84          
    2060.048     0.020   2.000e-02   11 0 0 0 1 e   12 0 0 0 0 e   64MaBl.85          
    2056.884     0.020   2.000e-02   12 0 0 0 1 e   13 0 0 0 0 e   64MaBl.86          
    2053.659     0.010   1.000e-02   13 0 0 0 1 e   14 0 0 0 0 e   64MaBl.87          
    2050.436     0.010   1.499e-02   14 0 0 0 1 e   15 0 0 0 0 e   64MaBl.88          
    2047.176     0.010   1.000e-02   15 0 0 0 1 e   16 0 0 0 0 e   64MaBl.89          
    2043.916     0.010   1.511e-02   16 0 0 0 1 e   17 0 0 0 0 e   64MaBl.90          
    2040.629     0.010   1.676e-02   17 0 0 0 1 e   18 0 0 0 0 e   64MaBl.91          
    2037.325     0.010   2.033e-02   18 0 0 0 1 e   19 0 0 0 0 e   64MaBl.92          
    2033.990     0.010   1.156e-02   19 0 0 0 1 e   20 0 0 0 0 e   64MaBl.93          
    2030.668     0.010   3.496e-02   20 0 0 0 1 e   21 0 0 0 0 e   64MaBl.94          
    2027.277     0.010   1.000e-02   21 0 0 0 1 e   22 0 0 0 0 e   64MaBl.95          
    2023.900     0.010   1.320e-02   22 0 0 0 1 e   23 0 0 0 0 e   64MaBl.96          
    2020.505     0.010   1.933e-02   23 0 0 0 1 e   24 0 0 0 0 e   64MaBl.97          
    2013.633     0.010   1.000e-02   25 0 0 0 1 e   26 0 0 0 0 e   64MaBl.98          
    2010.196     0.010   2.485e-02   26 0 0 0 1 e   27 0 0 0 0 e   64MaBl.99          
    2006.694     0.010   1.000e-02   27 0 0 0 1 e   28 0 0 0 0 e   64MaBl.100         
    2003.174     0.020   2.970e-02   28 0 0 0 1 e   29 0 0 0 0 e   64MaBl.101         
    1999.711     0.020   2.000e-02   29 0 0 0 1 e   30 0 0 0 0 e   64MaBl.102         
    2138.718     0.010   1.560e-02   15 0 0 0 1 e   14 0 0 0 0 e   64MaBl.103         
    2141.352     0.010   1.000e-02   16 0 0 0 1 e   15 0 0 0 0 e   64MaBl.104         
    2143.957     0.010   1.000e-02   17 0 0 0 1 e   16 0 0 0 0 e   64MaBl.105         
   -2151.740     0.010   1.000e-02   20 0 0 0 1 e   19 0 0 0 0 e   64MaBl.106         
    2154.110     0.010   5.563e-02   21 0 0 0 1 e   20 0 0 0 0 e   64MaBl.107         
    2156.660     0.010   1.000e-02   22 0 0 0 1 e   21 0 0 0 0 e   64MaBl.108         
    2161.640     0.010   5.107e-02   24 0 0 0 1 e   23 0 0 0 0 e   64MaBl.109         
    2164.030     0.010   1.000e-02   25 0 0 0 1 e   24 0 0 0 0 e   64MaBl.110         
    2166.390     0.010   4.017e-02   26 0 0 0 1 e   25 0 0 0 0 e   64MaBl.111         
    2168.810     0.010   1.000e-02   27 0 0 0 1 e   26 0 0 0 0 e   64MaBl.112         
    2171.150     0.010   3.240e-02   28 0 0 0 1 e   27 0 0 0 0 e   64MaBl.113         
   -2176.070     0.020   2.000e-02   30 0 0 0 1 e   29 0 0 0 0 e   64MaBl.114         
    2178.020     0.020   1.253e-01   31 0 0 0 1 e   30 0 0 0 0 e   64MaBl.115         
    2799.650     0.010   1.000e-02   1 0 1 1 1 e    2 0 0 0 0 e    64MaBl.116         
    2796.650     0.010   1.000e-02   2 0 1 1 1 e    3 0 0 0 0 e    64MaBl.117         
    2793.630     0.010   1.000e-02   3 0 1 1 1 e    4 0 0 0 0 e    64MaBl.118         
    2790.600     0.010   1.000e-02   4 0 1 1 1 e    5 0 0 0 0 e    64MaBl.119         
    2787.540     0.010   1.000e-02   5 0 1 1 1 e    6 0 0 0 0 e    64MaBl.120         
    2784.460     0.010   1.000e-02   6 0 1 1 1 e    7 0 0 0 0 e    64MaBl.121         
    2781.350     0.010   1.000e-02   7 0 1 1 1 e    8 0 0 0 0 e    64MaBl.122         
    2778.230     0.010   1.000e-02   8 0 1 1 1 e    9 0 0 0 0 e    64MaBl.123         
    2775.099     0.020   2.000e-02   9 0 1 1 1 e    10 0 0 0 0 e   64MaBl.124         
    2771.921     0.020   2.000e-02   10 0 1 1 1 e   11 0 0 0 0 e   64MaBl.125         
    2768.742     0.020   2.000e-02   11 0 1 1 1 e   12 0 0 0 0 e   64MaBl.126         
    2765.560     0.010   1.000e-02   12 0 1 1 1 e   13 0 0 0 0 e   64MaBl.127         
    2762.330     0.010   1.000e-02   13 0 1 1 1 e   14 0 0 0 0 e   64MaBl.128         
    2759.100     0.010   1.000e-02   14 0 1 1 1 e   15 0 0 0 0 e   64MaBl.129         
    2755.820     0.010   1.206e-02   15 0 1 1 1 e   16 0 0 0 0 e   64MaBl.130         
    2752.550     0.010   1.000e-02   16 0 1 1 1 e   17 0 0 0 0 e   64MaBl.131         
    2749.250     0.010   1.000e-02   17 0 1 1 1 e   18 0 0 0 0 e   64MaBl.132         
    2745.930     0.010   1.000e-02   18 0 1 1 1 e   19 0 0 0 0 e   64MaBl.133         
    2742.580     0.010   1.587e-02   19 0 1 1 1 e   20 0 0 0 0 e   64MaBl.134         
    2739.240     0.010   1.000e-02   20 0 1 1 1 e   21 0 0 0 0 e   64MaBl.135         
    2735.850     0.010   1.033e-02   21 0 1 1 1 e   22 0 0 0 0 e   64MaBl.136         
    2732.460     0.010   1.000e-02   22 0 1 1 1 e   23 0 0 0 0 e   64MaBl.137         
    2729.040     0.010   1.000e-02   23 0 1 1 1 e   24 0 0 0 0 e   64MaBl.138         
    2725.640     0.010   2.832e-02   24 0 1 1 1 e   25 0 0 0 0 e   64MaBl.139         
    2722.160     0.010   1.000e-02   25 0 1 1 1 e   26 0 0 0 0 e   64MaBl.140         
    2808.520     0.010   1.000e-02   1 0 1 1 1 e    0 0 0 0 0 e    64MaBl.141         
    2811.440     0.010   1.000e-02   2 0 1 1 1 e    1 0 0 0 0 e    64MaBl.142         
    2814.330     0.010   1.000e-02   3 0 1 1 1 e    2 0 0 0 0 e    64MaBl.143         
    2817.190     0.010   1.000e-02   4 0 1 1 1 e    3 0 0 0 0 e    64MaBl.144         
    2820.060     0.010   1.000e-02   5 0 1 1 1 e    4 0 0 0 0 e    64MaBl.145         
    2822.890     0.010   1.000e-02   6 0 1 1 1 e    5 0 0 0 0 e    64MaBl.146         
    2825.700     0.010   1.000e-02   7 0 1 1 1 e    6 0 0 0 0 e    64MaBl.147         
    2828.490     0.010   1.000e-02   8 0 1 1 1 e    7 0 0 0 0 e    64MaBl.148         
    2831.261     0.020   2.000e-02   9 0 1 1 1 e    8 0 0 0 0 e    64MaBl.149         
    2833.975     0.020   2.000e-02   10 0 1 1 1 e   9 0 0 0 0 e    64MaBl.150         
    2836.712     0.020   2.000e-02   11 0 1 1 1 e   10 0 0 0 0 e   64MaBl.151         
    2839.410     0.010   1.000e-02   12 0 1 1 1 e   11 0 0 0 0 e   64MaBl.152         
    2842.090     0.010   1.000e-02   13 0 1 1 1 e   12 0 0 0 0 e   64MaBl.153         
    2844.770     0.010   1.286e-02   14 0 1 1 1 e   13 0 0 0 0 e   64MaBl.154         
    2847.410     0.010   1.535e-02   15 0 1 1 1 e   14 0 0 0 0 e   64MaBl.155         
    2850.010     0.010   1.000e-02   16 0 1 1 1 e   15 0 0 0 0 e   64MaBl.156         
    2852.590     0.010   1.377e-02   17 0 1 1 1 e   16 0 0 0 0 e   64MaBl.157         
    2855.180     0.010   1.000e-02   18 0 1 1 1 e   17 0 0 0 0 e   64MaBl.158         
    2857.730     0.010   1.000e-02   19 0 1 1 1 e   18 0 0 0 0 e   64MaBl.159         
    2860.250     0.010   1.000e-02   20 0 1 1 1 e   19 0 0 0 0 e   64MaBl.160         
    2862.750     0.010   1.000e-02   21 0 1 1 1 e   20 0 0 0 0 e   64MaBl.161         
    2865.250     0.010   1.191e-02   22 0 1 1 1 e   21 0 0 0 0 e   64MaBl.162         
    2867.700     0.010   1.000e-02   23 0 1 1 1 e   22 0 0 0 0 e   64MaBl.163         
    2870.140     0.010   1.000e-02   24 0 1 1 1 e   23 0 0 0 0 e   64MaBl.164         
    2872.560     0.010   1.011e-02   25 0 1 1 1 e   24 0 0 0 0 e   64MaBl.165         
    2874.950     0.010   1.000e-02   26 0 1 1 1 e   25 0 0 0 0 e   64MaBl.166         
    2877.320     0.010   1.000e-02   27 0 1 1 1 e   26 0 0 0 0 e   64MaBl.167         
    2879.650     0.010   1.000e-02   28 0 1 1 1 e   27 0 0 0 0 e   64MaBl.168         
    2805.310     0.010   1.000e-02   9 0 1 1 1 f    9 0 0 0 0 e    64MaBl.170         
    2805.270     0.010   1.000e-02   10 0 1 1 1 f   10 0 0 0 0 e   64MaBl.171         
    2805.200     0.010   1.000e-02   11 0 1 1 1 f   11 0 0 0 0 e   64MaBl.172         
    2805.130     0.010   1.000e-02   12 0 1 1 1 f   12 0 0 0 0 e   64MaBl.173         
    2805.060     0.010   1.032e-02   13 0 1 1 1 f   13 0 0 0 0 e   64MaBl.174         
    2804.970     0.010   1.000e-02   14 0 1 1 1 f   14 0 0 0 0 e   64MaBl.175         
    2804.880     0.010   1.000e-02   15 0 1 1 1 f   15 0 0 0 0 e   64MaBl.176         
    2804.790     0.010   1.000e-02   16 0 1 1 1 f   16 0 0 0 0 e   64MaBl.177         
    2804.680     0.010   1.000e-02   17 0 1 1 1 f   17 0 0 0 0 e   64MaBl.178         
    2804.580     0.010   1.000e-02   18 0 1 1 1 f   18 0 0 0 0 e   64MaBl.179         
    2804.460     0.010   1.000e-02   19 0 1 1 1 f   19 0 0 0 0 e   64MaBl.180         
    2804.340     0.010   1.000e-02   20 0 1 1 1 f   20 0 0 0 0 e   64MaBl.181         
    2804.220     0.010   1.000e-02   21 0 1 1 1 f   21 0 0 0 0 e   64MaBl.182         
    2804.100     0.010   1.649e-02   22 0 1 1 1 f   22 0 0 0 0 e   64MaBl.183         
    2803.950     0.010   1.000e-02   23 0 1 1 1 f   23 0 0 0 0 e   64MaBl.184         
    2803.790     0.010   1.000e-02   24 0 1 1 1 f   24 0 0 0 0 e   64MaBl.185         
    2803.640     0.010   1.000e-02   25 0 1 1 1 f   25 0 0 0 0 e   64MaBl.186         
    2803.510     0.010   2.268e-02   26 0 1 1 1 f   26 0 0 0 0 e   64MaBl.187         
    2803.320     0.010   1.000e-02   27 0 1 1 1 f   27 0 0 0 0 e   64MaBl.188         
    2803.170     0.010   2.099e-02   28 0 1 1 1 f   28 0 0 0 0 e   64MaBl.189         
    2802.600     0.010   1.061e-02   31 0 1 1 1 f   31 0 0 0 0 e   64MaBl.190         
    2802.390     0.010   1.000e-02   32 0 1 1 1 f   32 0 0 0 0 e   64MaBl.191         
    3986.666     0.010   1.342e-02   7 1 2 2 0 e    7 0 1 1 0 f    64MaBl.192         
    3986.496     0.010   1.000e-02   8 1 2 2 0 e    8 0 1 1 0 f    64MaBl.193         
    3986.315     0.010   1.000e-02   9 1 2 2 0 e    9 0 1 1 0 f    64MaBl.194         
    3985.920     0.010   1.000e-02   11 1 2 2 0 e   11 0 1 1 0 f   64MaBl.195         
    3985.692     0.010   1.000e-02   12 1 2 2 0 e   12 0 1 1 0 f   64MaBl.196         
    3985.452     0.010   1.000e-02   13 1 2 2 0 e   13 0 1 1 0 f   64MaBl.197         
    3985.203     0.010   1.000e-02   14 1 2 2 0 e   14 0 1 1 0 f   64MaBl.198         
    3984.942     0.010   1.000e-02   15 1 2 2 0 e   15 0 1 1 0 f   64MaBl.199         
    3984.668     0.010   1.000e-02   16 1 2 2 0 e   16 0 1 1 0 f   64MaBl.200         
    3984.386     0.010   1.000e-02   17 1 2 2 0 e   17 0 1 1 0 f   64MaBl.201         
    3983.802     0.010   1.000e-02   19 1 2 2 0 e   19 0 1 1 0 f   64MaBl.202         
    3983.498     0.010   1.000e-02   20 1 2 2 0 e   20 0 1 1 0 f   64MaBl.203         
    3983.198     0.010   1.000e-02   21 1 2 2 0 e   21 0 1 1 0 f   64MaBl.204         
    3982.584     0.010   1.000e-02   23 1 2 2 0 e   23 0 1 1 0 f   64MaBl.205         
    3972.271     0.010   1.000e-02   2 1 2 0 0 e    2 0 1 1 0 f    64MaBl.206         
    3972.211     0.010   1.000e-02   3 1 2 0 0 e    3 0 1 1 0 f    64MaBl.207         
    3972.041     0.010   1.000e-02   5 1 2 0 0 e    5 0 1 1 0 f    64MaBl.208         
    3971.919     0.010   1.000e-02   6 1 2 0 0 e    6 0 1 1 0 f    64MaBl.209         
    3971.776     0.010   1.000e-02   7 1 2 0 0 e    7 0 1 1 0 f    64MaBl.210         
    3971.615     0.010   1.000e-02   8 1 2 0 0 e    8 0 1 1 0 f    64MaBl.211         
    3971.429     0.010   1.000e-02   9 1 2 0 0 e    9 0 1 1 0 f    64MaBl.212         
    3971.218     0.010   1.000e-02   10 1 2 0 0 e   10 0 1 1 0 f   64MaBl.213         
    3970.987     0.010   1.000e-02   11 1 2 0 0 e   11 0 1 1 0 f   64MaBl.214         
    3970.723     0.010   1.000e-02   12 1 2 0 0 e   12 0 1 1 0 f   64MaBl.215         
    3970.205     0.010   8.370e-02   14 1 2 0 0 e   14 0 1 1 0 f   64MaBl.216         
    3969.863     0.010   8.537e-02   15 1 2 0 0 e   15 0 1 1 0 f   64MaBl.217         
   -3969.863     0.010   1.000e-02   18 1 2 0 0 e   18 0 1 1 0 f   64MaBl.218         
    3968.163     0.010   7.643e-02   19 1 2 0 0 e   19 0 1 1 0 f   64MaBl.219         
    3499.180     0.010   1.694e-02   0 0 2 0 1 e    1 0 0 0 0 e    64MaBl.220         
    3496.215     0.010   1.366e-02   1 0 2 0 1 e    2 0 0 0 0 e    64MaBl.221         
    3493.250     0.010   1.593e-02   2 0 2 0 1 e    3 0 0 0 0 e    64MaBl.222         
    3490.270     0.010   1.000e-02   3 0 2 0 1 e    4 0 0 0 0 e    64MaBl.223         
    3487.285     0.010   1.000e-02   4 0 2 0 1 e    5 0 0 0 0 e    64MaBl.224         
    3484.300     0.010   1.000e-02   5 0 2 0 1 e    6 0 0 0 0 e    64MaBl.225         
    3481.315     0.010   1.000e-02   6 0 2 0 1 e    7 0 0 0 0 e    64MaBl.226         
    3478.310     0.010   1.000e-02   7 0 2 0 1 e    8 0 0 0 0 e    64MaBl.227         
    3475.320     0.010   1.667e-02   8 0 2 0 1 e    9 0 0 0 0 e    64MaBl.228         
    3472.310     0.010   2.067e-02   9 0 2 0 1 e    10 0 0 0 0 e   64MaBl.229         
    3469.280     0.010   1.371e-02   10 0 2 0 1 e   11 0 0 0 0 e   64MaBl.230         
    3466.235     0.010   1.000e-02   11 0 2 0 1 e   12 0 0 0 0 e   64MaBl.231         
    3463.195     0.010   1.000e-02   12 0 2 0 1 e   13 0 0 0 0 e   64MaBl.232         
    3460.145     0.010   1.165e-02   13 0 2 0 1 e   14 0 0 0 0 e   64MaBl.233         
    3457.075     0.010   1.058e-02   14 0 2 0 1 e   15 0 0 0 0 e   64MaBl.234         
    3453.995     0.010   1.368e-02   15 0 2 0 1 e   16 0 0 0 0 e   64MaBl.235         
    3450.895     0.010   1.215e-02   16 0 2 0 1 e   17 0 0 0 0 e   64MaBl.236         
    3447.770     0.010   1.000e-02   17 0 2 0 1 e   18 0 0 0 0 e   64MaBl.237         
    3444.650     0.010   1.482e-02   18 0 2 0 1 e   19 0 0 0 0 e   64MaBl.238         
    3441.490     0.010   1.000e-02   19 0 2 0 1 e   20 0 0 0 0 e   64MaBl.239         
    3438.325     0.010   1.293e-02   20 0 2 0 1 e   21 0 0 0 0 e   64MaBl.240         
    3435.130     0.010   1.015e-02   21 0 2 0 1 e   22 0 0 0 0 e   64MaBl.241         
    3431.910     0.010   1.000e-02   22 0 2 0 1 e   23 0 0 0 0 e   64MaBl.242         
    3428.710     0.010   3.978e-02   23 0 2 0 1 e   24 0 0 0 0 e   64MaBl.243         
    3425.420     0.010   1.000e-02   24 0 2 0 1 e   25 0 0 0 0 e   64MaBl.244         
    3505.080     0.010   1.000e-02   1 0 2 0 1 e    0 0 0 0 0 e    64MaBl.245         
    3508.030     0.010   1.410e-02   2 0 2 0 1 e    1 0 0 0 0 e    64MaBl.246         
    3510.967     0.010   1.162e-02   3 0 2 0 1 e    2 0 0 0 0 e    64MaBl.247         
    3513.905     0.010   1.644e-02   4 0 2 0 1 e    3 0 0 0 0 e    64MaBl.248         
    3516.830     0.010   1.492e-02   5 0 2 0 1 e    4 0 0 0 0 e    64MaBl.249         
    3519.760     0.010   2.575e-02   6 0 2 0 1 e    5 0 0 0 0 e    64MaBl.250         
    3528.445     0.010   1.000e-02   9 0 2 0 1 e    8 0 0 0 0 e    64MaBl.251         
    3534.200     0.010   1.000e-02   11 0 2 0 1 e   10 0 0 0 0 e   64MaBl.252         
    3537.065     0.010   1.019e-02   12 0 2 0 1 e   11 0 0 0 0 e   64MaBl.253         
    3539.905     0.010   1.000e-02   13 0 2 0 1 e   12 0 0 0 0 e   64MaBl.254         
    3551.145     0.010   2.681e-02   17 0 2 0 1 e   16 0 0 0 0 e   64MaBl.255         
    3556.635     0.010   2.302e-02   19 0 2 0 1 e   18 0 0 0 0 e   64MaBl.256         
    3559.345     0.010   1.954e-02   20 0 2 0 1 e   19 0 0 0 0 e   64MaBl.257         
    3562.030     0.010   1.464e-02   21 0 2 0 1 e   20 0 0 0 0 e   64MaBl.258         
    3569.950     0.010   1.000e-02   24 0 2 0 1 e   23 0 0 0 0 e   64MaBl.259         
    2107.567     0.010   2.223e-02   1 0 3 1 0 e    2 0 0 0 0 e    64MaBl.260         
    2104.617     0.010   1.376e-02   2 0 3 1 0 e    3 0 0 0 0 e    64MaBl.261         
    2101.660     0.010   1.000e-02   3 0 3 1 0 e    4 0 0 0 0 e    64MaBl.262         
    2098.787     0.010   4.513e-02   4 0 3 1 0 e    5 0 0 0 0 e    64MaBl.263         
    2095.840     0.010   1.741e-02   5 0 3 1 0 e    6 0 0 0 0 e    64MaBl.264         
    2092.921     0.010   1.072e-02   6 0 3 1 0 e    7 0 0 0 0 e    64MaBl.265         
    2090.062     0.010   5.755e-02   7 0 3 1 0 e    8 0 0 0 0 e    64MaBl.266         
    2087.112     0.010   1.000e-02   8 0 3 1 0 e    9 0 0 0 0 e    64MaBl.267         
    2084.218     0.010   1.000e-02   9 0 3 1 0 e    10 0 0 0 0 e   64MaBl.268         
    2081.334     0.010   1.000e-02   10 0 3 1 0 e   11 0 0 0 0 e   64MaBl.269         
    2078.475     0.010   2.559e-02   11 0 3 1 0 e   12 0 0 0 0 e   64MaBl.270         
    2075.602     0.010   2.620e-02   12 0 3 1 0 e   13 0 0 0 0 e   64MaBl.271         
    2072.671     0.010   3.730e-02   13 0 3 1 0 e   14 0 0 0 0 e   64MaBl.272         
    2069.851     0.010   1.000e-02   14 0 3 1 0 e   15 0 0 0 0 e   64MaBl.273         
    2067.003     0.010   1.639e-02   15 0 3 1 0 e   16 0 0 0 0 e   64MaBl.274         
    2064.154     0.010   2.121e-02   16 0 3 1 0 e   17 0 0 0 0 e   64MaBl.275         
    2061.290     0.010   1.000e-02   17 0 3 1 0 e   18 0 0 0 0 e   64MaBl.276         
    2058.478     0.010   4.126e-02   18 0 3 1 0 e   19 0 0 0 0 e   64MaBl.277         
    2055.601     0.010   1.000e-02   19 0 3 1 0 e   20 0 0 0 0 e   64MaBl.278         
    2052.756     0.010   1.000e-02   20 0 3 1 0 e   21 0 0 0 0 e   64MaBl.279         
    2049.928     0.010   1.143e-02   21 0 3 1 0 e   22 0 0 0 0 e   64MaBl.280         
   -2047.176     0.010   1.000e-02   22 0 3 1 0 e   23 0 0 0 0 e   64MaBl.281         
    2044.221     0.010   2.652e-02   23 0 3 1 0 e   24 0 0 0 0 e   64MaBl.282         
    2119.432     0.010   4.729e-02   2 0 3 1 0 e    1 0 0 0 0 e    64MaBl.283         
    2122.385     0.010   2.201e-02   3 0 3 1 0 e    2 0 0 0 0 e    64MaBl.284         
    2125.372     0.010   2.413e-02   4 0 3 1 0 e    3 0 0 0 0 e    64MaBl.285         
    2128.361     0.010   2.154e-02   5 0 3 1 0 e    4 0 0 0 0 e    64MaBl.286         
    2131.358     0.010   2.056e-02   6 0 3 1 0 e    5 0 0 0 0 e    64MaBl.287         
    2134.339     0.010   1.000e-02   7 0 3 1 0 e    6 0 0 0 0 e    64MaBl.288         
    2137.363     0.010   1.151e-02   8 0 3 1 0 e    7 0 0 0 0 e    64MaBl.289         
    2140.363     0.010   1.000e-02   9 0 3 1 0 e    8 0 0 0 0 e    64MaBl.290         
    2143.373     0.010   1.442e-02   10 0 3 1 0 e   9 0 0 0 0 e    64MaBl.291         
    2152.500     0.010   2.582e-02   13 0 3 1 0 e   12 0 0 0 0 e   64MaBl.292         
    2155.540     0.010   2.965e-02   14 0 3 1 0 e   13 0 0 0 0 e   64MaBl.293         
    2158.540     0.010   1.000e-02   15 0 3 1 0 e   14 0 0 0 0 e   64MaBl.294         
    2161.640     0.010   4.965e-02   16 0 3 1 0 e   15 0 0 0 0 e   64MaBl.295         
    2164.650     0.010   1.636e-02   17 0 3 1 0 e   16 0 0 0 0 e   64MaBl.296         
    2167.690     0.010   1.216e-02   18 0 3 1 0 e   17 0 0 0 0 e   64MaBl.297         
    2170.740     0.010   1.740e-02   19 0 3 1 0 e   18 0 0 0 0 e   64MaBl.298         
    2173.710     0.010   5.829e-02   20 0 3 1 0 e   19 0 0 0 0 e   64MaBl.299         
    2176.860     0.010   4.825e-02   21 0 3 1 0 e   20 0 0 0 0 e   64MaBl.300         
    2179.880     0.010   2.444e-02   22 0 3 1 0 e   21 0 0 0 0 e   64MaBl.301         
    2188.940     0.010   3.595e-02   25 0 3 1 0 e   24 0 0 0 0 e   64MaBl.302         
    2191.960     0.010   5.070e-02   26 0 3 1 0 e   25 0 0 0 0 e   64MaBl.303         
    2113.682     0.010   1.000e-02   3 0 3 1 0 f    3 0 0 0 0 e    64MaBl.304         
    2113.827     0.010   1.000e-02   4 0 3 1 0 f    4 0 0 0 0 e    64MaBl.305         
    2114.023     0.010   1.000e-02   5 0 3 1 0 f    5 0 0 0 0 e    64MaBl.306         
    2114.264     0.010   1.547e-02   6 0 3 1 0 f    6 0 0 0 0 e    64MaBl.307         
    2114.518     0.010   1.000e-02   7 0 3 1 0 f    7 0 0 0 0 e    64MaBl.308         
    2114.834     0.010   1.931e-02   8 0 3 1 0 f    8 0 0 0 0 e    64MaBl.309         
    2115.158     0.010   1.000e-02   9 0 3 1 0 f    9 0 0 0 0 e    64MaBl.310         
    2115.546     0.010   1.897e-02   10 0 3 1 0 f   10 0 0 0 0 e   64MaBl.311         
    2115.946     0.010   1.000e-02   11 0 3 1 0 f   11 0 0 0 0 e   64MaBl.312         
    2116.399     0.010   1.709e-02   12 0 3 1 0 f   12 0 0 0 0 e   64MaBl.313         
    2116.880     0.010   1.861e-02   13 0 3 1 0 f   13 0 0 0 0 e   64MaBl.314         
    2117.390     0.010   1.524e-02   14 0 3 1 0 f   14 0 0 0 0 e   64MaBl.315         
    2117.932     0.010   1.076e-02   15 0 3 1 0 f   15 0 0 0 0 e   64MaBl.316         
    2118.506     0.010   1.000e-02   16 0 3 1 0 f   16 0 0 0 0 e   64MaBl.317         
    2119.124     0.010   1.399e-02   17 0 3 1 0 f   17 0 0 0 0 e   64MaBl.318         
    2119.755     0.010   1.000e-02   18 0 3 1 0 f   18 0 0 0 0 e   64MaBl.319         
    2120.428     0.010   1.000e-02   19 0 3 1 0 f   19 0 0 0 0 e   64MaBl.320         
    2121.134     0.010   1.570e-02   20 0 3 1 0 f   20 0 0 0 0 e   64MaBl.321         
    2121.855     0.010   1.176e-02   21 0 3 1 0 f   21 0 0 0 0 e   64MaBl.322         
    2122.596     0.010   1.000e-02   22 0 3 1 0 f   22 0 0 0 0 e   64MaBl.323         
    2123.376     0.010   1.000e-02   23 0 3 1 0 f   23 0 0 0 0 e   64MaBl.324         
    2124.176     0.010   1.090e-02   24 0 3 1 0 f   24 0 0 0 0 e   64MaBl.325         
    2124.989     0.010   1.000e-02   25 0 3 1 0 f   25 0 0 0 0 e   64MaBl.326         
    2125.840     0.010   2.047e-02   26 0 3 1 0 f   26 0 0 0 0 e   64MaBl.327         
    2126.693     0.010   1.955e-02   27 0 3 1 0 f   27 0 0 0 0 e   64MaBl.328         
    2784.220     0.010   1.000e-02   1 0 2 0 1 e    2 0 1 1 0 e    64MaBl.329         
    2772.326     0.010   1.000e-02   5 0 2 0 1 e    6 0 1 1 0 e    64MaBl.330         
    2769.340     0.010   1.000e-02   6 0 2 0 1 e    7 0 1 1 0 e    64MaBl.331         
    2766.340     0.010   1.000e-02   7 0 2 0 1 e    8 0 1 1 0 e    64MaBl.332         
    2763.340     0.010   1.000e-02   8 0 2 0 1 e    9 0 1 1 0 e    64MaBl.333         
    2760.320     0.010   1.094e-02   9 0 2 0 1 e    10 0 1 1 0 e   64MaBl.334         
    2757.320     0.010   1.000e-02   10 0 2 0 1 e   11 0 1 1 0 e   64MaBl.335         
    2754.290     0.010   1.000e-02   11 0 2 0 1 e   12 0 1 1 0 e   64MaBl.336         
    2751.260     0.010   1.540e-02   12 0 2 0 1 e   13 0 1 1 0 e   64MaBl.337         
    2748.190     0.010   1.000e-02   13 0 2 0 1 e   14 0 1 1 0 e   64MaBl.338         
    2745.140     0.010   1.000e-02   14 0 2 0 1 e   15 0 1 1 0 e   64MaBl.339         
    2742.060     0.010   1.000e-02   15 0 2 0 1 e   16 0 1 1 0 e   64MaBl.340         
    2796.020     0.010   1.703e-02   2 0 2 0 1 e    1 0 1 1 0 e    64MaBl.341         
    2798.990     0.010   1.307e-02   3 0 2 0 1 e    2 0 1 1 0 e    64MaBl.342         
    2801.940     0.010   2.886e-02   4 0 2 0 1 e    3 0 1 1 0 e    64MaBl.343         
    2807.760     0.010   1.000e-02   6 0 2 0 1 e    5 0 1 1 0 e    64MaBl.344         
    2810.680     0.010   1.000e-02   7 0 2 0 1 e    6 0 1 1 0 e    64MaBl.345         
    2813.590     0.010   1.051e-02   8 0 2 0 1 e    7 0 1 1 0 e    64MaBl.346         
    2816.470     0.010   1.000e-02   9 0 2 0 1 e    8 0 1 1 0 e    64MaBl.347         
    2822.250     0.010   1.283e-02   11 0 2 0 1 e   10 0 1 1 0 e   64MaBl.348         
    2825.100     0.010   1.000e-02   12 0 2 0 1 e   11 0 1 1 0 e   64MaBl.349         
    2827.920     0.010   3.045e-02   13 0 2 0 1 e   12 0 1 1 0 e   64MaBl.350         
    2830.790     0.010   1.000e-02   14 0 2 0 1 e   13 0 1 1 0 e   64MaBl.351         
    2833.610     0.010   1.000e-02   15 0 2 0 1 e   14 0 1 1 0 e   64MaBl.352         
    2836.410     0.010   1.000e-02   16 0 2 0 1 e   15 0 1 1 0 e   64MaBl.353         
    2839.190     0.010   1.000e-02   17 0 2 0 1 e   16 0 1 1 0 e   64MaBl.354         
    2841.980     0.010   2.420e-02   18 0 2 0 1 e   17 0 1 1 0 e   64MaBl.355         
    2850.200     0.010   8.225e-02   21 0 2 0 1 e   20 0 1 1 0 e   64MaBl.356         
    2852.770     0.010   2.271e-02   22 0 2 0 1 e   21 0 1 1 0 e   64MaBl.357         
    2855.420     0.010   2.244e-02   23 0 2 0 1 e   22 0 1 1 0 e   64MaBl.358         
    2858.060     0.010   1.099e-02   24 0 2 0 1 e   23 0 1 1 0 e   64MaBl.359         
    2790.060     0.010   4.107e-02   3 0 2 0 1 e    3 0 1 1 0 f    64MaBl.360         
    2789.950     0.010   1.195e-02   4 0 2 0 1 e    4 0 1 1 0 f    64MaBl.361         
    2789.840     0.010   1.000e-02   5 0 2 0 1 e    5 0 1 1 0 f    64MaBl.362         
    2789.710     0.010   1.000e-02   6 0 2 0 1 e    6 0 1 1 0 f    64MaBl.363         
    2789.590     0.010   2.351e-02   7 0 2 0 1 e    7 0 1 1 0 f    64MaBl.364         
    2789.400     0.010   1.000e-02   8 0 2 0 1 e    8 0 1 1 0 f    64MaBl.365         
    2789.200     0.010   1.000e-02   9 0 2 0 1 e    9 0 1 1 0 f    64MaBl.366         
    2788.990     0.010   1.000e-02   10 0 2 0 1 e   10 0 1 1 0 f   64MaBl.367         
    2788.750     0.010   1.000e-02   11 0 2 0 1 e   11 0 1 1 0 f   64MaBl.368         
    2788.470     0.010   1.206e-02   12 0 2 0 1 e   12 0 1 1 0 f   64MaBl.369         
    2788.200     0.010   1.296e-02   13 0 2 0 1 e   13 0 1 1 0 f   64MaBl.370         
    2787.860     0.010   1.000e-02   14 0 2 0 1 e   14 0 1 1 0 f   64MaBl.371         
    2787.150     0.010   2.197e-02   16 0 2 0 1 e   16 0 1 1 0 f   64MaBl.372         
    2786.730     0.010   1.726e-02   17 0 2 0 1 e   17 0 1 1 0 f   64MaBl.373         
    2786.260     0.010   1.000e-02   18 0 2 0 1 e   18 0 1 1 0 f   64MaBl.374         
    2785.760     0.010   2.200e-02   19 0 2 0 1 e   19 0 1 1 0 f   64MaBl.375         
    2785.250     0.010   1.370e-02   20 0 2 0 1 e   20 0 1 1 0 f   64MaBl.376         
    2784.700     0.010   1.000e-02   21 0 2 0 1 e   21 0 1 1 0 f   64MaBl.377         
    2810.780     0.010   1.000e-02   2 0 2 2 1 e    1 0 1 1 0 e    64MaBl.378         
    2813.700     0.010   2.048e-02   3 0 2 2 1 e    2 0 1 1 0 e    64MaBl.379         
    2816.630     0.010   2.036e-02   4 0 2 2 1 e    3 0 1 1 0 e    64MaBl.380         
    2819.570     0.010   1.000e-02   5 0 2 2 1 e    4 0 1 1 0 e    64MaBl.381         
    2822.480     0.010   1.229e-02   6 0 2 2 1 e    5 0 1 1 0 e    64MaBl.382         
    2825.410     0.010   1.000e-02   7 0 2 2 1 e    6 0 1 1 0 e    64MaBl.383         
    2828.340     0.010   2.672e-02   8 0 2 2 1 e    7 0 1 1 0 e    64MaBl.384         
    2837.030     0.010   1.220e-02   11 0 2 2 1 e   10 0 1 1 0 e   64MaBl.385         
    2839.920     0.010   1.000e-02   12 0 2 2 1 e   11 0 1 1 0 e   64MaBl.386         
    2842.820     0.010   1.000e-02   13 0 2 2 1 e   12 0 1 1 0 e   64MaBl.387         
    2845.710     0.010   1.000e-02   14 0 2 2 1 e   13 0 1 1 0 e   64MaBl.388         
    2848.610     0.010   1.000e-02   15 0 2 2 1 e   14 0 1 1 0 e   64MaBl.389         
    2851.510     0.010   1.000e-02   16 0 2 2 1 e   15 0 1 1 0 e   64MaBl.390         
    2854.400     0.010   1.356e-02   17 0 2 2 1 e   16 0 1 1 0 e   64MaBl.391         
    2857.330     0.010   1.000e-02   18 0 2 2 1 e   17 0 1 1 0 e   64MaBl.392         
    2810.780     0.010   1.109e-02   2 0 2 2 1 f    1 0 1 1 0 f    64MaBl.393         
    2813.700     0.010   2.538e-02   3 0 2 2 1 f    2 0 1 1 0 f    64MaBl.394         
    2816.560     0.010   1.000e-02   4 0 2 2 1 f    3 0 1 1 0 f    64MaBl.395         
    2819.400     0.010   2.120e-02   5 0 2 2 1 f    4 0 1 1 0 f    64MaBl.396         
    2822.250     0.010   1.117e-02   6 0 2 2 1 f    5 0 1 1 0 f    64MaBl.397         
    2825.100     0.010   2.113e-02   7 0 2 2 1 f    6 0 1 1 0 f    64MaBl.398         
    2827.920     0.010   4.552e-02   8 0 2 2 1 f    7 0 1 1 0 f    64MaBl.399         
    2830.660     0.010   1.158e-02   9 0 2 2 1 f    8 0 1 1 0 f    64MaBl.400         
    2833.400     0.010   1.000e-02   10 0 2 2 1 f   9 0 1 1 0 f    64MaBl.401         
    2836.140     0.010   1.134e-02   11 0 2 2 1 f   10 0 1 1 0 f   64MaBl.402         
    2838.840     0.010   1.000e-02   12 0 2 2 1 f   11 0 1 1 0 f   64MaBl.403         
    2841.540     0.010   2.109e-02   13 0 2 2 1 f   12 0 1 1 0 f   64MaBl.404         
    2844.190     0.010   1.000e-02   14 0 2 2 1 f   13 0 1 1 0 f   64MaBl.405         
    2846.810     0.010   1.000e-02   15 0 2 2 1 f   14 0 1 1 0 f   64MaBl.406         
    2849.450     0.010   1.510e-02   16 0 2 2 1 f   15 0 1 1 0 f   64MaBl.407         
    2852.030     0.010   1.000e-02   17 0 2 2 1 f   16 0 1 1 0 f   64MaBl.408         
    2854.630     0.010   3.196e-02   18 0 2 2 1 f   17 0 1 1 0 f   64MaBl.409         
    2857.140     0.010   1.000e-02   19 0 2 2 1 f   18 0 1 1 0 f   64MaBl.410         
    2803.320     0.010   2.372e-02   12 0 2 2 1 e   12 0 1 1 0 f   64MaBl.411         
    2803.060     0.010   1.134e-02   13 0 2 2 1 e   13 0 1 1 0 f   64MaBl.412         
    2802.790     0.010   1.000e-02   14 0 2 2 1 e   14 0 1 1 0 f   64MaBl.413         
    2802.520     0.010   1.000e-02   15 0 2 2 1 e   15 0 1 1 0 f   64MaBl.414         
    2802.230     0.010   1.000e-02   16 0 2 2 1 e   16 0 1 1 0 f   64MaBl.415         
    2801.940     0.010   1.000e-02   17 0 2 2 1 e   17 0 1 1 0 f   64MaBl.416         
    2801.630     0.010   1.000e-02   18 0 2 2 1 e   18 0 1 1 0 f   64MaBl.417         
    2801.310     0.010   1.122e-02   19 0 2 2 1 e   19 0 1 1 0 f   64MaBl.418         
    2801.020     0.010   1.605e-02   20 0 2 2 1 e   20 0 1 1 0 f   64MaBl.419         
    2800.700     0.010   1.837e-02   21 0 2 2 1 e   21 0 1 1 0 f   64MaBl.420         
    2800.360     0.010   1.000e-02   22 0 2 2 1 e   22 0 1 1 0 f   64MaBl.421         
    2800.040     0.010   1.479e-02   23 0 2 2 1 e   23 0 1 1 0 f   64MaBl.422         
    2799.380     0.010   2.164e-02   25 0 2 2 1 e   25 0 1 1 0 f   64MaBl.423         
    890760.7       0.2   2.000e-01   10 0 1 1 1 e   9 0 4 0 0 e    67HoJaRaFr.1       
    24660.31      0.04   4.000e-02   10 0 1 1 0 f   10 0 1 1 0 e   67MaLi.1           
    29584.66      0.04   4.000e-02   11 0 1 1 0 f   11 0 1 1 0 e   67MaLi.2           
    34953.76      0.05   5.000e-02   12 0 1 1 0 f   12 0 1 1 0 e   67MaLi.3           
    40766.90      0.05   5.000e-02   13 0 1 1 0 f   13 0 1 1 0 e   67MaLi.4           
    47023.20      0.08   8.000e-02   14 0 1 1 0 f   14 0 1 1 0 e   67MaLi.5           
    53721.78      0.08   8.000e-02   15 0 1 1 0 f   15 0 1 1 0 e   67MaLi.6           
    60861.63      0.08   8.000e-02   16 0 1 1 0 f   16 0 1 1 0 e   67MaLi.7           
    76461.43      0.10   1.000e-01   18 0 1 1 0 f   18 0 1 1 0 e   67MaLi.8           
    93813.85      0.10   1.321e-01   20 0 1 1 0 f   20 0 1 1 0 e   67MaLi.9           
     8292.88      0.10   1.000e-01   16 0 2 2 0 e   16 0 2 2 0 f   67MaLi.10          
    10464.07      0.10   1.000e-01   17 0 2 2 0 e   17 0 2 2 0 f   67MaLi.11          
    13019.97      0.10   1.000e-01   18 0 2 2 0 e   18 0 2 2 0 f   67MaLi.12          
    15995.82      0.10   1.000e-01   19 0 2 2 0 e   19 0 2 2 0 f   67MaLi.13          
    19426.18      0.10   1.000e-01   20 0 2 2 0 e   20 0 2 2 0 f   67MaLi.14          
    23343.70      0.15   1.500e-01   21 0 2 2 0 e   21 0 2 2 0 f   67MaLi.15          
    27778.92      0.15   1.500e-01   22 0 2 2 0 e   22 0 2 2 0 f   67MaLi.16          
    32759.76      0.15   1.500e-01   23 0 2 2 0 e   23 0 2 2 0 f   67MaLi.17          
    38311.12      0.15   1.500e-01   24 0 2 2 0 e   24 0 2 2 0 f   67MaLi.18          
    44454.32      0.15   1.500e-01   25 0 2 2 0 e   25 0 2 2 0 f   67MaLi.19          
    2808.518     0.006   6.000e-03   1 0 1 1 1 e    0 0 0 0 0 e    70MaOlSa.1         
    2811.435     0.006   6.000e-03   2 0 1 1 1 e    1 0 0 0 0 e    70MaOlSa.2         
    2814.329     0.006   6.000e-03   3 0 1 1 1 e    2 0 0 0 0 e    70MaOlSa.3         
    2817.204     0.006   6.000e-03   4 0 1 1 1 e    3 0 0 0 0 e    70MaOlSa.4         
    2820.055     0.006   6.000e-03   5 0 1 1 1 e    4 0 0 0 0 e    70MaOlSa.5         
    2822.885     0.006   6.000e-03   6 0 1 1 1 e    5 0 0 0 0 e    70MaOlSa.6         
    2825.694     0.006   6.000e-03   7 0 1 1 1 e    6 0 0 0 0 e    70MaOlSa.7         
    2828.484     0.006   6.000e-03   8 0 1 1 1 e    7 0 0 0 0 e    70MaOlSa.8         
    2831.252     0.006   6.000e-03   9 0 1 1 1 e    8 0 0 0 0 e    70MaOlSa.9         
    2833.981     0.006   6.000e-03   10 0 1 1 1 e   9 0 0 0 0 e    70MaOlSa.10        
    2836.711     0.006   6.000e-03   11 0 1 1 1 e   10 0 0 0 0 e   70MaOlSa.11        
    2839.420     0.006   6.000e-03   12 0 1 1 1 e   11 0 0 0 0 e   70MaOlSa.12        
    2842.103     0.006   6.000e-03   13 0 1 1 1 e   12 0 0 0 0 e   70MaOlSa.13        
    2844.762     0.006   6.000e-03   14 0 1 1 1 e   13 0 0 0 0 e   70MaOlSa.14        
    2847.398     0.006   6.000e-03   15 0 1 1 1 e   14 0 0 0 0 e   70MaOlSa.15        
    2850.013     0.006   6.000e-03   16 0 1 1 1 e   15 0 0 0 0 e   70MaOlSa.16        
    2852.606     0.006   6.000e-03   17 0 1 1 1 e   16 0 0 0 0 e   70MaOlSa.17        
    2855.177     0.006   6.000e-03   18 0 1 1 1 e   17 0 0 0 0 e   70MaOlSa.18        
    2857.724     0.006   6.000e-03   19 0 1 1 1 e   18 0 0 0 0 e   70MaOlSa.19        
    2860.252     0.006   6.000e-03   20 0 1 1 1 e   19 0 0 0 0 e   70MaOlSa.20        
    2862.756     0.006   6.000e-03   21 0 1 1 1 e   20 0 0 0 0 e   70MaOlSa.21        
    2865.239     0.006   6.000e-03   22 0 1 1 1 e   21 0 0 0 0 e   70MaOlSa.22        
    2867.700     0.006   6.000e-03   23 0 1 1 1 e   22 0 0 0 0 e   70MaOlSa.23        
    2870.139     0.006   6.000e-03   24 0 1 1 1 e   23 0 0 0 0 e   70MaOlSa.24        
    2872.555     0.006   6.000e-03   25 0 1 1 1 e   24 0 0 0 0 e   70MaOlSa.25        
    2877.317     0.006   6.000e-03   27 0 1 1 1 e   26 0 0 0 0 e   70MaOlSa.26        
    2879.663     0.006   6.000e-03   28 0 1 1 1 e   27 0 0 0 0 e   70MaOlSa.27        
    2881.984     0.006   6.000e-03   29 0 1 1 1 e   28 0 0 0 0 e   70MaOlSa.28        
    2884.283     0.006   6.000e-03   30 0 1 1 1 e   29 0 0 0 0 e   70MaOlSa.29        
    2886.561     0.006   6.000e-03   31 0 1 1 1 e   30 0 0 0 0 e   70MaOlSa.30        
    2888.813     0.006   6.000e-03   32 0 1 1 1 e   31 0 0 0 0 e   70MaOlSa.31        
    2891.042     0.006   6.000e-03   33 0 1 1 1 e   32 0 0 0 0 e   70MaOlSa.32        
    2893.249     0.006   6.000e-03   34 0 1 1 1 e   33 0 0 0 0 e   70MaOlSa.33        
    2897.599     0.006   7.139e-03   36 0 1 1 1 e   35 0 0 0 0 e   70MaOlSa.34        
    2899.734     0.006   6.014e-03   37 0 1 1 1 e   36 0 0 0 0 e   70MaOlSa.35        
    2901.844     0.006   6.000e-03   38 0 1 1 1 e   37 0 0 0 0 e   70MaOlSa.36        
    2903.930     0.006   6.000e-03   39 0 1 1 1 e   38 0 0 0 0 e   70MaOlSa.37        
    2799.651     0.006   6.000e-03   1 0 1 1 1 e    2 0 0 0 0 e    70MaOlSa.38        
    2796.651     0.006   6.000e-03   2 0 1 1 1 e    3 0 0 0 0 e    70MaOlSa.39        
    2793.636     0.006   6.000e-03   3 0 1 1 1 e    4 0 0 0 0 e    70MaOlSa.40        
    2790.597     0.006   6.000e-03   4 0 1 1 1 e    5 0 0 0 0 e    70MaOlSa.41        
    2787.537     0.006   6.000e-03   5 0 1 1 1 e    6 0 0 0 0 e    70MaOlSa.42        
    2784.456     0.006   6.000e-03   6 0 1 1 1 e    7 0 0 0 0 e    70MaOlSa.43        
    2781.360     0.006   6.000e-03   7 0 1 1 1 e    8 0 0 0 0 e    70MaOlSa.44        
    2778.238     0.006   6.000e-03   8 0 1 1 1 e    9 0 0 0 0 e    70MaOlSa.45        
    2775.097     0.006   6.000e-03   9 0 1 1 1 e    10 0 0 0 0 e   70MaOlSa.46        
    2771.923     0.006   6.000e-03   10 0 1 1 1 e   11 0 0 0 0 e   70MaOlSa.47        
    2768.752     0.006   6.000e-03   11 0 1 1 1 e   12 0 0 0 0 e   70MaOlSa.48        
    2765.551     0.006   6.000e-03   12 0 1 1 1 e   13 0 0 0 0 e   70MaOlSa.49        
    2762.333     0.006   6.000e-03   13 0 1 1 1 e   14 0 0 0 0 e   70MaOlSa.50        
    2759.094     0.006   6.000e-03   14 0 1 1 1 e   15 0 0 0 0 e   70MaOlSa.51        
    2755.833     0.006   6.000e-03   15 0 1 1 1 e   16 0 0 0 0 e   70MaOlSa.52        
    2752.554     0.006   6.000e-03   16 0 1 1 1 e   17 0 0 0 0 e   70MaOlSa.53        
    2749.255     0.006   6.000e-03   17 0 1 1 1 e   18 0 0 0 0 e   70MaOlSa.54        
    2745.938     0.006   6.000e-03   18 0 1 1 1 e   19 0 0 0 0 e   70MaOlSa.55        
    2742.598     0.006   6.000e-03   19 0 1 1 1 e   20 0 0 0 0 e   70MaOlSa.56        
    2739.237     0.006   6.000e-03   20 0 1 1 1 e   21 0 0 0 0 e   70MaOlSa.57        
    2735.859     0.006   6.000e-03   21 0 1 1 1 e   22 0 0 0 0 e   70MaOlSa.58        
    2732.463     0.006   6.000e-03   22 0 1 1 1 e   23 0 0 0 0 e   70MaOlSa.59        
    2729.048     0.006   6.000e-03   23 0 1 1 1 e   24 0 0 0 0 e   70MaOlSa.60        
    2725.614     0.006   6.000e-03   24 0 1 1 1 e   25 0 0 0 0 e   70MaOlSa.61        
    2722.159     0.006   6.000e-03   25 0 1 1 1 e   26 0 0 0 0 e   70MaOlSa.62        
    2718.684     0.006   6.000e-03   26 0 1 1 1 e   27 0 0 0 0 e   70MaOlSa.63        
    2715.192     0.006   6.000e-03   27 0 1 1 1 e   28 0 0 0 0 e   70MaOlSa.64        
    2711.678     0.006   6.000e-03   28 0 1 1 1 e   29 0 0 0 0 e   70MaOlSa.65        
    2708.148     0.006   6.000e-03   29 0 1 1 1 e   30 0 0 0 0 e   70MaOlSa.66        
    2704.600     0.006   6.000e-03   30 0 1 1 1 e   31 0 0 0 0 e   70MaOlSa.67        
    2701.033     0.006   6.000e-03   31 0 1 1 1 e   32 0 0 0 0 e   70MaOlSa.68        
    2697.443     0.006   6.000e-03   32 0 1 1 1 e   33 0 0 0 0 e   70MaOlSa.69        
    2693.834     0.006   6.000e-03   33 0 1 1 1 e   34 0 0 0 0 e   70MaOlSa.70        
    2690.212     0.006   6.000e-03   34 0 1 1 1 e   35 0 0 0 0 e   70MaOlSa.71        
    2805.497     0.006   6.000e-03   5 0 1 1 1 f    5 0 0 0 0 e    70MaOlSa.72        
    2805.462     0.006   6.000e-03   6 0 1 1 1 f    6 0 0 0 0 e    70MaOlSa.73        
    2805.421     0.006   6.000e-03   7 0 1 1 1 f    7 0 0 0 0 e    70MaOlSa.74        
    2805.374     0.006   6.000e-03   8 0 1 1 1 f    8 0 0 0 0 e    70MaOlSa.75        
    2805.322     0.006   6.000e-03   9 0 1 1 1 f    9 0 0 0 0 e    70MaOlSa.76        
    2805.264     0.006   6.000e-03   10 0 1 1 1 f   10 0 0 0 0 e   70MaOlSa.77        
    2805.199     0.006   6.000e-03   11 0 1 1 1 f   11 0 0 0 0 e   70MaOlSa.78        
    2805.128     0.006   6.000e-03   12 0 1 1 1 f   12 0 0 0 0 e   70MaOlSa.79        
    2805.052     0.006   6.000e-03   13 0 1 1 1 f   13 0 0 0 0 e   70MaOlSa.80        
    2804.969     0.006   6.000e-03   14 0 1 1 1 f   14 0 0 0 0 e   70MaOlSa.81        
    2804.786     0.006   6.000e-03   16 0 1 1 1 f   16 0 0 0 0 e   70MaOlSa.82        
    2804.685     0.006   6.000e-03   17 0 1 1 1 f   17 0 0 0 0 e   70MaOlSa.83        
    2804.579     0.006   6.000e-03   18 0 1 1 1 f   18 0 0 0 0 e   70MaOlSa.84        
    2804.343     0.006   6.000e-03   20 0 1 1 1 f   20 0 0 0 0 e   70MaOlSa.85        
    2804.217     0.006   6.000e-03   21 0 1 1 1 f   21 0 0 0 0 e   70MaOlSa.86        
    2804.087     0.006   6.000e-03   22 0 1 1 1 f   22 0 0 0 0 e   70MaOlSa.87        
    2803.804     0.006   6.000e-03   24 0 1 1 1 f   24 0 0 0 0 e   70MaOlSa.88        
    2803.651     0.006   6.000e-03   25 0 1 1 1 f   25 0 0 0 0 e   70MaOlSa.89        
    2803.492     0.006   6.000e-03   26 0 1 1 1 f   26 0 0 0 0 e   70MaOlSa.90        
    2803.328     0.006   6.156e-03   27 0 1 1 1 f   27 0 0 0 0 e   70MaOlSa.91        
    2802.975     0.006   6.000e-03   29 0 1 1 1 f   29 0 0 0 0 e   70MaOlSa.92        
    2802.593     0.006   6.000e-03   31 0 1 1 1 f   31 0 0 0 0 e   70MaOlSa.93        
    2801.743     0.006   6.000e-03   35 0 1 1 1 f   35 0 0 0 0 e   70MaOlSa.94        
    2798.980     0.006   6.000e-03   3 0 2 0 1 e    2 0 1 1 0 e    70MaOlSa.95        
    2807.763     0.006   6.000e-03   6 0 2 0 1 e    5 0 1 1 0 e    70MaOlSa.96        
    2810.676     0.006   6.000e-03   7 0 2 0 1 e    6 0 1 1 0 e    70MaOlSa.97        
    2813.584     0.006   6.000e-03   8 0 2 0 1 e    7 0 1 1 0 e    70MaOlSa.98        
    2816.478     0.006   6.000e-03   9 0 2 0 1 e    8 0 1 1 0 e    70MaOlSa.99        
    2819.364     0.006   6.000e-03   10 0 2 0 1 e   9 0 1 1 0 e    70MaOlSa.100       
    2825.104     0.006   6.000e-03   12 0 2 0 1 e   11 0 1 1 0 e   70MaOlSa.101       
    2830.787     0.006   6.000e-03   14 0 2 0 1 e   13 0 1 1 0 e   70MaOlSa.102       
    2833.606     0.006   6.000e-03   15 0 2 0 1 e   14 0 1 1 0 e   70MaOlSa.103       
    2836.405     0.006   6.000e-03   16 0 2 0 1 e   15 0 1 1 0 e   70MaOlSa.104       
    2839.194     0.006   6.000e-03   17 0 2 0 1 e   16 0 1 1 0 e   70MaOlSa.105       
    2841.958     0.006   6.000e-03   18 0 2 0 1 e   17 0 1 1 0 e   70MaOlSa.106       
    2844.703     0.006   6.000e-03   19 0 2 0 1 e   18 0 1 1 0 e   70MaOlSa.107       
    2850.119     0.006   6.000e-03   21 0 2 0 1 e   20 0 1 1 0 e   70MaOlSa.108       
    2852.794     0.006   6.000e-03   22 0 2 0 1 e   21 0 1 1 0 e   70MaOlSa.109       
    2855.444     0.006   6.000e-03   23 0 2 0 1 e   22 0 1 1 0 e   70MaOlSa.110       
    2858.070     0.006   6.000e-03   24 0 2 0 1 e   23 0 1 1 0 e   70MaOlSa.111       
    2860.723     0.006   6.000e-03   25 0 2 0 1 e   24 0 1 1 0 e   70MaOlSa.112       
   -2860.471     0.006   6.000e-03   25 0 2 0 1 e   24 0 1 1 0 e   70MaOlSa.113       
   -2863.701     0.006   6.000e-03   26 0 2 0 1 e   25 0 1 1 0 e   70MaOlSa.114       
    2865.725     0.006   6.000e-03   27 0 2 0 1 e   26 0 1 1 0 e   70MaOlSa.115       
    2868.242     0.006   6.000e-03   28 0 2 0 1 e   27 0 1 1 0 e   70MaOlSa.116       
    2870.721     0.006   6.000e-03   29 0 2 0 1 e   28 0 1 1 0 e   70MaOlSa.117       
    2873.164     0.006   6.000e-03   30 0 2 0 1 e   29 0 1 1 0 e   70MaOlSa.118       
    2875.583     0.006   6.000e-03   31 0 2 0 1 e   30 0 1 1 0 e   70MaOlSa.119       
    2877.972     0.006   7.583e-03   32 0 2 0 1 e   31 0 1 1 0 e   70MaOlSa.120       
    2880.325     0.006   6.000e-03   33 0 2 0 1 e   32 0 1 1 0 e   70MaOlSa.121       
    2882.657     0.006   1.283e-02   34 0 2 0 1 e   33 0 1 1 0 e   70MaOlSa.122       
    2787.187     0.006   6.000e-03   0 0 2 0 1 e    1 0 1 1 0 e    70MaOlSa.123       
    2784.225     0.006   6.000e-03   1 0 2 0 1 e    2 0 1 1 0 e    70MaOlSa.124       
    2775.309     0.006   6.000e-03   4 0 2 0 1 e    5 0 1 1 0 e    70MaOlSa.125       
    2772.330     0.006   6.000e-03   5 0 2 0 1 e    6 0 1 1 0 e    70MaOlSa.126       
    2769.339     0.006   6.000e-03   6 0 2 0 1 e    7 0 1 1 0 e    70MaOlSa.127       
    2766.346     0.006   6.000e-03   7 0 2 0 1 e    8 0 1 1 0 e    70MaOlSa.128       
    2763.347     0.006   6.099e-03   8 0 2 0 1 e    9 0 1 1 0 e    70MaOlSa.129       
    2760.328     0.006   6.000e-03   9 0 2 0 1 e    10 0 1 1 0 e   70MaOlSa.130       
    2757.316     0.006   6.000e-03   10 0 2 0 1 e   11 0 1 1 0 e   70MaOlSa.131       
    2754.284     0.006   6.000e-03   11 0 2 0 1 e   12 0 1 1 0 e   70MaOlSa.132       
    2751.251     0.006   6.334e-03   12 0 2 0 1 e   13 0 1 1 0 e   70MaOlSa.133       
    2748.192     0.006   6.000e-03   13 0 2 0 1 e   14 0 1 1 0 e   70MaOlSa.134       
    2745.133     0.006   6.000e-03   14 0 2 0 1 e   15 0 1 1 0 e   70MaOlSa.135       
    2742.057     0.006   6.000e-03   15 0 2 0 1 e   16 0 1 1 0 e   70MaOlSa.136       
    2738.961     0.006   6.000e-03   16 0 2 0 1 e   17 0 1 1 0 e   70MaOlSa.137       
    2732.731     0.006   6.000e-03   18 0 2 0 1 e   19 0 1 1 0 e   70MaOlSa.138       
    2729.588     0.006   6.000e-03   19 0 2 0 1 e   20 0 1 1 0 e   70MaOlSa.139       
    2726.426     0.006   6.000e-03   20 0 2 0 1 e   21 0 1 1 0 e   70MaOlSa.140       
    2723.242     0.006   6.000e-03   21 0 2 0 1 e   22 0 1 1 0 e   70MaOlSa.141       
    2720.039     0.006   6.000e-03   22 0 2 0 1 e   23 0 1 1 0 e   70MaOlSa.142       
    2716.810     0.006   6.000e-03   23 0 2 0 1 e   24 0 1 1 0 e   70MaOlSa.143       
    2713.575     0.006   6.500e-03   24 0 2 0 1 e   25 0 1 1 0 e   70MaOlSa.144       
    2710.353     0.006   6.000e-03   25 0 2 0 1 e   26 0 1 1 0 e   70MaOlSa.145       
   -2710.098     0.006   6.000e-03   25 0 2 0 1 e   26 0 1 1 0 e   70MaOlSa.146       
    2706.947     0.006   6.000e-03   26 0 2 0 1 e   27 0 1 1 0 e   70MaOlSa.147       
    2700.289     0.006   6.000e-03   28 0 2 0 1 e   29 0 1 1 0 e   70MaOlSa.148       
    2693.511     0.006   6.000e-03   30 0 2 0 1 e   31 0 1 1 0 e   70MaOlSa.149       
    2790.124     0.006   6.000e-03   1 0 2 0 1 e    1 0 1 1 0 f    70MaOlSa.150       
    2790.084     0.006   6.000e-03   2 0 2 0 1 e    2 0 1 1 0 f    70MaOlSa.151       
    2790.025     0.006   6.000e-03   3 0 2 0 1 e    3 0 1 1 0 f    70MaOlSa.152       
    2789.942     0.006   6.000e-03   4 0 2 0 1 e    4 0 1 1 0 f    70MaOlSa.153       
    2789.717     0.006   6.000e-03   6 0 2 0 1 e    6 0 1 1 0 f    70MaOlSa.154       
    2789.572     0.006   6.000e-03   7 0 2 0 1 e    7 0 1 1 0 f    70MaOlSa.155       
    2789.403     0.006   6.000e-03   8 0 2 0 1 e    8 0 1 1 0 f    70MaOlSa.156       
    2789.211     0.006   6.000e-03   9 0 2 0 1 e    9 0 1 1 0 f    70MaOlSa.157       
    2788.994     0.006   6.000e-03   10 0 2 0 1 e   10 0 1 1 0 f   70MaOlSa.158       
    2788.753     0.006   6.000e-03   11 0 2 0 1 e   11 0 1 1 0 f   70MaOlSa.159       
    2788.486     0.006   6.000e-03   12 0 2 0 1 e   12 0 1 1 0 f   70MaOlSa.160       
    2788.189     0.006   6.000e-03   13 0 2 0 1 e   13 0 1 1 0 f   70MaOlSa.161       
    2787.866     0.006   6.000e-03   14 0 2 0 1 e   14 0 1 1 0 f   70MaOlSa.162       
    2787.133     0.006   6.000e-03   16 0 2 0 1 e   16 0 1 1 0 f   70MaOlSa.163       
    2785.786     0.006   6.000e-03   19 0 2 0 1 e   19 0 1 1 0 f   70MaOlSa.164       
    2785.267     0.006   6.000e-03   20 0 2 0 1 e   20 0 1 1 0 f   70MaOlSa.165       
    2784.711     0.006   6.000e-03   21 0 2 0 1 e   21 0 1 1 0 f   70MaOlSa.166       
    2784.120     0.006   6.000e-03   22 0 2 0 1 e   22 0 1 1 0 f   70MaOlSa.167       
    2782.832     0.006   6.000e-03   24 0 2 0 1 e   24 0 1 1 0 f   70MaOlSa.168       
    2813.724     0.006   6.000e-03   3 0 2 2 1 e    2 0 1 1 0 e    70MaOlSa.169       
    2816.654     0.006   6.000e-03   4 0 2 2 1 e    3 0 1 1 0 e    70MaOlSa.170       
    2819.575     0.006   6.000e-03   5 0 2 2 1 e    4 0 1 1 0 e    70MaOlSa.171       
    2822.495     0.006   6.000e-03   6 0 2 2 1 e    5 0 1 1 0 e    70MaOlSa.172       
    2825.408     0.006   6.000e-03   7 0 2 2 1 e    6 0 1 1 0 e    70MaOlSa.173       
    2828.315     0.006   6.000e-03   8 0 2 2 1 e    7 0 1 1 0 e    70MaOlSa.174       
    2837.016     0.006   6.000e-03   11 0 2 2 1 e   10 0 1 1 0 e   70MaOlSa.175       
    2839.918     0.006   6.000e-03   12 0 2 2 1 e   11 0 1 1 0 e   70MaOlSa.176       
    2842.816     0.006   6.000e-03   13 0 2 2 1 e   12 0 1 1 0 e   70MaOlSa.177       
    2845.710     0.006   6.000e-03   14 0 2 2 1 e   13 0 1 1 0 e   70MaOlSa.178       
    2851.511     0.006   6.000e-03   16 0 2 2 1 e   15 0 1 1 0 e   70MaOlSa.179       
    2854.414     0.006   6.000e-03   17 0 2 2 1 e   16 0 1 1 0 e   70MaOlSa.180       
    2857.324     0.006   6.000e-03   18 0 2 2 1 e   17 0 1 1 0 e   70MaOlSa.181       
    2866.088     0.006   6.000e-03   21 0 2 2 1 e   20 0 1 1 0 e   70MaOlSa.182       
    2869.032     0.006   6.000e-03   22 0 2 2 1 e   21 0 1 1 0 e   70MaOlSa.183       
    2877.912     0.006   6.000e-03   25 0 2 2 1 e   24 0 1 1 0 e   70MaOlSa.184       
    2880.890     0.006   6.000e-03   26 0 2 2 1 e   25 0 1 1 0 e   70MaOlSa.185       
    2883.882     0.006   6.000e-03   27 0 2 2 1 e   26 0 1 1 0 e   70MaOlSa.186       
    2886.890     0.006   6.000e-03   28 0 2 2 1 e   27 0 1 1 0 e   70MaOlSa.187       
    2889.908     0.006   7.775e-03   29 0 2 2 1 e   28 0 1 1 0 e   70MaOlSa.188       
    2793.034     0.006   6.000e-03   3 0 2 2 1 e    4 0 1 1 0 e    70MaOlSa.189       
    2787.066     0.006   6.000e-03   5 0 2 2 1 e    6 0 1 1 0 e    70MaOlSa.190       
    2784.073     0.006   6.000e-03   6 0 2 2 1 e    7 0 1 1 0 e    70MaOlSa.191       
    2781.076     0.006   6.000e-03   7 0 2 2 1 e    8 0 1 1 0 e    70MaOlSa.192       
    2778.075     0.006   6.000e-03   8 0 2 2 1 e    9 0 1 1 0 e    70MaOlSa.193       
    2769.065     0.006   6.000e-03   11 0 2 2 1 e   12 0 1 1 0 e   70MaOlSa.194       
    2766.058     0.006   6.000e-03   12 0 2 2 1 e   13 0 1 1 0 e   70MaOlSa.195       
    2763.063     0.006   7.258e-03   13 0 2 2 1 e   14 0 1 1 0 e   70MaOlSa.196       
    2760.057     0.006   6.000e-03   14 0 2 2 1 e   15 0 1 1 0 e   70MaOlSa.197       
    2757.060     0.006   6.000e-03   15 0 2 2 1 e   16 0 1 1 0 e   70MaOlSa.198       
    2754.063     0.006   6.000e-03   16 0 2 2 1 e   17 0 1 1 0 e   70MaOlSa.199       
    2751.082     0.006   6.000e-03   17 0 2 2 1 e   18 0 1 1 0 e   70MaOlSa.200       
    2748.099     0.006   6.000e-03   18 0 2 2 1 e   19 0 1 1 0 e   70MaOlSa.201       
    2745.133     0.006   6.982e-03   19 0 2 2 1 e   20 0 1 1 0 e   70MaOlSa.202       
    2742.169     0.006   6.000e-03   20 0 2 2 1 e   21 0 1 1 0 e   70MaOlSa.203       
    2736.275     0.006   6.000e-03   22 0 2 2 1 e   23 0 1 1 0 e   70MaOlSa.204       
    2730.446     0.006   1.078e-02   24 0 2 2 1 e   25 0 1 1 0 e   70MaOlSa.205       
    2727.532     0.006   6.000e-03   25 0 2 2 1 e   26 0 1 1 0 e   70MaOlSa.206       
    2803.751     0.006   6.000e-03   10 0 2 2 1 e   10 0 1 1 0 f   70MaOlSa.207       
    2803.535     0.006   6.000e-03   11 0 2 2 1 e   11 0 1 1 0 f   70MaOlSa.208       
    2803.300     0.006   6.000e-03   12 0 2 2 1 e   12 0 1 1 0 f   70MaOlSa.209       
    2803.053     0.006   6.000e-03   13 0 2 2 1 e   13 0 1 1 0 f   70MaOlSa.210       
    2802.516     0.006   6.000e-03   15 0 2 2 1 e   15 0 1 1 0 f   70MaOlSa.211       
    2802.233     0.006   6.000e-03   16 0 2 2 1 e   16 0 1 1 0 f   70MaOlSa.212       
    2801.631     0.006   6.000e-03   18 0 2 2 1 e   18 0 1 1 0 f   70MaOlSa.213       
    2801.321     0.006   6.000e-03   19 0 2 2 1 e   19 0 1 1 0 f   70MaOlSa.214       
    2801.004     0.006   6.000e-03   20 0 2 2 1 e   20 0 1 1 0 f   70MaOlSa.215       
    2800.682     0.006   6.000e-03   21 0 2 2 1 e   21 0 1 1 0 f   70MaOlSa.216       
    2800.357     0.006   6.000e-03   22 0 2 2 1 e   22 0 1 1 0 f   70MaOlSa.217       
    2800.031     0.006   6.000e-03   23 0 2 2 1 e   23 0 1 1 0 f   70MaOlSa.218       
    2799.361     0.006   6.000e-03   25 0 2 2 1 e   25 0 1 1 0 f   70MaOlSa.219       
    2798.688     0.006   6.000e-03   27 0 2 2 1 e   27 0 1 1 0 f   70MaOlSa.220       
    2798.352     0.006   6.000e-03   28 0 2 2 1 e   28 0 1 1 0 f   70MaOlSa.221       
    2798.012     0.006   6.000e-03   29 0 2 2 1 e   29 0 1 1 0 f   70MaOlSa.222       
    2797.673     0.006   6.000e-03   30 0 2 2 1 e   30 0 1 1 0 f   70MaOlSa.223       
    2797.342     0.006   6.000e-03   31 0 2 2 1 e   31 0 1 1 0 f   70MaOlSa.224       
    2796.999     0.006   6.000e-03   32 0 2 2 1 e   32 0 1 1 0 f   70MaOlSa.225       
    2813.679     0.006   6.000e-03   3 0 2 2 1 f    2 0 1 1 0 f    70MaOlSa.226       
    2816.562     0.006   6.000e-03   4 0 2 2 1 f    3 0 1 1 0 f    70MaOlSa.227       
    2819.423     0.006   6.000e-03   5 0 2 2 1 f    4 0 1 1 0 f    70MaOlSa.228       
    2825.084     0.006   6.000e-03   7 0 2 2 1 f    6 0 1 1 0 f    70MaOlSa.229       
    2827.877     0.006   6.000e-03   8 0 2 2 1 f    7 0 1 1 0 f    70MaOlSa.230       
    2830.651     0.006   6.000e-03   9 0 2 2 1 f    8 0 1 1 0 f    70MaOlSa.231       
    2833.402     0.006   6.000e-03   10 0 2 2 1 f   9 0 1 1 0 f    70MaOlSa.232       
    2836.127     0.006   6.000e-03   11 0 2 2 1 f   10 0 1 1 0 f   70MaOlSa.233       
    2838.837     0.006   6.000e-03   12 0 2 2 1 f   11 0 1 1 0 f   70MaOlSa.234       
    2841.521     0.006   6.000e-03   13 0 2 2 1 f   12 0 1 1 0 f   70MaOlSa.235       
    2844.184     0.006   6.000e-03   14 0 2 2 1 f   13 0 1 1 0 f   70MaOlSa.236       
    2846.821     0.006   6.000e-03   15 0 2 2 1 f   14 0 1 1 0 f   70MaOlSa.237       
    2849.440     0.006   6.000e-03   16 0 2 2 1 f   15 0 1 1 0 f   70MaOlSa.238       
    2852.030     0.006   6.000e-03   17 0 2 2 1 f   16 0 1 1 0 f   70MaOlSa.239       
    2854.600     0.006   6.000e-03   18 0 2 2 1 f   17 0 1 1 0 f   70MaOlSa.240       
    2857.146     0.006   6.000e-03   19 0 2 2 1 f   18 0 1 1 0 f   70MaOlSa.241       
    2859.671     0.006   6.000e-03   20 0 2 2 1 f   19 0 1 1 0 f   70MaOlSa.242       
    2862.168     0.006   6.000e-03   21 0 2 2 1 f   20 0 1 1 0 f   70MaOlSa.243       
    2864.648     0.006   6.000e-03   22 0 2 2 1 f   21 0 1 1 0 f   70MaOlSa.244       
    2867.104     0.006   6.000e-03   23 0 2 2 1 f   22 0 1 1 0 f   70MaOlSa.245       
    2869.536     0.006   6.000e-03   24 0 2 2 1 f   23 0 1 1 0 f   70MaOlSa.246       
    2871.951     0.006   6.000e-03   25 0 2 2 1 f   24 0 1 1 0 f   70MaOlSa.247       
    2874.262     0.006   6.000e-03   26 0 2 2 1 f   25 0 1 1 0 f   70MaOlSa.248       
    2876.680     0.006   6.000e-03   27 0 2 2 1 f   26 0 1 1 0 f   70MaOlSa.249       
    2879.027     0.006   9.805e-03   28 0 2 2 1 f   27 0 1 1 0 f   70MaOlSa.250       
    2881.336     0.006   6.000e-03   29 0 2 2 1 f   28 0 1 1 0 f   70MaOlSa.251       
    2883.626     0.006   6.172e-03   30 0 2 2 1 f   29 0 1 1 0 f   70MaOlSa.252       
    2885.891     0.006   6.000e-03   31 0 2 2 1 f   30 0 1 1 0 f   70MaOlSa.253       
    2888.129     0.006   6.000e-03   32 0 2 2 1 f   31 0 1 1 0 f   70MaOlSa.254       
    2892.543     0.006   7.323e-03   34 0 2 2 1 f   33 0 1 1 0 f   70MaOlSa.255       
    2795.909     0.006   6.000e-03   2 0 2 2 1 f    3 0 1 1 0 f    70MaOlSa.256       
    2792.884     0.006   6.000e-03   3 0 2 2 1 f    4 0 1 1 0 f    70MaOlSa.257       
    2783.646     0.006   6.000e-03   6 0 2 2 1 f    7 0 1 1 0 f    70MaOlSa.258       
    2780.527     0.006   6.000e-03   7 0 2 2 1 f    8 0 1 1 0 f    70MaOlSa.259       
    2777.385     0.006   6.000e-03   8 0 2 2 1 f    9 0 1 1 0 f    70MaOlSa.260       
    2774.222     0.006   6.000e-03   9 0 2 2 1 f    10 0 1 1 0 f   70MaOlSa.261       
    2767.832     0.006   6.000e-03   11 0 2 2 1 f   12 0 1 1 0 f   70MaOlSa.262       
    2764.612     0.006   6.000e-03   12 0 2 2 1 f   13 0 1 1 0 f   70MaOlSa.263       
    2761.363     0.006   6.000e-03   13 0 2 2 1 f   14 0 1 1 0 f   70MaOlSa.264       
    2758.095     0.006   6.000e-03   14 0 2 2 1 f   15 0 1 1 0 f   70MaOlSa.265       
    2754.806     0.006   6.000e-03   15 0 2 2 1 f   16 0 1 1 0 f   70MaOlSa.266       
    2751.503     0.006   6.000e-03   16 0 2 2 1 f   17 0 1 1 0 f   70MaOlSa.267       
    2744.826     0.006   6.000e-03   18 0 2 2 1 f   19 0 1 1 0 f   70MaOlSa.268       
    2741.460     0.006   6.021e-03   19 0 2 2 1 f   20 0 1 1 0 f   70MaOlSa.269       
    2738.066     0.006   6.000e-03   20 0 2 2 1 f   21 0 1 1 0 f   70MaOlSa.270       
    2734.660     0.006   6.000e-03   21 0 2 2 1 f   22 0 1 1 0 f   70MaOlSa.271       
    2731.230     0.006   6.000e-03   22 0 2 2 1 f   23 0 1 1 0 f   70MaOlSa.272       
    2727.777     0.006   6.000e-03   23 0 2 2 1 f   24 0 1 1 0 f   70MaOlSa.273       
    2724.309     0.006   6.000e-03   24 0 2 2 1 f   25 0 1 1 0 f   70MaOlSa.274       
    2720.824     0.006   6.000e-03   25 0 2 2 1 f   26 0 1 1 0 f   70MaOlSa.275       
    2809.789     0.006   6.000e-03   7 0 3 1 1 e    6 0 2 0 0 e    70MaOlSa.276       
    2812.527     0.006   6.000e-03   8 0 3 1 1 e    7 0 2 0 0 e    70MaOlSa.277       
    2815.244     0.006   6.000e-03   9 0 3 1 1 e    8 0 2 0 0 e    70MaOlSa.278       
    2817.933     0.006   6.000e-03   10 0 3 1 1 e   9 0 2 0 0 e    70MaOlSa.279       
    2820.589     0.006   6.000e-03   11 0 3 1 1 e   10 0 2 0 0 e   70MaOlSa.280       
    2823.218     0.006   6.000e-03   12 0 3 1 1 e   11 0 2 0 0 e   70MaOlSa.281       
    2830.962     0.006   6.000e-03   15 0 3 1 1 e   14 0 2 0 0 e   70MaOlSa.282       
    2833.494     0.006   6.000e-03   16 0 3 1 1 e   15 0 2 0 0 e   70MaOlSa.283       
    2835.996     0.006   6.000e-03   17 0 3 1 1 e   16 0 2 0 0 e   70MaOlSa.284       
    2838.484     0.006   6.000e-03   18 0 3 1 1 e   17 0 2 0 0 e   70MaOlSa.285       
    2840.947     0.006   6.000e-03   19 0 3 1 1 e   18 0 2 0 0 e   70MaOlSa.286       
    2843.395     0.006   6.000e-03   20 0 3 1 1 e   19 0 2 0 0 e   70MaOlSa.287       
    2845.813     0.006   6.000e-03   21 0 3 1 1 e   20 0 2 0 0 e   70MaOlSa.288       
    2848.220     0.006   7.667e-03   22 0 3 1 1 e   21 0 2 0 0 e   70MaOlSa.289       
    2850.597     0.006   6.000e-03   23 0 3 1 1 e   22 0 2 0 0 e   70MaOlSa.290       
    2783.829     0.006   8.833e-03   1 0 3 1 1 e    2 0 2 0 0 e    70MaOlSa.291       
    2780.796     0.006   6.000e-03   2 0 3 1 1 e    3 0 2 0 0 e    70MaOlSa.292       
    2777.736     0.006   6.000e-03   3 0 3 1 1 e    4 0 2 0 0 e    70MaOlSa.293       
    2768.402     0.006   6.000e-03   6 0 3 1 1 e    7 0 2 0 0 e    70MaOlSa.294       
    2762.050     0.006   6.381e-03   8 0 3 1 1 e    9 0 2 0 0 e    70MaOlSa.295       
    2755.585     0.006   6.000e-03   10 0 3 1 1 e   11 0 2 0 0 e   70MaOlSa.296       
    2752.328     0.006   6.000e-03   11 0 3 1 1 e   12 0 2 0 0 e   70MaOlSa.297       
    2749.039     0.006   6.000e-03   12 0 3 1 1 e   13 0 2 0 0 e   70MaOlSa.298       
    2745.726     0.006   6.000e-03   13 0 3 1 1 e   14 0 2 0 0 e   70MaOlSa.299       
    2742.396     0.006   6.000e-03   14 0 3 1 1 e   15 0 2 0 0 e   70MaOlSa.300       
    2813.124     0.006   6.000e-03   3 0 3 3 1 f    2 0 2 2 0 f    70MaOlSa.301       
    2816.040     0.006   6.000e-03   4 0 3 3 1 f    3 0 2 2 0 f    70MaOlSa.302       
    2818.930     0.006   6.000e-03   5 0 3 3 1 f    4 0 2 2 0 f    70MaOlSa.303       
    2821.813     0.006   6.000e-03   6 0 3 3 1 f    5 0 2 2 0 f    70MaOlSa.304       
    2824.674     0.006   6.000e-03   7 0 3 3 1 f    6 0 2 2 0 f    70MaOlSa.305       
    2827.518     0.006   7.211e-03   8 0 3 3 1 f    7 0 2 2 0 f    70MaOlSa.306       
    2830.353     0.006   7.997e-03   9 0 3 3 1 f    8 0 2 2 0 f    70MaOlSa.307       
    2833.172     0.006   1.064e-02   10 0 3 3 1 f   9 0 2 2 0 f    70MaOlSa.308       
    2797.080     0.006   6.000e-03   1 0 4 0 0 e    2 0 0 0 0 e    70MaOlSa.309       
    2794.184     0.006   6.000e-03   2 0 4 0 0 e    3 0 0 0 0 e    70MaOlSa.310       
    2791.319     0.006   6.000e-03   3 0 4 0 0 e    4 0 0 0 0 e    70MaOlSa.311       
    2785.684     0.006   6.000e-03   5 0 4 0 0 e    6 0 0 0 0 e    70MaOlSa.312       
    2782.910     0.006   6.536e-03   6 0 4 0 0 e    7 0 0 0 0 e    70MaOlSa.313       
    2780.151     0.006   6.000e-03   7 0 4 0 0 e    8 0 0 0 0 e    70MaOlSa.314       
    2777.424     0.006   6.000e-03   8 0 4 0 0 e    9 0 0 0 0 e    70MaOlSa.315       
    2774.714     0.006   6.000e-03   9 0 4 0 0 e    10 0 0 0 0 e   70MaOlSa.316       
    2772.047     0.006   6.000e-03   10 0 4 0 0 e   11 0 0 0 0 e   70MaOlSa.317       
    2758.777     0.006   6.000e-03   15 0 4 0 0 e   16 0 0 0 0 e   70MaOlSa.318       
    2756.139     0.006   6.000e-03   16 0 4 0 0 e   17 0 0 0 0 e   70MaOlSa.319       
    2753.506     0.006   6.000e-03   17 0 4 0 0 e   18 0 0 0 0 e   70MaOlSa.320       
    2750.876     0.006   6.673e-03   18 0 4 0 0 e   19 0 0 0 0 e   70MaOlSa.321       
    2745.577     0.006   6.000e-03   20 0 4 0 0 e   21 0 0 0 0 e   70MaOlSa.322       
    2808.969     0.006   6.000e-03   2 0 4 0 0 e    1 0 0 0 0 e    70MaOlSa.323       
    2812.018     0.006   6.000e-03   3 0 4 0 0 e    2 0 0 0 0 e    70MaOlSa.324       
    2815.094     0.006   6.000e-03   4 0 4 0 0 e    3 0 0 0 0 e    70MaOlSa.325       
    2818.202     0.006   6.000e-03   5 0 4 0 0 e    4 0 0 0 0 e    70MaOlSa.326       
    2821.334     0.006   6.000e-03   6 0 4 0 0 e    5 0 0 0 0 e    70MaOlSa.327       
    2824.492     0.006   6.000e-03   7 0 4 0 0 e    6 0 0 0 0 e    70MaOlSa.328       
    2827.666     0.006   6.000e-03   8 0 4 0 0 e    7 0 0 0 0 e    70MaOlSa.329       
    2837.322     0.006   6.000e-03   11 0 4 0 0 e   10 0 0 0 0 e   70MaOlSa.330       
    2840.564     0.006   6.000e-03   12 0 4 0 0 e   11 0 0 0 0 e   70MaOlSa.331       
    2843.822     0.006   6.000e-03   13 0 4 0 0 e   12 0 0 0 0 e   70MaOlSa.332       
    2847.082     0.006   6.380e-03   14 0 4 0 0 e   13 0 0 0 0 e   70MaOlSa.333       
    2850.337     0.006   6.000e-03   15 0 4 0 0 e   14 0 0 0 0 e   70MaOlSa.334       
    2853.601     0.006   6.000e-03   16 0 4 0 0 e   15 0 0 0 0 e   70MaOlSa.335       
    2856.858     0.006   6.000e-03   17 0 4 0 0 e   16 0 0 0 0 e   70MaOlSa.336       
    2860.112     0.006   6.000e-03   18 0 4 0 0 e   17 0 0 0 0 e   70MaOlSa.337       
    2863.353     0.006   6.000e-03   19 0 4 0 0 e   18 0 0 0 0 e   70MaOlSa.338       
    2866.590     0.006   6.000e-03   20 0 4 0 0 e   19 0 0 0 0 e   70MaOlSa.339       
    2869.818     0.006   6.000e-03   21 0 4 0 0 e   20 0 0 0 0 e   70MaOlSa.340       
    2873.034     0.006   6.000e-03   22 0 4 0 0 e   21 0 0 0 0 e   70MaOlSa.341       
    2876.241     0.006   6.401e-03   23 0 4 0 0 e   22 0 0 0 0 e   70MaOlSa.342       
    2879.431     0.006   8.270e-03   24 0 4 0 0 e   23 0 0 0 0 e   70MaOlSa.343       
    2882.605     0.006   7.404e-03   25 0 4 0 0 e   24 0 0 0 0 e   70MaOlSa.344       
    448.9431    0.0008   8.000e-04   1 0 1 1 0 f    1 0 1 1 0 e    70RaKu.1           
   -88027.20      0.40        0.40   1 0 0 0 1 e    0 0 0 0 1 e    71WiMaJo.1         
    89087.70      0.24   2.400e-01   1 0 2 0 0 e    0 0 2 0 0 e    71WiMaJo.2         
   177238.71      0.20   2.000e-01   2 0 1 1 0 e    1 0 1 1 0 e    71WiMaJo.3         
   178136.50      0.20   2.000e-01   2 0 1 1 0 f    1 0 1 1 0 f    71WiMaJo.4         
    714.9352     0.001   1.000e-03   1 0 1 1 0 e    0 0 0 0 0 e    72YiRa.1           
    717.8892     0.001   2.047e-03   2 0 1 1 0 e    1 0 0 0 0 e    72YiRa.2           
    720.5465     0.001   1.000e-03   7 0 2 0 0 e    6 0 1 1 0 e    72YiRa.3-relab     
    723.8037     0.001   2.893e-03   4 0 1 1 0 e    3 0 0 0 0 e    72YiRa.4           
    726.7507     0.001   4.026e-03   5 0 1 1 0 e    4 0 0 0 0 e    72YiRa.5           
    729.7095     0.002   2.000e-03   6 0 1 1 0 e    5 0 0 0 0 e    72YiRa.6           
    732.6569     0.002   3.257e-03   7 0 1 1 0 e    6 0 0 0 0 e    72YiRa.7           
    735.6165     0.002   4.989e-03   8 0 1 1 0 e    7 0 0 0 0 e    72YiRa.8           
    738.5612     0.002   2.000e-03   9 0 1 1 0 e    8 0 0 0 0 e    72YiRa.9           
     741.508     0.001   3.537e-03   10 0 1 1 0 e   9 0 0 0 0 e    72YiRa.10          
    744.4575     0.001   2.383e-03   11 0 1 1 0 e   10 0 0 0 0 e   72YiRa.11          
    747.4064     0.001   1.000e-03   12 0 1 1 0 e   11 0 0 0 0 e   72YiRa.12          
    750.3473     0.002   5.717e-03   13 0 1 1 0 e   12 0 0 0 0 e   72YiRa.13          
    753.2936     0.001   3.991e-03   14 0 1 1 0 e   13 0 0 0 0 e   72YiRa.14          
     756.238     0.001   2.764e-03   15 0 1 1 0 e   14 0 0 0 0 e   72YiRa.15          
    759.1782     0.001   4.274e-03   16 0 1 1 0 e   15 0 0 0 0 e   72YiRa.16          
    762.1194     0.001   3.197e-03   17 0 1 1 0 e   16 0 0 0 0 e   72YiRa.17          
    765.0591     0.001   1.977e-03   18 0 1 1 0 e   17 0 0 0 0 e   72YiRa.18          
    767.9952     0.001   2.647e-03   19 0 1 1 0 e   18 0 0 0 0 e   72YiRa.19          
    770.9306     0.001   2.207e-03   20 0 1 1 0 e   19 0 0 0 0 e   72YiRa.20          
    773.8601     0.002   5.822e-03   21 0 1 1 0 e   20 0 0 0 0 e   72YiRa.21          
    776.7949     0.001   2.101e-03   22 0 1 1 0 e   21 0 0 0 0 e   72YiRa.22          
    779.7292     0.001   3.184e-03   23 0 1 1 0 e   22 0 0 0 0 e   72YiRa.23          
    782.6542     0.001   1.220e-03   24 0 1 1 0 e   23 0 0 0 0 e   72YiRa.24          
    785.5788     0.001   1.087e-03   25 0 1 1 0 e   24 0 0 0 0 e   72YiRa.25          
    788.5022     0.001   2.060e-03   26 0 1 1 0 e   25 0 0 0 0 e   72YiRa.26          
     791.422     0.001   1.796e-03   27 0 1 1 0 e   26 0 0 0 0 e   72YiRa.27          
    794.3338     0.001   4.059e-03   28 0 1 1 0 e   27 0 0 0 0 e   72YiRa.28          
    797.2542     0.001   1.338e-03   29 0 1 1 0 e   28 0 0 0 0 e   72YiRa.29          
    706.0684     0.002   2.031e-03   1 0 1 1 0 e    2 0 0 0 0 e    72YiRa.30          
    703.1154     0.001   6.048e-03   2 0 1 1 0 e    3 0 0 0 0 e    72YiRa.31          
    700.1554     0.002   3.152e-03   3 0 1 1 0 e    4 0 0 0 0 e    72YiRa.32          
    697.1951     0.002   2.000e-03   4 0 1 1 0 e    5 0 0 0 0 e    72YiRa.33          
    694.2417     0.002   3.963e-03   5 0 1 1 0 e    6 0 0 0 0 e    72YiRa.34          
    691.2863     0.002   5.813e-03   6 0 1 1 0 e    7 0 0 0 0 e    72YiRa.35          
    688.3273     0.002   3.920e-03   7 0 1 1 0 e    8 0 0 0 0 e    72YiRa.36          
    685.3712     0.001   4.791e-03   8 0 1 1 0 e    9 0 0 0 0 e    72YiRa.37          
    682.4115     0.001   1.782e-03   9 0 1 1 0 e    10 0 0 0 0 e   72YiRa.38          
    679.4567     0.001   3.427e-03   10 0 1 1 0 e   11 0 0 0 0 e   72YiRa.39          
       676.5     0.001   2.782e-03   11 0 1 1 0 e   12 0 0 0 0 e   72YiRa.40          
    673.5441     0.001   2.515e-03   12 0 1 1 0 e   13 0 0 0 0 e   72YiRa.41          
    670.5797     0.002   6.831e-03   13 0 1 1 0 e   14 0 0 0 0 e   72YiRa.42          
    667.6330     0.002   2.000e-03   14 0 1 1 0 e   15 0 0 0 0 e   72YiRa.43          
    664.6732     0.001   4.736e-03   15 0 1 1 0 e   16 0 0 0 0 e   72YiRa.44-typo     
    661.7231     0.001   1.504e-03   16 0 1 1 0 e   17 0 0 0 0 e   72YiRa.45          
    658.7708     0.001   1.234e-03   17 0 1 1 0 e   18 0 0 0 0 e   72YiRa.46          
    655.8204     0.001   1.000e-03   18 0 1 1 0 e   19 0 0 0 0 e   72YiRa.47          
    652.8763     0.001   7.045e-03   19 0 1 1 0 e   20 0 0 0 0 e   72YiRa.48          
    649.9175     0.001   1.855e-03   20 0 1 1 0 e   21 0 0 0 0 e   72YiRa.49          
    646.9706     0.001   1.000e-03   21 0 1 1 0 e   22 0 0 0 0 e   72YiRa.50          
    644.0205     0.001   1.831e-03   22 0 1 1 0 e   23 0 0 0 0 e   72YiRa.51          
    641.0745     0.001   1.000e-03   23 0 1 1 0 e   24 0 0 0 0 e   72YiRa.52          
    638.1235     0.001   6.193e-03   24 0 1 1 0 e   25 0 0 0 0 e   72YiRa.53          
    635.1785     0.001   6.636e-03   25 0 1 1 0 e   26 0 0 0 0 e   72YiRa.54          
    632.2362     0.001   5.626e-03   26 0 1 1 0 e   27 0 0 0 0 e   72YiRa.55          
    629.2971     0.001   2.705e-03   27 0 1 1 0 e   28 0 0 0 0 e   72YiRa.56          
   -712.0304     0.001   1.000e-03   1 0 1 1 0 f    1 0 0 0 0 e    72YiRa.57          
    712.1223     0.001   3.256e-03   4 0 1 1 0 f    4 0 0 0 0 e    72YiRa.58          
    712.1976     0.001   1.000e-03   5 0 1 1 0 f    5 0 0 0 0 e    72YiRa.59          
    712.2862     0.001   1.000e-03   6 0 1 1 0 f    6 0 0 0 0 e    72YiRa.60          
    712.3855     0.001   2.569e-03   7 0 1 1 0 f    7 0 0 0 0 e    72YiRa.61          
    712.5031     0.001   1.543e-03   8 0 1 1 0 f    8 0 0 0 0 e    72YiRa.62          
    712.6344     0.001   1.328e-03   9 0 1 1 0 f    9 0 0 0 0 e    72YiRa.63          
    712.7778     0.001   3.515e-03   10 0 1 1 0 f   10 0 0 0 0 e   72YiRa.64          
    712.9379     0.001   3.436e-03   11 0 1 1 0 f   11 0 0 0 0 e   72YiRa.65          
     713.116     0.001   1.000e-03   12 0 1 1 0 f   12 0 0 0 0 e   72YiRa.66          
    713.3041     0.001   1.000e-03   13 0 1 1 0 f   13 0 0 0 0 e   72YiRa.67          
    713.5051     0.001   2.715e-03   14 0 1 1 0 f   14 0 0 0 0 e   72YiRa.68          
    713.7229     0.001   2.431e-03   15 0 1 1 0 f   15 0 0 0 0 e   72YiRa.69          
    713.9559     0.001   1.222e-03   16 0 1 1 0 f   16 0 0 0 0 e   72YiRa.70          
    714.2017     0.001   1.465e-03   17 0 1 1 0 f   17 0 0 0 0 e   72YiRa.71          
    714.4584     0.001   5.032e-03   18 0 1 1 0 f   18 0 0 0 0 e   72YiRa.72          
    714.7368     0.001   1.000e-03   19 0 1 1 0 f   19 0 0 0 0 e   72YiRa.73          
   -715.0362     0.001   1.000e-03   20 0 1 1 0 f   20 0 0 0 0 e   72YiRa.74          
    715.3262     0.001   2.602e-03   21 0 1 1 0 f   21 0 0 0 0 e   72YiRa.75          
    715.6402     0.001   5.140e-03   22 0 1 1 0 f   22 0 0 0 0 e   72YiRa.76          
   -715.9875     0.001   1.000e-03   23 0 1 1 0 f   23 0 0 0 0 e   72YiRa.77          
    716.3161     0.001   4.008e-03   24 0 1 1 0 f   24 0 0 0 0 e   72YiRa.78          
     716.674     0.001   4.246e-03   25 0 1 1 0 f   25 0 0 0 0 e   72YiRa.79          
    717.0568     0.001   6.786e-03   26 0 1 1 0 f   26 0 0 0 0 e   72YiRa.80          
    -717.328     0.002   2.000e-03   27 0 1 1 0 f   27 0 0 0 0 e   72YiRa.81          
    718.2462     0.001   1.364e-03   29 0 1 1 0 f   29 0 0 0 0 e   72YiRa.82          
    -705.378     0.002   2.000e-03   2 0 2 0 0 e    1 0 1 1 0 e    72YiRa.83          
    -708.404     0.001   1.000e-03   3 0 2 0 0 e    2 0 1 1 0 e    72YiRa.84          
     711.419     0.001   7.266e-03   4 0 2 0 0 e    3 0 1 1 0 e    72YiRa.85          
    -714.479     0.002   2.000e-03   5 0 2 0 0 e    4 0 1 1 0 e    72YiRa.86          
    -717.462     0.002   2.000e-03   6 0 2 0 0 e    5 0 1 1 0 e    72YiRa.87          
    -720.513     0.002   2.000e-03   7 0 2 0 0 e    6 0 1 1 0 e    72YiRa.88          
     723.623     0.001   5.428e-03   8 0 2 0 0 e    7 0 1 1 0 e    72YiRa.89          
    -726.751     0.002   2.000e-03   9 0 2 0 0 e    8 0 1 1 0 e    72YiRa.90          
     -729.71     0.002   2.000e-03   10 0 2 0 0 e   9 0 1 1 0 e    72YiRa.91          
     732.895     0.001   1.138e-03   11 0 2 0 0 e   10 0 1 1 0 e   72YiRa.92          
      736.01     0.001   2.371e-03   12 0 2 0 0 e   11 0 1 1 0 e   72YiRa.93          
     739.127     0.001   1.000e-03   13 0 2 0 0 e   12 0 1 1 0 e   72YiRa.94          
     742.254     0.001   2.053e-03   14 0 2 0 0 e   13 0 1 1 0 e   72YiRa.95          
     745.386     0.001   3.748e-03   15 0 2 0 0 e   14 0 1 1 0 e   72YiRa.96          
     748.519     0.001   2.695e-03   16 0 2 0 0 e   15 0 1 1 0 e   72YiRa.97          
     751.653     0.001   1.000e-03   17 0 2 0 0 e   16 0 1 1 0 e   72YiRa.98          
    -754.769     0.002   2.000e-03   18 0 2 0 0 e   17 0 1 1 0 e   72YiRa.99          
     757.928     0.001   1.000e-03   19 0 2 0 0 e   18 0 1 1 0 e   72YiRa.100         
     761.057     0.001   6.476e-03   20 0 2 0 0 e   19 0 1 1 0 e   72YiRa.101         
     764.188     0.001   8.564e-03   21 0 2 0 0 e   20 0 1 1 0 e   72YiRa.102         
     767.321     0.002   4.693e-03   22 0 2 0 0 e   21 0 1 1 0 e   72YiRa.103         
    -770.479     0.002   2.000e-03   23 0 2 0 0 e   22 0 1 1 0 e   72YiRa.104         
    -773.554     0.001   1.000e-03   24 0 2 0 0 e   23 0 1 1 0 e   72YiRa.105         
      696.48     0.001   2.261e-03   0 0 2 0 0 e    1 0 1 1 0 e    72YiRa.106         
     693.546     0.001   8.712e-03   1 0 2 0 0 e    2 0 1 1 0 e    72YiRa.107         
     690.618     0.001   5.455e-03   2 0 2 0 0 e    3 0 1 1 0 e    72YiRa.108         
     687.709     0.002   5.719e-03   3 0 2 0 0 e    4 0 1 1 0 e    72YiRa.109         
     684.814     0.002   4.661e-03   4 0 2 0 0 e    5 0 1 1 0 e    72YiRa.110         
     681.936     0.002   5.632e-03   5 0 2 0 0 e    6 0 1 1 0 e    72YiRa.111         
     679.068     0.001   1.970e-03   6 0 2 0 0 e    7 0 1 1 0 e    72YiRa.112         
      676.22     0.001   4.268e-03   7 0 2 0 0 e    8 0 1 1 0 e    72YiRa.113         
     673.385     0.001   6.062e-03   8 0 2 0 0 e    9 0 1 1 0 e    72YiRa.114         
     -670.58     0.002   2.000e-03   9 0 2 0 0 e    10 0 1 1 0 e   72YiRa.115         
     667.738     0.002   5.171e-03   10 0 2 0 0 e   11 0 1 1 0 e   72YiRa.116         
     664.943     0.001   1.000e-03   11 0 2 0 0 e   12 0 1 1 0 e   72YiRa.117         
     662.145     0.001   7.016e-03   12 0 2 0 0 e   13 0 1 1 0 e   72YiRa.118         
     659.376     0.001   5.321e-03   13 0 2 0 0 e   14 0 1 1 0 e   72YiRa.119         
      656.59     0.001   7.785e-03   14 0 2 0 0 e   15 0 1 1 0 e   72YiRa.120         
     653.825     0.001   6.801e-03   15 0 2 0 0 e   16 0 1 1 0 e   72YiRa.121         
     651.074     0.001   2.366e-03   16 0 2 0 0 e   17 0 1 1 0 e   72YiRa.122         
     648.308     0.001   8.409e-03   17 0 2 0 0 e   18 0 1 1 0 e   72YiRa.123         
     645.573     0.001   8.564e-03   18 0 2 0 0 e   19 0 1 1 0 e   72YiRa.124         
     720.513     0.002   8.817e-03   2 0 2 2 0 e    1 0 1 1 0 e    72YiRa.125         
    -723.478     0.002   2.000e-03   3 0 2 2 0 e    2 0 1 1 0 e    72YiRa.126         
     726.517     0.002   2.198e-03   4 0 2 2 0 e    3 0 1 1 0 e    72YiRa.127         
     729.549     0.002   7.260e-03   5 0 2 2 0 e    4 0 1 1 0 e    72YiRa.128         
    -732.657     0.002   2.000e-03   6 0 2 2 0 e    5 0 1 1 0 e    72YiRa.129         
    -735.617     0.002   2.000e-03   7 0 2 2 0 e    6 0 1 1 0 e    72YiRa.130         
     738.712     0.002   2.543e-03   8 0 2 2 0 e    7 0 1 1 0 e    72YiRa.131         
     741.803     0.001   1.498e-03   9 0 2 2 0 e    8 0 1 1 0 e    72YiRa.132         
     744.908     0.002   3.813e-03   10 0 2 2 0 e   9 0 1 1 0 e    72YiRa.133         
     748.032     0.002   5.251e-03   11 0 2 2 0 e   10 0 1 1 0 e   72YiRa.134         
     751.174     0.001   7.712e-03   12 0 2 2 0 e   11 0 1 1 0 e   72YiRa.135         
     754.343     0.001   3.049e-03   13 0 2 2 0 e   12 0 1 1 0 e   72YiRa.136         
     757.535     0.001   3.687e-03   14 0 2 2 0 e   13 0 1 1 0 e   72YiRa.137         
     760.737     0.001   1.693e-03   15 0 2 2 0 e   14 0 1 1 0 e   72YiRa.138         
     763.972     0.001   2.976e-03   16 0 2 2 0 e   15 0 1 1 0 e   72YiRa.139         
     767.221     0.002   2.631e-03   17 0 2 2 0 e   16 0 1 1 0 e   72YiRa.140         
    -770.479     0.002   2.000e-03   18 0 2 2 0 e   17 0 1 1 0 e   72YiRa.141         
     -773.86     0.002   2.000e-03   19 0 2 2 0 e   18 0 1 1 0 e   72YiRa.142         
     777.145     0.001   2.076e-03   20 0 2 2 0 e   19 0 1 1 0 e   72YiRa.143         
     780.503     0.001   1.750e-03   21 0 2 2 0 e   20 0 1 1 0 e   72YiRa.144         
      783.89     0.001   5.791e-03   22 0 2 2 0 e   21 0 1 1 0 e   72YiRa.145         
    -720.513     0.001   1.000e-03   2 0 2 2 0 f    1 0 1 1 0 f    72YiRa.146         
    -723.478     0.002   2.000e-03   3 0 2 2 0 f    2 0 1 1 0 f    72YiRa.147         
     726.426     0.002   2.413e-03   4 0 2 2 0 f    3 0 1 1 0 f    72YiRa.148         
     729.393     0.001   4.149e-03   5 0 2 2 0 f    4 0 1 1 0 f    72YiRa.149         
     732.353     0.001   1.000e-03   6 0 2 2 0 f    5 0 1 1 0 f    72YiRa.150         
     735.316     0.001   1.000e-03   7 0 2 2 0 f    6 0 1 1 0 f    72YiRa.151         
     738.274     0.001   2.295e-03   8 0 2 2 0 f    7 0 1 1 0 f    72YiRa.152         
     741.232     0.001   3.684e-03   9 0 2 2 0 f    8 0 1 1 0 f    72YiRa.153         
     744.195     0.001   1.649e-03   10 0 2 2 0 f   9 0 1 1 0 f    72YiRa.154         
      747.15     0.001   1.000e-03   11 0 2 2 0 f   10 0 1 1 0 f   72YiRa.155         
     750.098     0.001   5.545e-03   12 0 2 2 0 f   11 0 1 1 0 f   72YiRa.156         
     753.054     0.001   1.784e-03   13 0 2 2 0 f   12 0 1 1 0 f   72YiRa.157         
         756     0.001   6.124e-03   14 0 2 2 0 f   13 0 1 1 0 f   72YiRa.158         
     758.951     0.001   3.358e-03   15 0 2 2 0 f   14 0 1 1 0 f   72YiRa.159         
     761.898     0.001   2.496e-03   16 0 2 2 0 f   15 0 1 1 0 f   72YiRa.160         
     764.841     0.001   3.456e-03   17 0 2 2 0 f   16 0 1 1 0 f   72YiRa.161         
     767.782     0.001   4.145e-03   18 0 2 2 0 f   17 0 1 1 0 f   72YiRa.162         
     770.727     0.002   2.000e-03   19 0 2 2 0 f   18 0 1 1 0 f   72YiRa.163         
     773.657     0.001   5.408e-03   20 0 2 2 0 f   19 0 1 1 0 f   72YiRa.164         
     776.594     0.001   2.795e-03   21 0 2 2 0 f   20 0 1 1 0 f   72YiRa.165         
     779.535     0.001   6.461e-03   22 0 2 2 0 f   21 0 1 1 0 f   72YiRa.166         
    -705.743     0.002   2.000e-03   2 0 2 2 0 e    3 0 1 1 0 e    72YiRa.167         
    -702.821     0.002   2.000e-03   3 0 2 2 0 e    4 0 1 1 0 e    72YiRa.168         
     699.915     0.001   2.622e-03   4 0 2 2 0 e    5 0 1 1 0 e    72YiRa.169         
     -697.04     0.002   2.000e-03   5 0 2 2 0 e    6 0 1 1 0 e    72YiRa.170         
    -694.237     0.002   2.000e-03   6 0 2 2 0 e    7 0 1 1 0 e    72YiRa.171         
    -691.286     0.002   2.000e-03   7 0 2 2 0 e    8 0 1 1 0 e    72YiRa.172         
     688.477     0.002   2.000e-03   8 0 2 2 0 e    9 0 1 1 0 e    72YiRa.173         
     685.663     0.001   3.610e-03   9 0 2 2 0 e    10 0 1 1 0 e   72YiRa.174         
    -682.884     0.002   2.000e-03   10 0 2 2 0 e   11 0 1 1 0 e   72YiRa.175         
     680.078     0.002   5.525e-03   11 0 2 2 0 e   12 0 1 1 0 e   72YiRa.176         
     677.335     0.001   9.158e-03   12 0 2 2 0 e   13 0 1 1 0 e   72YiRa.177         
     674.592     0.001   1.935e-03   13 0 2 2 0 e   14 0 1 1 0 e   72YiRa.178         
     671.876     0.001   1.100e-03   14 0 2 2 0 e   15 0 1 1 0 e   72YiRa.179         
     669.182     0.001   6.167e-03   15 0 2 2 0 e   16 0 1 1 0 e   72YiRa.180         
     666.526     0.001   1.631e-03   16 0 2 2 0 e   17 0 1 1 0 e   72YiRa.181         
     663.879     0.001   8.207e-03   17 0 2 2 0 e   18 0 1 1 0 e   72YiRa.182         
     661.279     0.001   1.423e-03   18 0 2 2 0 e   19 0 1 1 0 e   72YiRa.183         
     705.637     0.001   2.634e-03   2 0 2 2 0 f    3 0 1 1 0 f    72YiRa.184         
    -702.673     0.001   1.000e-03   3 0 2 2 0 f    4 0 1 1 0 f    72YiRa.185         
     699.693     0.001   6.586e-03   4 0 2 2 0 f    5 0 1 1 0 f    72YiRa.186         
      696.71     0.001   1.540e-03   5 0 2 2 0 f    6 0 1 1 0 f    72YiRa.187         
     -693.75     0.001   1.000e-03   6 0 2 2 0 f    7 0 1 1 0 f    72YiRa.188         
     690.767     0.001   7.112e-03   7 0 2 2 0 f    8 0 1 1 0 f    72YiRa.189         
     687.788     0.002   4.545e-03   8 0 2 2 0 f    9 0 1 1 0 f    72YiRa.190         
     684.814     0.002   7.392e-03   9 0 2 2 0 f    10 0 1 1 0 f   72YiRa.191         
     681.834     0.002   4.468e-03   10 0 2 2 0 f   11 0 1 1 0 f   72YiRa.192         
     678.854     0.001   1.760e-03   11 0 2 2 0 f   12 0 1 1 0 f   72YiRa.193         
     675.877     0.001   2.243e-03   12 0 2 2 0 f   13 0 1 1 0 f   72YiRa.194         
     672.889     0.001   8.309e-03   13 0 2 2 0 f   14 0 1 1 0 f   72YiRa.195         
     669.913     0.001   6.731e-03   14 0 2 2 0 f   15 0 1 1 0 f   72YiRa.196         
    -666.954     0.001   1.000e-03   15 0 2 2 0 f   16 0 1 1 0 f   72YiRa.197         
     663.968     0.001   3.250e-03   16 0 2 2 0 f   17 0 1 1 0 f   72YiRa.198         
     660.986     0.001   1.623e-03   17 0 2 2 0 f   18 0 1 1 0 f   72YiRa.199         
    -658.025     0.001   1.000e-03   18 0 2 2 0 f   19 0 1 1 0 f   72YiRa.200         
    -655.024     0.001   1.000e-03   19 0 2 2 0 f   20 0 1 1 0 f   72YiRa.201         
    714.833     0.001   1.000e-02   6 0 2 2 0 f    6 0 1 1 0 e    72YiRa.202         
    714.935     0.001   1.000e-02   7 0 2 2 0 f    7 0 1 1 0 e    72YiRa.203         
    715.036     0.001   1.677e-02   8 0 2 2 0 f    8 0 1 1 0 e    72YiRa.204         
    715.184     0.001   1.000e-02   9 0 2 2 0 f    9 0 1 1 0 e    72YiRa.205         
    715.326     0.001   1.000e-02   10 0 2 2 0 f   10 0 1 1 0 e   72YiRa.206         
    715.466     0.001   1.000e-02   11 0 2 2 0 f   11 0 1 1 0 e   72YiRa.207         
    715.640     0.001   1.000e-02   12 0 2 2 0 f   12 0 1 1 0 e   72YiRa.208         
    715.815     0.001   1.000e-02   13 0 2 2 0 f   13 0 1 1 0 e   72YiRa.209         
    715.988     0.001   2.530e-02   14 0 2 2 0 f   14 0 1 1 0 e   72YiRa.210         
    716.213     0.001   1.000e-02   15 0 2 2 0 f   15 0 1 1 0 e   72YiRa.211         
    716.435     0.001   1.000e-02   16 0 2 2 0 f   16 0 1 1 0 e   72YiRa.212         
    716.674     0.001   1.000e-02   17 0 2 2 0 f   17 0 1 1 0 e   72YiRa.213         
    716.930     0.001   1.000e-02   18 0 2 2 0 f   18 0 1 1 0 e   72YiRa.214         
    717.195     0.001   1.000e-02   19 0 2 2 0 f   19 0 1 1 0 e   72YiRa.215         
    718.065     0.001   1.000e-02   22 0 2 2 0 f   22 0 1 1 0 e   72YiRa.216         
    1414.380     0.008   8.000e-03   1 0 2 0 0 e    0 0 0 0 0 e    73WaOv.1           
    1417.362     0.008   9.809e-03   2 0 2 0 0 e    1 0 0 0 0 e    73WaOv.2           
    1420.366     0.008   8.000e-03   3 0 2 0 0 e    2 0 0 0 0 e    73WaOv.3           
    1423.391     0.008   8.000e-03   4 0 2 0 0 e    3 0 0 0 0 e    73WaOv.4           
    1426.416     0.008   8.000e-03   5 0 2 0 0 e    4 0 0 0 0 e    73WaOv.5           
    1429.479     0.012   1.684e-02   6 0 2 0 0 e    5 0 0 0 0 e    73WaOv.6           
    1432.541     0.012   2.278e-02   7 0 2 0 0 e    6 0 0 0 0 e    73WaOv.7           
    1435.625     0.012   3.875e-02   8 0 2 0 0 e    7 0 0 0 0 e    73WaOv.8           
    1438.675     0.008   9.045e-03   9 0 2 0 0 e    8 0 0 0 0 e    73WaOv.9           
    1441.761     0.008   8.000e-03   10 0 2 0 0 e   9 0 0 0 0 e    73WaOv.10          
    1444.852     0.008   8.000e-03   11 0 2 0 0 e   10 0 0 0 0 e   73WaOv.11          
    1447.964     0.008   8.000e-03   12 0 2 0 0 e   11 0 0 0 0 e   73WaOv.12          
    1451.085     0.008   8.600e-03   13 0 2 0 0 e   12 0 0 0 0 e   73WaOv.13          
    1454.197     0.008   8.000e-03   14 0 2 0 0 e   13 0 0 0 0 e   73WaOv.14          
    1457.311     0.008   1.066e-02   15 0 2 0 0 e   14 0 0 0 0 e   73WaOv.15          
    1460.445     0.008   8.000e-03   16 0 2 0 0 e   15 0 0 0 0 e   73WaOv.16          
    1463.579     0.008   8.000e-03   17 0 2 0 0 e   16 0 0 0 0 e   73WaOv.17          
    1466.698     0.008   1.261e-02   18 0 2 0 0 e   17 0 0 0 0 e   73WaOv.18          
    1469.842     0.008   8.000e-03   19 0 2 0 0 e   18 0 0 0 0 e   73WaOv.19          
    1472.971     0.008   8.000e-03   20 0 2 0 0 e   19 0 0 0 0 e   73WaOv.20          
    1476.099     0.008   8.000e-03   21 0 2 0 0 e   20 0 0 0 0 e   73WaOv.21          
    1479.224     0.008   1.021e-02   22 0 2 0 0 e   21 0 0 0 0 e   73WaOv.22          
    1482.331     0.008   8.000e-03   23 0 2 0 0 e   22 0 0 0 0 e   73WaOv.23          
    1485.445     0.008   8.000e-03   24 0 2 0 0 e   23 0 0 0 0 e   73WaOv.24          
    1488.536     0.008   8.000e-03   25 0 2 0 0 e   24 0 0 0 0 e   73WaOv.25          
    1491.631     0.008   8.000e-03   26 0 2 0 0 e   25 0 0 0 0 e   73WaOv.26          
    1494.714     0.008   8.000e-03   27 0 2 0 0 e   26 0 0 0 0 e   73WaOv.27          
    1497.796     0.008   8.000e-03   28 0 2 0 0 e   27 0 0 0 0 e   73WaOv.28          
    1500.860     0.012   1.200e-02   29 0 2 0 0 e   28 0 0 0 0 e   73WaOv.29          
    1503.905     0.008   8.145e-03   30 0 2 0 0 e   29 0 0 0 0 e   73WaOv.30          
    1408.454     0.008   8.000e-03   0 0 2 0 0 e    1 0 0 0 0 e    73WaOv.31          
    1405.518     0.008   8.000e-03   1 0 2 0 0 e    2 0 0 0 0 e    73WaOv.32          
    1402.595     0.008   8.000e-03   2 0 2 0 0 e    3 0 0 0 0 e    73WaOv.33          
    1399.690     0.008   1.097e-02   3 0 2 0 0 e    4 0 0 0 0 e    73WaOv.34          
    1396.798     0.008   1.484e-02   4 0 2 0 0 e    5 0 0 0 0 e    73WaOv.35          
    1393.923     0.012   2.113e-02   5 0 2 0 0 e    6 0 0 0 0 e    73WaOv.36          
    1391.047     0.008   1.206e-02   6 0 2 0 0 e    7 0 0 0 0 e    73WaOv.37          
    1388.188     0.008   8.000e-03   7 0 2 0 0 e    8 0 0 0 0 e    73WaOv.38          
    1385.339     0.008   8.000e-03   8 0 2 0 0 e    9 0 0 0 0 e    73WaOv.39          
    1382.518     0.008   8.000e-03   9 0 2 0 0 e    10 0 0 0 0 e   73WaOv.40          
    1379.714     0.012   1.658e-02   10 0 2 0 0 e   11 0 0 0 0 e   73WaOv.41          
    1376.903     0.012   1.200e-02   11 0 2 0 0 e   12 0 0 0 0 e   73WaOv.42          
    1374.099     0.008   8.000e-03   12 0 2 0 0 e   13 0 0 0 0 e   73WaOv.43          
    1371.309     0.008   8.000e-03   13 0 2 0 0 e   14 0 0 0 0 e   73WaOv.44          
    1368.531     0.008   8.000e-03   14 0 2 0 0 e   15 0 0 0 0 e   73WaOv.45          
    1365.768     0.008   9.387e-03   15 0 2 0 0 e   16 0 0 0 0 e   73WaOv.46          
    1363.005     0.008   1.330e-02   16 0 2 0 0 e   17 0 0 0 0 e   73WaOv.47          
    1360.223     0.008   8.000e-03   17 0 2 0 0 e   18 0 0 0 0 e   73WaOv.48          
    1357.462     0.008   8.000e-03   18 0 2 0 0 e   19 0 0 0 0 e   73WaOv.49          
    1354.708     0.008   8.000e-03   19 0 2 0 0 e   20 0 0 0 0 e   73WaOv.50          
    1351.958     0.008   8.000e-03   20 0 2 0 0 e   21 0 0 0 0 e   73WaOv.51          
    1349.193     0.008   8.000e-03   21 0 2 0 0 e   22 0 0 0 0 e   73WaOv.52          
    1346.430     0.012   1.200e-02   22 0 2 0 0 e   23 0 0 0 0 e   73WaOv.53          
    1343.692     0.008   1.386e-02   23 0 2 0 0 e   24 0 0 0 0 e   73WaOv.54          
    1340.912     0.012   1.200e-02   24 0 2 0 0 e   25 0 0 0 0 e   73WaOv.55          
    1338.143     0.008   8.000e-03   25 0 2 0 0 e   26 0 0 0 0 e   73WaOv.56          
    1335.379     0.008   8.000e-03   26 0 2 0 0 e   27 0 0 0 0 e   73WaOv.57          
    1332.587     0.008   9.173e-03   27 0 2 0 0 e   28 0 0 0 0 e   73WaOv.58          
    1329.814     0.008   8.000e-03   28 0 2 0 0 e   29 0 0 0 0 e   73WaOv.59          
    1453.767     0.008   8.000e-03   9 0 2 2 0 e    8 0 0 0 0 e    73WaOv.60          
    1456.885     0.008   1.079e-02   10 0 2 2 0 e   9 0 0 0 0 e    73WaOv.61          
    1459.982     0.012   1.405e-02   11 0 2 2 0 e   10 0 0 0 0 e   73WaOv.62          
    1463.128     0.008   8.195e-03   12 0 2 2 0 e   11 0 0 0 0 e   73WaOv.63          
    1466.279     0.012   1.702e-02   13 0 2 2 0 e   12 0 0 0 0 e   73WaOv.64          
    1469.478     0.008   8.000e-03   14 0 2 2 0 e   13 0 0 0 0 e   73WaOv.65          
    1472.673     0.008   8.000e-03   15 0 2 2 0 e   14 0 0 0 0 e   73WaOv.66          
    1475.902     0.008   8.000e-03   16 0 2 2 0 e   15 0 0 0 0 e   73WaOv.67          
    1479.141     0.012   1.200e-02   17 0 2 2 0 e   16 0 0 0 0 e   73WaOv.68          
    1485.733     0.008   1.070e-02   19 0 2 2 0 e   18 0 0 0 0 e   73WaOv.69          
    1489.049     0.008   8.000e-03   20 0 2 2 0 e   19 0 0 0 0 e   73WaOv.70          
    1492.410     0.008   8.392e-03   21 0 2 2 0 e   20 0 0 0 0 e   73WaOv.71          
    1495.771     0.012   1.313e-02   22 0 2 2 0 e   21 0 0 0 0 e   73WaOv.72          
    1499.186     0.008   9.934e-03   23 0 2 2 0 e   22 0 0 0 0 e   73WaOv.73          
    1502.638     0.008   8.000e-03   24 0 2 2 0 e   23 0 0 0 0 e   73WaOv.74          
    1506.103     0.008   8.000e-03   25 0 2 2 0 e   24 0 0 0 0 e   73WaOv.75          
    1509.620     0.008   8.000e-03   26 0 2 2 0 e   25 0 0 0 0 e   73WaOv.76          
    1513.142     0.008   8.765e-03   27 0 2 2 0 e   26 0 0 0 0 e   73WaOv.77          
    1516.704     0.012   1.439e-02   28 0 2 2 0 e   27 0 0 0 0 e   73WaOv.78          
    1520.303     0.008   1.489e-02   29 0 2 2 0 e   28 0 0 0 0 e   73WaOv.79          
    1523.942     0.008   8.000e-03   30 0 2 2 0 e   29 0 0 0 0 e   73WaOv.80          
    1397.610     0.012   1.200e-02   9 0 2 2 0 e    10 0 0 0 0 e   73WaOv.81          
    1394.821     0.008   8.000e-03   10 0 2 2 0 e   11 0 0 0 0 e   73WaOv.82          
    1392.049     0.008   1.586e-02   11 0 2 2 0 e   12 0 0 0 0 e   73WaOv.83          
    1389.283     0.008   1.244e-02   12 0 2 2 0 e   13 0 0 0 0 e   73WaOv.84          
    1386.536     0.012   1.200e-02   13 0 2 2 0 e   14 0 0 0 0 e   73WaOv.85          
    1383.852     0.012   4.200e-02   14 0 2 2 0 e   15 0 0 0 0 e   73WaOv.86          
    1381.109     0.012   1.200e-02   15 0 2 2 0 e   16 0 0 0 0 e   73WaOv.87          
    1378.444     0.008   8.000e-03   16 0 2 2 0 e   17 0 0 0 0 e   73WaOv.88          
    1375.797     0.008   8.000e-03   17 0 2 2 0 e   18 0 0 0 0 e   73WaOv.89          
    1373.181     0.008   8.000e-03   18 0 2 2 0 e   19 0 0 0 0 e   73WaOv.90          
    1370.596     0.008   8.000e-03   19 0 2 2 0 e   20 0 0 0 0 e   73WaOv.91          
    1368.041     0.008   8.000e-03   20 0 2 2 0 e   21 0 0 0 0 e   73WaOv.92          
    1365.516     0.008   9.965e-03   21 0 2 2 0 e   22 0 0 0 0 e   73WaOv.93          
    1363.005     0.012   1.200e-02   22 0 2 2 0 e   23 0 0 0 0 e   73WaOv.94          
    1360.552     0.008   8.000e-03   23 0 2 2 0 e   24 0 0 0 0 e   73WaOv.95          
    1358.110     0.008   8.000e-03   24 0 2 2 0 e   25 0 0 0 0 e   73WaOv.96          
    1355.725     0.008   8.000e-03   25 0 2 2 0 e   26 0 0 0 0 e   73WaOv.97          
    1353.355     0.008   8.000e-03   26 0 2 2 0 e   27 0 0 0 0 e   73WaOv.98          
    1351.022     0.008   8.318e-03   27 0 2 2 0 e   28 0 0 0 0 e   73WaOv.99          
    1348.737     0.008   8.000e-03   28 0 2 2 0 e   29 0 0 0 0 e   73WaOv.100         
    1344.254     0.008   1.217e-02   30 0 2 2 0 e   31 0 0 0 0 e   73WaOv.101         
    1342.077     0.008   8.000e-03   31 0 2 2 0 e   32 0 0 0 0 e   73WaOv.102         
    1339.935     0.012   1.200e-02   32 0 2 2 0 e   33 0 0 0 0 e   73WaOv.103         
    1407.407     0.012   1.200e-02   2 0 3 1 0 e    1 0 1 1 0 e    73WaOv.104         
    1410.375     0.008   9.871e-03   3 0 3 1 0 e    2 0 1 1 0 e    73WaOv.105         
    1413.362     0.008   8.893e-03   4 0 3 1 0 e    3 0 1 1 0 e    73WaOv.106         
    1416.359     0.008   8.000e-03   5 0 3 1 0 e    4 0 1 1 0 e    73WaOv.107         
    1419.342     0.012   2.194e-02   6 0 3 1 0 e    5 0 1 1 0 e    73WaOv.108         
    1422.366     0.008   8.000e-03   7 0 3 1 0 e    6 0 1 1 0 e    73WaOv.109         
    1425.375     0.008   8.000e-03   8 0 3 1 0 e    7 0 1 1 0 e    73WaOv.110         
    1428.420     0.008   1.925e-02   9 0 3 1 0 e    8 0 1 1 0 e    73WaOv.111         
    1431.451     0.012   2.652e-02   10 0 3 1 0 e   9 0 1 1 0 e    73WaOv.112         
    1434.477     0.012   2.366e-02   11 0 3 1 0 e   10 0 1 1 0 e   73WaOv.113         
    1437.509     0.012   2.220e-02   12 0 3 1 0 e   11 0 1 1 0 e   73WaOv.114         
    1440.533     0.008   8.467e-03   13 0 3 1 0 e   12 0 1 1 0 e   73WaOv.115         
    1443.568     0.008   8.000e-03   14 0 3 1 0 e   13 0 1 1 0 e   73WaOv.116         
    1446.628     0.008   1.782e-02   15 0 3 1 0 e   14 0 1 1 0 e   73WaOv.117         
    1449.659     0.008   8.000e-03   16 0 3 1 0 e   15 0 1 1 0 e   73WaOv.118         
    1452.706     0.008   8.000e-03   17 0 3 1 0 e   16 0 1 1 0 e   73WaOv.119         
    1455.749     0.008   8.878e-03   18 0 3 1 0 e   17 0 1 1 0 e   73WaOv.120         
    1458.803     0.008   8.000e-03   19 0 3 1 0 e   18 0 1 1 0 e   73WaOv.121         
    1461.868     0.008   8.000e-03   20 0 3 1 0 e   19 0 1 1 0 e   73WaOv.122         
    1464.894     0.012   2.150e-02   21 0 3 1 0 e   20 0 1 1 0 e   73WaOv.123         
    1467.960     0.008   8.000e-03   22 0 3 1 0 e   21 0 1 1 0 e   73WaOv.124         
    1471.018     0.008   8.000e-03   23 0 3 1 0 e   22 0 1 1 0 e   73WaOv.125         
    1474.064     0.008   8.000e-03   24 0 3 1 0 e   23 0 1 1 0 e   73WaOv.126         
    1477.121     0.008   8.000e-03   25 0 3 1 0 e   24 0 1 1 0 e   73WaOv.127         
    1480.154     0.008   8.000e-03   26 0 3 1 0 e   25 0 1 1 0 e   73WaOv.128         
    1483.210     0.008   8.000e-03   27 0 3 1 0 e   26 0 1 1 0 e   73WaOv.129         
    1486.246     0.008   8.000e-03   28 0 3 1 0 e   27 0 1 1 0 e   73WaOv.130         
    1489.299     0.012   2.038e-02   29 0 3 1 0 e   28 0 1 1 0 e   73WaOv.131         
    1395.561     0.012   1.200e-02   1 0 3 1 0 e    2 0 1 1 0 e    73WaOv.132         
    1392.624     0.012   1.200e-02   2 0 3 1 0 e    3 0 1 1 0 e    73WaOv.133         
    1389.719     0.012   2.590e-02   3 0 3 1 0 e    4 0 1 1 0 e    73WaOv.134         
    1386.781     0.012   1.273e-02   4 0 3 1 0 e    5 0 1 1 0 e    73WaOv.135         
    1383.852     0.008   8.000e-03   5 0 3 1 0 e    6 0 1 1 0 e    73WaOv.136         
    1380.946     0.008   8.000e-03   6 0 3 1 0 e    7 0 1 1 0 e    73WaOv.137         
    1378.039     0.008   8.000e-03   7 0 3 1 0 e    8 0 1 1 0 e    73WaOv.138         
    1375.149     0.008   8.000e-03   8 0 3 1 0 e    9 0 1 1 0 e    73WaOv.139         
    1372.267     0.008   1.121e-02   9 0 3 1 0 e    10 0 1 1 0 e   73WaOv.140         
    1369.381     0.008   8.000e-03   10 0 3 1 0 e   11 0 1 1 0 e   73WaOv.141         
    1366.494     0.008   8.000e-03   11 0 3 1 0 e   12 0 1 1 0 e   73WaOv.142         
    1363.635     0.008   8.000e-03   12 0 3 1 0 e   13 0 1 1 0 e   73WaOv.143         
    1360.772     0.008   8.000e-03   13 0 3 1 0 e   14 0 1 1 0 e   73WaOv.144         
    1357.922     0.008   1.048e-02   14 0 3 1 0 e   15 0 1 1 0 e   73WaOv.145         
    1355.056     0.008   8.000e-03   15 0 3 1 0 e   16 0 1 1 0 e   73WaOv.146         
    1352.215     0.008   8.000e-03   16 0 3 1 0 e   17 0 1 1 0 e   73WaOv.147         
    1349.366     0.008   8.000e-03   17 0 3 1 0 e   18 0 1 1 0 e   73WaOv.148         
    1346.521     0.012   1.200e-02   18 0 3 1 0 e   19 0 1 1 0 e   73WaOv.149         
    1343.692     0.012   1.200e-02   19 0 3 1 0 e   20 0 1 1 0 e   73WaOv.150         
    1340.858     0.012   1.200e-02   20 0 3 1 0 e   21 0 1 1 0 e   73WaOv.151         
    1338.032     0.008   8.000e-03   21 0 3 1 0 e   22 0 1 1 0 e   73WaOv.152         
    1335.219     0.008   8.000e-03   22 0 3 1 0 e   23 0 1 1 0 e   73WaOv.153         
    1332.379     0.008   9.272e-03   23 0 3 1 0 e   24 0 1 1 0 e   73WaOv.154         
    1329.576     0.008   9.737e-03   24 0 3 1 0 e   25 0 1 1 0 e   73WaOv.155         
    1326.739     0.008   8.000e-03   25 0 3 1 0 e   26 0 1 1 0 e   73WaOv.156         
    1323.934     0.008   8.000e-03   26 0 3 1 0 e   27 0 1 1 0 e   73WaOv.157         
    1321.105     0.008   8.000e-03   27 0 3 1 0 e   28 0 1 1 0 e   73WaOv.158         
    1318.294     0.008   8.000e-03   28 0 3 1 0 e   29 0 1 1 0 e   73WaOv.159         
    1315.471     0.012   1.200e-02   29 0 3 1 0 e   30 0 1 1 0 e   73WaOv.160         
    1407.442     0.012   4.194e-02   2 0 3 1 0 f    1 0 1 1 0 f    73WaOv.161         
    1410.521     0.008   8.000e-03   3 0 3 1 0 f    2 0 1 1 0 f    73WaOv.162         
    1413.582     0.008   8.000e-03   4 0 3 1 0 f    3 0 1 1 0 f    73WaOv.163         
    1416.671     0.008   8.000e-03   5 0 3 1 0 f    4 0 1 1 0 f    73WaOv.164         
    1419.786     0.008   8.000e-03   6 0 3 1 0 f    5 0 1 1 0 f    73WaOv.165         
    1422.912     0.008   8.000e-03   7 0 3 1 0 f    6 0 1 1 0 f    73WaOv.166         
    1426.072     0.008   8.000e-03   8 0 3 1 0 f    7 0 1 1 0 f    73WaOv.167         
    1429.262     0.012   1.427e-02   9 0 3 1 0 f    8 0 1 1 0 f    73WaOv.168         
    1432.475     0.012   3.100e-02   10 0 3 1 0 f   9 0 1 1 0 f    73WaOv.169         
    1435.677     0.012   1.595e-02   11 0 3 1 0 f   10 0 1 1 0 f   73WaOv.170         
    1438.911     0.012   1.313e-02   12 0 3 1 0 f   11 0 1 1 0 f   73WaOv.171         
    1442.159     0.008   8.000e-03   13 0 3 1 0 f   12 0 1 1 0 f   73WaOv.172         
    1445.434     0.008   8.000e-03   14 0 3 1 0 f   13 0 1 1 0 f   73WaOv.173         
    1448.719     0.008   8.000e-03   15 0 3 1 0 f   14 0 1 1 0 f   73WaOv.174         
    1452.030     0.008   8.000e-03   16 0 3 1 0 f   15 0 1 1 0 f   73WaOv.175         
    1455.344     0.012   1.200e-02   17 0 3 1 0 f   16 0 1 1 0 f   73WaOv.176         
    1458.693     0.008   8.000e-03   18 0 3 1 0 f   17 0 1 1 0 f   73WaOv.177         
    1462.053     0.008   8.000e-03   19 0 3 1 0 f   18 0 1 1 0 f   73WaOv.178         
    1465.415     0.008   8.000e-03   20 0 3 1 0 f   19 0 1 1 0 f   73WaOv.179         
    1468.785     0.008   9.815e-03   21 0 3 1 0 f   20 0 1 1 0 f   73WaOv.180         
    1472.169     0.012   1.407e-02   22 0 3 1 0 f   21 0 1 1 0 f   73WaOv.181         
    1475.588     0.008   8.402e-03   23 0 3 1 0 f   22 0 1 1 0 f   73WaOv.182         
    1478.987     0.008   8.000e-03   24 0 3 1 0 f   23 0 1 1 0 f   73WaOv.183         
    1482.409     0.012   1.684e-02   25 0 3 1 0 f   24 0 1 1 0 f   73WaOv.184         
    1485.814     0.008   9.352e-03   26 0 3 1 0 f   25 0 1 1 0 f   73WaOv.185         
    1489.223     0.008   8.000e-03   27 0 3 1 0 f   26 0 1 1 0 f   73WaOv.186         
    1492.629     0.008   8.000e-03   28 0 3 1 0 f   27 0 1 1 0 f   73WaOv.187         
    1395.561     0.012   1.200e-02   1 0 3 1 0 f    2 0 1 1 0 f    73WaOv.188         
    1392.624     0.012   1.200e-02   2 0 3 1 0 f    3 0 1 1 0 f    73WaOv.189         
    1389.719     0.012   1.200e-02   3 0 3 1 0 f    4 0 1 1 0 f    73WaOv.190         
    1386.864     0.012   1.200e-02   4 0 3 1 0 f    5 0 1 1 0 f    73WaOv.191         
    1384.009     0.008   9.960e-03   5 0 3 1 0 f    6 0 1 1 0 f    73WaOv.192         
    1381.171     0.008   8.000e-03   6 0 3 1 0 f    7 0 1 1 0 f    73WaOv.193         
    1378.366     0.008   8.000e-03   7 0 3 1 0 f    8 0 1 1 0 f    73WaOv.194         
    1375.583     0.008   8.000e-03   8 0 3 1 0 f    9 0 1 1 0 f    73WaOv.195         
    1372.823     0.008   8.000e-03   9 0 3 1 0 f    10 0 1 1 0 f   73WaOv.196         
    1370.093     0.008   1.261e-02   10 0 3 1 0 f   11 0 1 1 0 f   73WaOv.197         
    1367.374     0.008   9.973e-03   11 0 3 1 0 f   12 0 1 1 0 f   73WaOv.198         
    1364.668     0.008   8.000e-03   12 0 3 1 0 f   13 0 1 1 0 f   73WaOv.199         
    1361.985     0.008   1.061e-02   13 0 3 1 0 f   14 0 1 1 0 f   73WaOv.200         
    1359.339     0.008   8.000e-03   14 0 3 1 0 f   15 0 1 1 0 f   73WaOv.201         
    1356.714     0.008   8.000e-03   15 0 3 1 0 f   16 0 1 1 0 f   73WaOv.202         
    1354.099     0.012   1.200e-02   16 0 3 1 0 f   17 0 1 1 0 f   73WaOv.203         
    1351.497     0.008   8.000e-03   17 0 3 1 0 f   18 0 1 1 0 f   73WaOv.204         
    1348.916     0.008   8.000e-03   18 0 3 1 0 f   19 0 1 1 0 f   73WaOv.205         
    1346.355     0.012   1.200e-02   19 0 3 1 0 f   20 0 1 1 0 f   73WaOv.206         
    1343.819     0.008   8.000e-03   20 0 3 1 0 f   21 0 1 1 0 f   73WaOv.207         
    1341.290     0.012   1.200e-02   21 0 3 1 0 f   22 0 1 1 0 f   73WaOv.208         
    1338.757     0.008   8.000e-03   22 0 3 1 0 f   23 0 1 1 0 f   73WaOv.209         
    1336.248     0.008   8.000e-03   23 0 3 1 0 f   24 0 1 1 0 f   73WaOv.210         
    1333.758     0.008   8.000e-03   24 0 3 1 0 f   25 0 1 1 0 f   73WaOv.211         
    1331.274     0.008   8.000e-03   25 0 3 1 0 f   26 0 1 1 0 f   73WaOv.212         
    1328.784     0.008   8.000e-03   26 0 3 1 0 f   27 0 1 1 0 f   73WaOv.213         
    1326.309     0.008   8.000e-03   27 0 3 1 0 f   28 0 1 1 0 f   73WaOv.214         
    1323.849     0.008   8.000e-03   28 0 3 1 0 f   29 0 1 1 0 f   73WaOv.215         
    1321.367     0.012   1.200e-02   29 0 3 1 0 f   30 0 1 1 0 f   73WaOv.216         
    1318.918     0.012   1.688e-02   30 0 3 1 0 f   31 0 1 1 0 f   73WaOv.217         
     714.952     0.012   1.655e-02   1 0 1 1 0 e    0 0 0 0 0 e    73WaOv.218         
     717.892     0.008   8.000e-03   2 0 1 1 0 e    1 0 0 0 0 e    73WaOv.219         
     720.844     0.008   8.000e-03   3 0 1 1 0 e    2 0 0 0 0 e    73WaOv.220         
     723.810     0.008   9.255e-03   4 0 1 1 0 e    3 0 0 0 0 e    73WaOv.221         
     726.750     0.008   8.000e-03   5 0 1 1 0 e    4 0 0 0 0 e    73WaOv.222         
     729.712     0.008   8.000e-03   6 0 1 1 0 e    5 0 0 0 0 e    73WaOv.223         
     732.651     0.008   9.215e-03   7 0 1 1 0 e    6 0 0 0 0 e    73WaOv.224         
     735.610     0.008   8.000e-03   8 0 1 1 0 e    7 0 0 0 0 e    73WaOv.225         
     738.560     0.008   8.000e-03   9 0 1 1 0 e    8 0 0 0 0 e    73WaOv.226         
     741.505     0.008   8.000e-03   10 0 1 1 0 e   9 0 0 0 0 e    73WaOv.227         
     744.454     0.008   8.000e-03   11 0 1 1 0 e   10 0 0 0 0 e   73WaOv.228         
     747.424     0.012   1.713e-02   12 0 1 1 0 e   11 0 0 0 0 e   73WaOv.229         
     750.347     0.012   1.200e-02   13 0 1 1 0 e   12 0 0 0 0 e   73WaOv.230         
     753.299     0.012   1.200e-02   14 0 1 1 0 e   13 0 0 0 0 e   73WaOv.231         
     756.250     0.012   1.200e-02   15 0 1 1 0 e   14 0 0 0 0 e   73WaOv.232         
     759.185     0.012   1.200e-02   16 0 1 1 0 e   15 0 0 0 0 e   73WaOv.233         
     762.126     0.012   1.200e-02   17 0 1 1 0 e   16 0 0 0 0 e   73WaOv.234         
     765.078     0.012   1.711e-02   18 0 1 1 0 e   17 0 0 0 0 e   73WaOv.235         
     767.986     0.012   1.200e-02   19 0 1 1 0 e   18 0 0 0 0 e   73WaOv.236         
     770.943     0.012   1.200e-02   20 0 1 1 0 e   19 0 0 0 0 e   73WaOv.237         
     773.852     0.012   1.400e-02   21 0 1 1 0 e   20 0 0 0 0 e   73WaOv.238         
     776.800     0.012   1.200e-02   22 0 1 1 0 e   21 0 0 0 0 e   73WaOv.239         
     779.718     0.012   1.200e-02   23 0 1 1 0 e   22 0 0 0 0 e   73WaOv.240         
     782.656     0.012   1.200e-02   24 0 1 1 0 e   23 0 0 0 0 e   73WaOv.241         
     785.573     0.012   1.200e-02   25 0 1 1 0 e   24 0 0 0 0 e   73WaOv.242         
     788.507     0.012   1.200e-02   26 0 1 1 0 e   25 0 0 0 0 e   73WaOv.243         
     791.400     0.012   2.042e-02   27 0 1 1 0 e   26 0 0 0 0 e   73WaOv.244         
     794.317     0.012   2.103e-02   28 0 1 1 0 e   27 0 0 0 0 e   73WaOv.245         
     797.254     0.012   1.200e-02   29 0 1 1 0 e   28 0 0 0 0 e   73WaOv.246         
     800.159     0.012   1.200e-02   30 0 1 1 0 e   29 0 0 0 0 e   73WaOv.247         
     803.071     0.012   1.200e-02   31 0 1 1 0 e   30 0 0 0 0 e   73WaOv.248         
     805.983     0.012   1.200e-02   32 0 1 1 0 e   31 0 0 0 0 e   73WaOv.249         
     808.879     0.012   1.200e-02   33 0 1 1 0 e   32 0 0 0 0 e   73WaOv.250         
     811.779     0.012   1.200e-02   34 0 1 1 0 e   33 0 0 0 0 e   73WaOv.251         
     706.077     0.008   1.072e-02   1 0 1 1 0 e    2 0 0 0 0 e    73WaOv.252         
     703.112     0.008   8.000e-03   2 0 1 1 0 e    3 0 0 0 0 e    73WaOv.253         
     700.161     0.008   8.808e-03   3 0 1 1 0 e    4 0 0 0 0 e    73WaOv.254         
     697.198     0.008   8.000e-03   4 0 1 1 0 e    5 0 0 0 0 e    73WaOv.255         
     694.235     0.008   8.000e-03   5 0 1 1 0 e    6 0 0 0 0 e    73WaOv.256         
     691.302     0.012   2.167e-02   6 0 1 1 0 e    7 0 0 0 0 e    73WaOv.257         
     688.328     0.008   8.000e-03   7 0 1 1 0 e    8 0 0 0 0 e    73WaOv.258         
     685.378     0.008   1.166e-02   8 0 1 1 0 e    9 0 0 0 0 e    73WaOv.259         
     682.411     0.008   8.000e-03   9 0 1 1 0 e    10 0 0 0 0 e   73WaOv.260         
     679.457     0.008   8.000e-03   10 0 1 1 0 e   11 0 0 0 0 e   73WaOv.261         
     676.502     0.008   8.000e-03   11 0 1 1 0 e   12 0 0 0 0 e   73WaOv.262         
     673.547     0.008   8.000e-03   12 0 1 1 0 e   13 0 0 0 0 e   73WaOv.263         
     670.591     0.008   8.000e-03   13 0 1 1 0 e   14 0 0 0 0 e   73WaOv.264         
     667.643     0.012   1.200e-02   14 0 1 1 0 e   15 0 0 0 0 e   73WaOv.265         
     664.685     0.008   8.000e-03   15 0 1 1 0 e   16 0 0 0 0 e   73WaOv.266         
     661.728     0.008   8.000e-03   16 0 1 1 0 e   17 0 0 0 0 e   73WaOv.267         
     658.777     0.008   8.000e-03   17 0 1 1 0 e   18 0 0 0 0 e   73WaOv.268         
     655.819     0.008   8.000e-03   18 0 1 1 0 e   19 0 0 0 0 e   73WaOv.269         
     652.872     0.008   8.000e-03   19 0 1 1 0 e   20 0 0 0 0 e   73WaOv.270         
     649.916     0.008   8.000e-03   20 0 1 1 0 e   21 0 0 0 0 e   73WaOv.271         
     646.993     0.008   2.292e-02   21 0 1 1 0 e   22 0 0 0 0 e   73WaOv.272         
     644.017     0.008   8.000e-03   22 0 1 1 0 e   23 0 0 0 0 e   73WaOv.273         
     641.065     0.008   1.051e-02   23 0 1 1 0 e   24 0 0 0 0 e   73WaOv.274         
     638.123     0.008   8.000e-03   24 0 1 1 0 e   25 0 0 0 0 e   73WaOv.275         
     635.178     0.012   1.200e-02   25 0 1 1 0 e   26 0 0 0 0 e   73WaOv.276         
     632.233     0.012   1.200e-02   26 0 1 1 0 e   27 0 0 0 0 e   73WaOv.277         
     629.298     0.012   1.200e-02   27 0 1 1 0 e   28 0 0 0 0 e   73WaOv.278         
     626.364     0.012   1.200e-02   28 0 1 1 0 e   29 0 0 0 0 e   73WaOv.279         
     712.027     0.012   1.200e-02   2 0 1 1 0 f    2 0 0 0 0 e    73WaOv.280         
     712.082     0.012   1.500e-02   3 0 1 1 0 f    3 0 0 0 0 e    73WaOv.281         
     712.115     0.012   1.200e-02   4 0 1 1 0 f    4 0 0 0 0 e    73WaOv.282         
     712.210     0.012   1.200e-02   5 0 1 1 0 f    5 0 0 0 0 e    73WaOv.283         
     712.292     0.012   1.200e-02   6 0 1 1 0 f    6 0 0 0 0 e    73WaOv.284         
     712.390     0.012   1.200e-02   7 0 1 1 0 f    7 0 0 0 0 e    73WaOv.285         
     712.512     0.012   1.200e-02   8 0 1 1 0 f    8 0 0 0 0 e    73WaOv.286         
     712.640     0.012   1.200e-02   9 0 1 1 0 f    9 0 0 0 0 e    73WaOv.287         
     712.792     0.012   1.200e-02   10 0 1 1 0 f   10 0 0 0 0 e   73WaOv.288         
     712.943     0.012   1.200e-02   11 0 1 1 0 f   11 0 0 0 0 e   73WaOv.289         
     713.125     0.012   1.200e-02   12 0 1 1 0 f   12 0 0 0 0 e   73WaOv.290         
     713.317     0.012   1.253e-02   13 0 1 1 0 f   13 0 0 0 0 e   73WaOv.291         
     713.520     0.012   1.233e-02   14 0 1 1 0 f   14 0 0 0 0 e   73WaOv.292         
     713.740     0.012   1.484e-02   15 0 1 1 0 f   15 0 0 0 0 e   73WaOv.293         
     713.964     0.012   1.200e-02   16 0 1 1 0 f   16 0 0 0 0 e   73WaOv.294         
     714.209     0.012   1.200e-02   17 0 1 1 0 f   17 0 0 0 0 e   73WaOv.295         
     714.465     0.012   1.200e-02   18 0 1 1 0 f   18 0 0 0 0 e   73WaOv.296         
     714.755     0.012   1.740e-02   19 0 1 1 0 f   19 0 0 0 0 e   73WaOv.297         
     715.047     0.012   2.096e-02   20 0 1 1 0 f   20 0 0 0 0 e   73WaOv.298         
     715.327     0.012   1.200e-02   21 0 1 1 0 f   21 0 0 0 0 e   73WaOv.299         
     715.639     0.012   1.200e-02   22 0 1 1 0 f   22 0 0 0 0 e   73WaOv.300         
     715.986     0.012   1.200e-02   23 0 1 1 0 f   23 0 0 0 0 e   73WaOv.301         
     716.317     0.012   1.200e-02   24 0 1 1 0 f   24 0 0 0 0 e   73WaOv.302         
     716.671     0.012   1.200e-02   25 0 1 1 0 f   25 0 0 0 0 e   73WaOv.303         
     717.033     0.012   1.726e-02   26 0 1 1 0 f   26 0 0 0 0 e   73WaOv.304         
     705.394     0.008   8.000e-03   2 0 2 0 0 e    1 0 1 1 0 e    73WaOv.305         
     708.403     0.008   8.327e-03   3 0 2 0 0 e    2 0 1 1 0 e    73WaOv.306         
     711.408     0.008   8.000e-03   4 0 2 0 0 e    3 0 1 1 0 e    73WaOv.307         
     714.451     0.008   8.000e-03   5 0 2 0 0 e    4 0 1 1 0 e    73WaOv.308         
     717.487     0.008   8.000e-03   6 0 2 0 0 e    5 0 1 1 0 e    73WaOv.309         
     723.634     0.008   1.654e-02   8 0 2 0 0 e    7 0 1 1 0 e    73WaOv.310         
     732.909     0.008   1.300e-02   11 0 2 0 0 e   10 0 1 1 0 e   73WaOv.311         
     736.018     0.008   1.045e-02   12 0 2 0 0 e   11 0 1 1 0 e   73WaOv.312         
     739.146     0.012   1.953e-02   13 0 2 0 0 e   12 0 1 1 0 e   73WaOv.313         
     742.268     0.008   1.619e-02   14 0 2 0 0 e   13 0 1 1 0 e   73WaOv.314         
     745.401     0.008   1.890e-02   15 0 2 0 0 e   14 0 1 1 0 e   73WaOv.315         
     748.523     0.008   8.000e-03   16 0 2 0 0 e   15 0 1 1 0 e   73WaOv.316         
     751.662     0.008   9.314e-03   17 0 2 0 0 e   16 0 1 1 0 e   73WaOv.317         
     754.781     0.012   1.200e-02   18 0 2 0 0 e   17 0 1 1 0 e   73WaOv.318         
     757.938     0.008   1.050e-02   19 0 2 0 0 e   18 0 1 1 0 e   73WaOv.319         
     761.071     0.008   8.000e-03   20 0 2 0 0 e   19 0 1 1 0 e   73WaOv.320         
     764.194     0.008   8.000e-03   21 0 2 0 0 e   20 0 1 1 0 e   73WaOv.321         
     767.336     0.008   1.046e-02   22 0 2 0 0 e   21 0 1 1 0 e   73WaOv.322         
     770.491     0.012   4.153e-02   23 0 2 0 0 e   22 0 1 1 0 e   73WaOv.323         
     773.577     0.008   8.901e-03   24 0 2 0 0 e   23 0 1 1 0 e   73WaOv.324         
     782.893     0.008   1.356e-02   27 0 2 0 0 e   26 0 1 1 0 e   73WaOv.325         
     785.970     0.008   8.000e-03   28 0 2 0 0 e   27 0 1 1 0 e   73WaOv.326         
     789.052     0.008   8.000e-03   29 0 2 0 0 e   28 0 1 1 0 e   73WaOv.327         
     792.115     0.008   8.000e-03   30 0 2 0 0 e   29 0 1 1 0 e   73WaOv.328         
     795.179     0.008   8.000e-03   31 0 2 0 0 e   30 0 1 1 0 e   73WaOv.329         
     798.227     0.008   8.000e-03   32 0 2 0 0 e   31 0 1 1 0 e   73WaOv.330         
     804.298     0.008   8.000e-03   34 0 2 0 0 e   33 0 1 1 0 e   73WaOv.331         
     807.307     0.012   1.200e-02   35 0 2 0 0 e   34 0 1 1 0 e   73WaOv.332         
     696.477     0.008   8.000e-03   0 0 2 0 0 e    1 0 1 1 0 e    73WaOv.333         
     693.548     0.012   1.200e-02   1 0 2 0 0 e    2 0 1 1 0 e    73WaOv.334         
     690.613     0.008   8.000e-03   2 0 2 0 0 e    3 0 1 1 0 e    73WaOv.335         
     687.702     0.008   8.000e-03   3 0 2 0 0 e    4 0 1 1 0 e    73WaOv.336         
     684.801     0.008   8.466e-03   4 0 2 0 0 e    5 0 1 1 0 e    73WaOv.337         
     681.963     0.012   3.290e-02   5 0 2 0 0 e    6 0 1 1 0 e    73WaOv.338         
     679.070     0.008   8.000e-03   6 0 2 0 0 e    7 0 1 1 0 e    73WaOv.339         
     676.233     0.008   1.740e-02   7 0 2 0 0 e    8 0 1 1 0 e    73WaOv.340         
     673.386     0.008   8.000e-03   8 0 2 0 0 e    9 0 1 1 0 e    73WaOv.341         
     670.563     0.008   8.035e-03   9 0 2 0 0 e    10 0 1 1 0 e   73WaOv.342         
     667.744     0.008   8.000e-03   10 0 2 0 0 e   11 0 1 1 0 e   73WaOv.343         
     664.950     0.008   8.000e-03   11 0 2 0 0 e   12 0 1 1 0 e   73WaOv.344         
     662.158     0.008   8.000e-03   12 0 2 0 0 e   13 0 1 1 0 e   73WaOv.345         
     659.369     0.008   8.000e-03   13 0 2 0 0 e   14 0 1 1 0 e   73WaOv.346         
     656.582     0.012   1.585e-02   14 0 2 0 0 e   15 0 1 1 0 e   73WaOv.347         
     653.870     0.012   3.866e-02   15 0 2 0 0 e   16 0 1 1 0 e   73WaOv.348         
     651.080     0.008   8.429e-03   16 0 2 0 0 e   17 0 1 1 0 e   73WaOv.349         
     648.325     0.008   8.776e-03   17 0 2 0 0 e   18 0 1 1 0 e   73WaOv.350         
     645.574     0.008   9.589e-03   18 0 2 0 0 e   19 0 1 1 0 e   73WaOv.351         
     642.831     0.008   1.609e-02   19 0 2 0 0 e   20 0 1 1 0 e   73WaOv.352         
     640.076     0.008   9.222e-03   20 0 2 0 0 e   21 0 1 1 0 e   73WaOv.353         
     637.319     0.008   8.000e-03   21 0 2 0 0 e   22 0 1 1 0 e   73WaOv.354         
     634.562     0.008   8.000e-03   22 0 2 0 0 e   23 0 1 1 0 e   73WaOv.355         
     631.812     0.008   8.000e-03   23 0 2 0 0 e   24 0 1 1 0 e   73WaOv.356         
     629.058     0.008   8.000e-03   24 0 2 0 0 e   25 0 1 1 0 e   73WaOv.357         
     626.311     0.012   1.200e-02   25 0 2 0 0 e   26 0 1 1 0 e   73WaOv.358         
     623.567     0.008   1.860e-02   26 0 2 0 0 e   27 0 1 1 0 e   73WaOv.359         
     699.231     0.012   1.200e-02   16 0 2 0 0 e   16 0 1 1 0 f   73WaOv.360         
     699.173     0.012   1.200e-02   17 0 2 0 0 e   17 0 1 1 0 f   73WaOv.361         
     699.095     0.008   8.000e-03   18 0 2 0 0 e   18 0 1 1 0 f   73WaOv.362         
     699.011     0.008   8.000e-03   19 0 2 0 0 e   19 0 1 1 0 f   73WaOv.363         
     698.910     0.008   8.000e-03   20 0 2 0 0 e   20 0 1 1 0 f   73WaOv.364         
     698.787     0.008   8.000e-03   21 0 2 0 0 e   21 0 1 1 0 f   73WaOv.365         
     698.656     0.008   8.000e-03   22 0 2 0 0 e   22 0 1 1 0 f   73WaOv.366         
     698.499     0.008   8.000e-03   23 0 2 0 0 e   23 0 1 1 0 f   73WaOv.367         
     698.291     0.012   3.285e-02   24 0 2 0 0 e   24 0 1 1 0 f   73WaOv.368         
     698.129     0.008   8.000e-03   25 0 2 0 0 e   25 0 1 1 0 f   73WaOv.369         
     697.916     0.008   8.000e-03   26 0 2 0 0 e   26 0 1 1 0 f   73WaOv.370         
     723.498     0.008   8.000e-03   3 0 2 2 0 e    2 0 1 1 0 e    73WaOv.371         
     726.530     0.008   1.533e-02   4 0 2 2 0 e    3 0 1 1 0 e    73WaOv.372         
     729.570     0.012   2.847e-02   5 0 2 2 0 e    4 0 1 1 0 e    73WaOv.373         
     735.625     0.012   1.632e-02   7 0 2 2 0 e    6 0 1 1 0 e    73WaOv.374         
     738.731     0.012   1.665e-02   8 0 2 2 0 e    7 0 1 1 0 e    73WaOv.375         
     741.807     0.008   8.000e-03   9 0 2 2 0 e    8 0 1 1 0 e    73WaOv.376         
     744.917     0.008   8.000e-03   10 0 2 2 0 e   9 0 1 1 0 e    73WaOv.377         
     748.043     0.008   8.000e-03   11 0 2 2 0 e   10 0 1 1 0 e   73WaOv.378         
     751.188     0.008   8.000e-03   12 0 2 2 0 e   11 0 1 1 0 e   73WaOv.379         
     754.360     0.008   1.411e-02   13 0 2 2 0 e   12 0 1 1 0 e   73WaOv.380         
     757.543     0.008   1.175e-02   14 0 2 2 0 e   13 0 1 1 0 e   73WaOv.381         
     760.744     0.008   8.000e-03   15 0 2 2 0 e   14 0 1 1 0 e   73WaOv.382         
     763.974     0.008   8.000e-03   16 0 2 2 0 e   15 0 1 1 0 e   73WaOv.383         
     767.237     0.008   1.353e-02   17 0 2 2 0 e   16 0 1 1 0 e   73WaOv.384         
     770.491     0.012   1.252e-02   18 0 2 2 0 e   17 0 1 1 0 e   73WaOv.385         
     777.148     0.008   8.000e-03   20 0 2 2 0 e   19 0 1 1 0 e   73WaOv.386         
     780.501     0.008   8.000e-03   21 0 2 2 0 e   20 0 1 1 0 e   73WaOv.387         
     783.883     0.012   1.287e-02   22 0 2 2 0 e   21 0 1 1 0 e   73WaOv.388         
     787.322     0.008   8.000e-03   23 0 2 2 0 e   22 0 1 1 0 e   73WaOv.389         
     790.776     0.008   8.000e-03   24 0 2 2 0 e   23 0 1 1 0 e   73WaOv.390         
     797.772     0.012   1.200e-02   26 0 2 2 0 e   25 0 1 1 0 e   73WaOv.391         
     801.297     0.012   1.689e-02   27 0 2 2 0 e   26 0 1 1 0 e   73WaOv.392         
     804.877     0.012   1.637e-02   28 0 2 2 0 e   27 0 1 1 0 e   73WaOv.393         
     808.506     0.012   1.200e-02   29 0 2 2 0 e   28 0 1 1 0 e   73WaOv.394         
     812.147     0.012   1.200e-02   30 0 2 2 0 e   29 0 1 1 0 e   73WaOv.395         
     705.716     0.012   1.200e-02   2 0 2 2 0 e    3 0 1 1 0 e    73WaOv.396         
     702.816     0.012   1.200e-02   3 0 2 2 0 e    4 0 1 1 0 e    73WaOv.397         
     699.916     0.008   8.000e-03   4 0 2 2 0 e    5 0 1 1 0 e    73WaOv.398         
     697.038     0.008   9.031e-03   5 0 2 2 0 e    6 0 1 1 0 e    73WaOv.399         
     691.306     0.008   8.000e-03   7 0 2 2 0 e    8 0 1 1 0 e    73WaOv.400         
     685.666     0.008   8.000e-03   9 0 2 2 0 e    10 0 1 1 0 e   73WaOv.401         
     682.892     0.012   3.066e-02   10 0 2 2 0 e   11 0 1 1 0 e   73WaOv.402         
     680.087     0.008   8.000e-03   11 0 2 2 0 e   12 0 1 1 0 e   73WaOv.403         
     677.339     0.008   1.320e-02   12 0 2 2 0 e   13 0 1 1 0 e   73WaOv.404         
     674.602     0.008   1.203e-02   13 0 2 2 0 e   14 0 1 1 0 e   73WaOv.405         
     671.892     0.008   1.506e-02   14 0 2 2 0 e   15 0 1 1 0 e   73WaOv.406         
     669.201     0.008   1.302e-02   15 0 2 2 0 e   16 0 1 1 0 e   73WaOv.407         
     666.529     0.008   8.000e-03   16 0 2 2 0 e   17 0 1 1 0 e   73WaOv.408         
     663.892     0.008   8.000e-03   17 0 2 2 0 e   18 0 1 1 0 e   73WaOv.409         
     661.277     0.008   8.000e-03   18 0 2 2 0 e   19 0 1 1 0 e   73WaOv.410         
     658.697     0.008   8.000e-03   19 0 2 2 0 e   20 0 1 1 0 e   73WaOv.411         
     653.636     0.008   8.997e-03   21 0 2 2 0 e   22 0 1 1 0 e   73WaOv.412         
     651.167     0.012   2.728e-02   22 0 2 2 0 e   23 0 1 1 0 e   73WaOv.413         
     648.700     0.008   1.403e-02   23 0 2 2 0 e   24 0 1 1 0 e   73WaOv.414         
     646.282     0.008   1.590e-02   24 0 2 2 0 e   25 0 1 1 0 e   73WaOv.415         
     714.563     0.012   2.941e-02   2 0 2 2 0 f    2 0 1 1 0 e    73WaOv.416         
     714.637     0.008   8.000e-03   3 0 2 2 0 f    3 0 1 1 0 e    73WaOv.417         
     714.738     0.012   2.195e-02   5 0 2 2 0 f    5 0 1 1 0 e    73WaOv.418         
     714.850     0.012   1.200e-02   6 0 2 2 0 f    6 0 1 1 0 e    73WaOv.419         
     714.950     0.012   1.200e-02   7 0 2 2 0 f    7 0 1 1 0 e    73WaOv.420         
     715.049     0.012   1.200e-02   8 0 2 2 0 f    8 0 1 1 0 e    73WaOv.421         
     715.196     0.012   1.794e-02   9 0 2 2 0 f    9 0 1 1 0 e    73WaOv.422         
     715.337     0.012   1.962e-02   10 0 2 2 0 f   10 0 1 1 0 e   73WaOv.423         
     715.486     0.012   1.539e-02   11 0 2 2 0 f   11 0 1 1 0 e   73WaOv.424         
     715.653     0.012   1.538e-02   12 0 2 2 0 f   12 0 1 1 0 e   73WaOv.425         
     715.827     0.012   1.200e-02   13 0 2 2 0 f   13 0 1 1 0 e   73WaOv.426         
     716.005     0.012   1.200e-02   14 0 2 2 0 f   14 0 1 1 0 e   73WaOv.427         
     716.232     0.008   1.072e-02   15 0 2 2 0 f   15 0 1 1 0 e   73WaOv.428         
     716.437     0.008   8.000e-03   16 0 2 2 0 f   16 0 1 1 0 e   73WaOv.429         
     716.928     0.008   8.000e-03   18 0 2 2 0 f   18 0 1 1 0 e   73WaOv.430         
     717.208     0.012   1.715e-02   19 0 2 2 0 f   19 0 1 1 0 e   73WaOv.431         
     717.487     0.012   1.985e-02   20 0 2 2 0 f   20 0 1 1 0 e   73WaOv.432         
     717.773     0.012   1.600e-02   21 0 2 2 0 f   21 0 1 1 0 e   73WaOv.433         
     718.390     0.012   1.309e-02   23 0 2 2 0 f   23 0 1 1 0 e   73WaOv.434         
     718.701     0.008   8.000e-03   24 0 2 2 0 f   24 0 1 1 0 e   73WaOv.435         
     719.039     0.008   1.134e-02   25 0 2 2 0 f   25 0 1 1 0 e   73WaOv.436         
     719.426     0.008   1.954e-02   26 0 2 2 0 f   26 0 1 1 0 e   73WaOv.437         
     705.716     0.012   1.200e-02   2 0 2 2 0 e    3 0 1 1 0 e    73WaOv.438         
     702.816     0.012   1.200e-02   3 0 2 2 0 e    4 0 1 1 0 e    73WaOv.439         
     699.916     0.008   8.000e-03   4 0 2 2 0 e    5 0 1 1 0 e    73WaOv.440         
     697.038     0.008   9.031e-03   5 0 2 2 0 e    6 0 1 1 0 e    73WaOv.441         
     691.306     0.008   8.000e-03   7 0 2 2 0 e    8 0 1 1 0 e    73WaOv.442         
     685.666     0.008   8.000e-03   9 0 2 2 0 e    10 0 1 1 0 e   73WaOv.443         
     682.892     0.012   3.066e-02   10 0 2 2 0 e   11 0 1 1 0 e   73WaOv.444         
     680.087     0.008   8.000e-03   11 0 2 2 0 e   12 0 1 1 0 e   73WaOv.445         
     677.339     0.008   1.320e-02   12 0 2 2 0 e   13 0 1 1 0 e   73WaOv.446         
     674.602     0.008   1.203e-02   13 0 2 2 0 e   14 0 1 1 0 e   73WaOv.447         
     671.892     0.008   1.506e-02   14 0 2 2 0 e   15 0 1 1 0 e   73WaOv.448         
     669.201     0.008   1.302e-02   15 0 2 2 0 e   16 0 1 1 0 e   73WaOv.449         
     666.529     0.008   8.000e-03   16 0 2 2 0 e   17 0 1 1 0 e   73WaOv.450         
     663.892     0.008   8.000e-03   17 0 2 2 0 e   18 0 1 1 0 e   73WaOv.451         
     661.277     0.008   8.000e-03   18 0 2 2 0 e   19 0 1 1 0 e   73WaOv.452         
     658.697     0.008   8.000e-03   19 0 2 2 0 e   20 0 1 1 0 e   73WaOv.453         
     653.636     0.008   8.997e-03   21 0 2 2 0 e   22 0 1 1 0 e   73WaOv.454         
     651.167     0.012   2.728e-02   22 0 2 2 0 e   23 0 1 1 0 e   73WaOv.455         
     648.700     0.008   1.403e-02   23 0 2 2 0 e   24 0 1 1 0 e   73WaOv.456         
     646.282     0.008   1.590e-02   24 0 2 2 0 e   25 0 1 1 0 e   73WaOv.457         
     726.443     0.012   1.959e-02   4 0 2 2 0 f    3 0 1 1 0 f    73WaOv.458         
     729.419     0.012   3.041e-02   5 0 2 2 0 f    4 0 1 1 0 f    73WaOv.459         
     732.377     0.012   2.442e-02   6 0 2 2 0 f    5 0 1 1 0 f    73WaOv.460         
     735.324     0.012   1.200e-02   7 0 2 2 0 f    6 0 1 1 0 f    73WaOv.461         
     738.279     0.012   1.200e-02   8 0 2 2 0 f    7 0 1 1 0 f    73WaOv.462         
     741.222     0.008   1.379e-02   9 0 2 2 0 f    8 0 1 1 0 f    73WaOv.463         
     744.209     0.008   1.579e-02   10 0 2 2 0 f   9 0 1 1 0 f    73WaOv.464         
     747.162     0.008   1.279e-02   11 0 2 2 0 f   10 0 1 1 0 f   73WaOv.465         
     750.100     0.008   8.000e-03   12 0 2 2 0 f   11 0 1 1 0 f   73WaOv.466         
     753.060     0.008   8.000e-03   13 0 2 2 0 f   12 0 1 1 0 f   73WaOv.467         
     756.020     0.008   1.407e-02   14 0 2 2 0 f   13 0 1 1 0 f   73WaOv.468         
     758.962     0.008   8.000e-03   15 0 2 2 0 f   14 0 1 1 0 f   73WaOv.469         
     761.911     0.008   1.062e-02   16 0 2 2 0 f   15 0 1 1 0 f   73WaOv.470         
     764.845     0.008   8.000e-03   17 0 2 2 0 f   16 0 1 1 0 f   73WaOv.471         
     767.796     0.008   9.982e-03   18 0 2 2 0 f   17 0 1 1 0 f   73WaOv.472         
     770.743     0.008   1.773e-02   19 0 2 2 0 f   18 0 1 1 0 f   73WaOv.473         
     773.644     0.012   1.855e-02   20 0 2 2 0 f   19 0 1 1 0 f   73WaOv.474         
     776.605     0.012   1.200e-02   21 0 2 2 0 f   20 0 1 1 0 f   73WaOv.475         
     779.525     0.008   8.000e-03   22 0 2 2 0 f   21 0 1 1 0 f   73WaOv.476         
     782.466     0.008   8.289e-03   23 0 2 2 0 f   22 0 1 1 0 f   73WaOv.477         
     785.380     0.008   8.000e-03   24 0 2 2 0 f   23 0 1 1 0 f   73WaOv.478         
     788.312     0.008   8.000e-03   25 0 2 2 0 f   24 0 1 1 0 f   73WaOv.479         
     791.224     0.008   8.000e-03   26 0 2 2 0 f   25 0 1 1 0 f   73WaOv.480         
     794.120     0.012   2.665e-02   27 0 2 2 0 f   26 0 1 1 0 f   73WaOv.481         
     797.061     0.008   8.000e-03   28 0 2 2 0 f   27 0 1 1 0 f   73WaOv.482         
     799.967     0.008   8.000e-03   29 0 2 2 0 f   28 0 1 1 0 f   73WaOv.483         
     802.881     0.008   8.000e-03   30 0 2 2 0 f   29 0 1 1 0 f   73WaOv.484         
     805.793     0.008   8.000e-03   31 0 2 2 0 f   30 0 1 1 0 f   73WaOv.485         
     808.694     0.008   8.000e-03   32 0 2 2 0 f   31 0 1 1 0 f   73WaOv.486         
     811.593     0.008   8.000e-03   33 0 2 2 0 f   32 0 1 1 0 f   73WaOv.487         
     705.631     0.008   8.000e-03   2 0 2 2 0 f    3 0 1 1 0 f    73WaOv.488         
     702.671     0.008   1.030e-02   3 0 2 2 0 f    4 0 1 1 0 f    73WaOv.489         
     699.687     0.008   8.000e-03   4 0 2 2 0 f    5 0 1 1 0 f    73WaOv.490         
     696.697     0.008   1.467e-02   5 0 2 2 0 f    6 0 1 1 0 f    73WaOv.491         
     693.752     0.008   1.617e-02   6 0 2 2 0 f    7 0 1 1 0 f    73WaOv.492         
     690.759     0.008   8.000e-03   7 0 2 2 0 f    8 0 1 1 0 f    73WaOv.493         
     687.777     0.008   8.000e-03   8 0 2 2 0 f    9 0 1 1 0 f    73WaOv.494         
     684.801     0.008   8.000e-03   9 0 2 2 0 f    10 0 1 1 0 f   73WaOv.495         
     681.845     0.012   1.557e-02   10 0 2 2 0 f   11 0 1 1 0 f   73WaOv.496         
     678.861     0.008   8.825e-03   11 0 2 2 0 f   12 0 1 1 0 f   73WaOv.497         
     675.885     0.008   1.031e-02   12 0 2 2 0 f   13 0 1 1 0 f   73WaOv.498         
     672.902     0.008   8.000e-03   13 0 2 2 0 f   14 0 1 1 0 f   73WaOv.499         
     669.933     0.008   1.346e-02   14 0 2 2 0 f   15 0 1 1 0 f   73WaOv.500         
     666.953     0.008   1.094e-02   15 0 2 2 0 f   16 0 1 1 0 f   73WaOv.501         
     663.973     0.012   1.200e-02   16 0 2 2 0 f   17 0 1 1 0 f   73WaOv.502         
     660.993     0.008   8.000e-03   17 0 2 2 0 f   18 0 1 1 0 f   73WaOv.503         
     658.002     0.008   8.778e-03   18 0 2 2 0 f   19 0 1 1 0 f   73WaOv.504         
     652.063     0.008   8.000e-03   20 0 2 2 0 f   21 0 1 1 0 f   73WaOv.505         
     649.094     0.008   1.194e-02   21 0 2 2 0 f   22 0 1 1 0 f   73WaOv.506         
     646.126     0.012   1.922e-02   22 0 2 2 0 f   23 0 1 1 0 f   73WaOv.507         
     643.145     0.008   1.276e-02   23 0 2 2 0 f   24 0 1 1 0 f   73WaOv.508         
     640.164     0.012   1.200e-02   24 0 2 2 0 f   25 0 1 1 0 f   73WaOv.509         
     707.972     0.012   1.556e-02   2 0 3 1 0 e    1 0 2 0 0 e    73WaOv.510         
     710.916     0.012   1.200e-02   3 0 3 1 0 e    2 0 2 0 0 e    73WaOv.511         
     716.787     0.012   1.200e-02   5 0 3 1 0 e    4 0 2 0 0 e    73WaOv.512         
     696.091     0.008   8.000e-03   1 0 3 1 0 e    2 0 2 0 0 e    73WaOv.513         
     693.094     0.008   8.000e-03   2 0 3 1 0 e    3 0 2 0 0 e    73WaOv.514         
     684.119     0.012   2.264e-02   5 0 3 1 0 e    6 0 2 0 0 e    73WaOv.515         
     681.088     0.008   8.000e-03   6 0 3 1 0 e    7 0 2 0 0 e    73WaOv.516         
     678.079     0.012   1.516e-02   7 0 3 1 0 e    8 0 2 0 0 e    73WaOv.517         
     675.042     0.008   8.000e-03   8 0 3 1 0 e    9 0 2 0 0 e    73WaOv.518         
     672.023     0.008   1.149e-02   9 0 3 1 0 e    10 0 2 0 0 e   73WaOv.519         
     702.174     0.008   8.000e-03   3 0 3 1 0 f    3 0 2 0 0 e    73WaOv.520         
     702.269     0.008   8.000e-03   4 0 3 1 0 f    4 0 2 0 0 e    73WaOv.521         
     702.401     0.012   1.813e-02   5 0 3 1 0 f    5 0 2 0 0 e    73WaOv.522         
     702.529     0.008   8.000e-03   6 0 3 1 0 f    6 0 2 0 0 e    73WaOv.523         
     702.671     0.012   1.514e-02   7 0 3 1 0 f    7 0 2 0 0 e    73WaOv.524         
     702.871     0.008   8.000e-03   8 0 3 1 0 f    8 0 2 0 0 e    73WaOv.525         
     737.114     0.012   2.217e-02   12 0 3 1 0 e   11 0 2 0 0 e   73WaOv.526         
     739.982     0.012   1.259e-02   13 0 3 1 0 e   12 0 2 0 0 e   73WaOv.527         
     742.868     0.012   2.589e-02   14 0 3 1 0 e   13 0 2 0 0 e   73WaOv.528         
     745.727     0.012   1.597e-02   15 0 3 1 0 e   14 0 2 0 0 e   73WaOv.529         
     748.536     0.012   4.109e-02   16 0 3 1 0 e   15 0 2 0 0 e   73WaOv.530         
     757.171     0.012   1.200e-02   19 0 3 1 0 e   18 0 2 0 0 e   73WaOv.531         
     760.032     0.012   1.226e-02   20 0 3 1 0 e   19 0 2 0 0 e   73WaOv.532         
     762.868     0.008   1.162e-02   21 0 3 1 0 e   20 0 2 0 0 e   73WaOv.533         
     668.998     0.012   1.854e-02   10 0 3 1 0 e   11 0 2 0 0 e   73WaOv.534         
     665.960     0.008   1.538e-02   11 0 3 1 0 e   12 0 2 0 0 e   73WaOv.535         
     662.911     0.008   8.000e-03   12 0 3 1 0 e   13 0 2 0 0 e   73WaOv.536         
     650.773     0.012   1.754e-02   16 0 3 1 0 e   17 0 2 0 0 e   73WaOv.537         
     647.728     0.012   1.200e-02   17 0 3 1 0 e   18 0 2 0 0 e   73WaOv.538         
     644.706     0.012   1.687e-02   18 0 3 1 0 e   19 0 2 0 0 e   73WaOv.539         
     641.659     0.008   8.000e-03   19 0 3 1 0 e   20 0 2 0 0 e   73WaOv.540         
     638.637     0.008   8.000e-03   20 0 3 1 0 e   21 0 2 0 0 e   73WaOv.541         
     635.622     0.008   8.000e-03   21 0 3 1 0 e   22 0 2 0 0 e   73WaOv.542         
     703.324     0.012   1.200e-02   10 0 3 1 0 f   10 0 2 0 0 e   73WaOv.543         
     703.589     0.008   8.000e-03   11 0 3 1 0 f   11 0 2 0 0 e   73WaOv.544         
     703.883     0.008   8.000e-03   12 0 3 1 0 f   12 0 2 0 0 e   73WaOv.545         
     704.192     0.008   8.000e-03   13 0 3 1 0 f   13 0 2 0 0 e   73WaOv.546         
     704.527     0.008   9.577e-03   14 0 3 1 0 f   14 0 2 0 0 e   73WaOv.547         
     704.908     0.008   8.000e-03   15 0 3 1 0 f   15 0 2 0 0 e   73WaOv.548         
     705.297     0.012   1.200e-02   16 0 3 1 0 f   16 0 2 0 0 e   73WaOv.549         
     705.716     0.012   1.695e-02   17 0 3 1 0 f   17 0 2 0 0 e   73WaOv.550         
     706.171     0.012   1.749e-02   18 0 3 1 0 f   18 0 2 0 0 e   73WaOv.551         
     707.191     0.012   1.200e-02   20 0 3 1 0 f   20 0 2 0 0 e   73WaOv.552         
     707.727     0.012   1.200e-02   21 0 3 1 0 f   21 0 2 0 0 e   73WaOv.553         
     729.195     0.012   2.723e-02   4 0 3 3 0 e    3 0 2 2 0 e    73WaOv.554         
     732.179     0.012   1.308e-02   5 0 3 3 0 e    4 0 2 2 0 e    73WaOv.555         
     735.200     0.012   3.123e-02   6 0 3 3 0 e    5 0 2 2 0 e    73WaOv.556         
     738.179     0.012   1.200e-02   7 0 3 3 0 e    6 0 2 2 0 e    73WaOv.557         
     741.228     0.012   3.964e-02   8 0 3 3 0 e    7 0 2 2 0 e    73WaOv.558         
     747.263     0.012   3.976e-02   10 0 3 3 0 e   9 0 2 2 0 e    73WaOv.559         
     762.353     0.012   1.200e-02   15 0 3 3 0 e   14 0 2 2 0 e   73WaOv.560         
     765.421     0.012   5.085e-02   16 0 3 3 0 e   15 0 2 2 0 e   73WaOv.561         
     768.402     0.008   8.665e-03   17 0 3 3 0 e   16 0 2 2 0 e   73WaOv.562         
     771.410     0.008   8.000e-03   18 0 3 3 0 e   17 0 2 2 0 e   73WaOv.563         
     774.404     0.012   2.593e-02   19 0 3 3 0 e   18 0 2 2 0 e   73WaOv.564         
     777.463     0.012   2.174e-02   20 0 3 3 0 e   19 0 2 2 0 e   73WaOv.565         
     780.500     0.012   5.265e-02   21 0 3 3 0 e   20 0 2 2 0 e   73WaOv.566         
     783.436     0.012   1.232e-02   22 0 3 3 0 e   21 0 2 2 0 e   73WaOv.567         
     786.437     0.008   8.000e-03   23 0 3 3 0 e   22 0 2 2 0 e   73WaOv.568         
     789.410     0.008   1.773e-02   24 0 3 3 0 e   23 0 2 2 0 e   73WaOv.569         
     792.405     0.008   8.000e-03   25 0 3 3 0 e   24 0 2 2 0 e   73WaOv.570         
     729.195     0.012   2.667e-02   4 0 3 3 0 f    3 0 2 2 0 f    73WaOv.571         
     732.179     0.012   1.200e-02   5 0 3 3 0 f    4 0 2 2 0 f    73WaOv.572         
     735.200     0.012   2.791e-02   6 0 3 3 0 f    5 0 2 2 0 f    73WaOv.573         
     738.179     0.012   1.200e-02   7 0 3 3 0 f    6 0 2 2 0 f    73WaOv.574         
     741.228     0.012   2.776e-02   8 0 3 3 0 f    7 0 2 2 0 f    73WaOv.575         
     747.263     0.008   8.367e-03   10 0 3 3 0 f   9 0 2 2 0 f    73WaOv.576         
     759.472     0.012   2.084e-02   14 0 3 3 0 f   13 0 2 2 0 f   73WaOv.577         
     762.565     0.012   4.394e-02   15 0 3 3 0 f   14 0 2 2 0 f   73WaOv.578         
     765.621     0.008   2.008e-02   16 0 3 3 0 f   15 0 2 2 0 f   73WaOv.579         
     768.712     0.008   2.127e-02   17 0 3 3 0 f   16 0 2 2 0 f   73WaOv.580         
     771.819     0.012   2.755e-02   18 0 3 3 0 f   17 0 2 2 0 f   73WaOv.581         
     774.910     0.008   8.000e-03   19 0 3 3 0 f   18 0 2 2 0 f   73WaOv.582         
     778.022     0.012   1.200e-02   20 0 3 3 0 f   19 0 2 2 0 f   73WaOv.583         
     781.165     0.008   8.000e-03   21 0 3 3 0 f   20 0 2 2 0 f   73WaOv.584         
     784.331     0.008   8.556e-03   22 0 3 3 0 f   21 0 2 2 0 f   73WaOv.585         
     787.492     0.008   8.000e-03   23 0 3 3 0 f   22 0 2 2 0 f   73WaOv.586         
     790.663     0.012   1.699e-02   24 0 3 3 0 f   23 0 2 2 0 f   73WaOv.587         
     793.876     0.008   1.002e-02   25 0 3 3 0 f   24 0 2 2 0 f   73WaOv.588         
  88631.6024    0.0010   1.000e-03   1 0 0 0 0 e    0 0 0 0 0 e    74Maki.1           
 177261.1112    0.0020   2.000e-03   2 0 0 0 0 e    1 0 0 0 0 e    74Maki.2           
   265886.18      0.55   5.500e-01   3 0 0 0 0 e    2 0 0 0 0 e    74Maki.3           
   6086.2534     0.007   7.000e-03   1 1 1 1 1 e    0 0 0 0 0 e    76MaSa.1           
   6089.1316     0.007   7.000e-03   2 1 1 1 1 e    1 0 0 0 0 e    76MaSa.2           
   6091.9648     0.007   7.000e-03   3 1 1 1 1 e    2 0 0 0 0 e    76MaSa.3           
   6094.7558     0.007   7.000e-03   4 1 1 1 1 e    3 0 0 0 0 e    76MaSa.4           
   6097.5072     0.007   7.000e-03   5 1 1 1 1 e    4 0 0 0 0 e    76MaSa.5           
    6071.265     0.007   7.217e-03   3 1 1 1 1 e    4 0 0 0 0 e    76MaSa.6           
   6068.1406     0.007   1.434e-02   4 1 1 1 1 e    5 0 0 0 0 e    76MaSa.7           
   6064.9836     0.007   1.014e-02   5 1 1 1 1 e    6 0 0 0 0 e    76MaSa.8           
    6061.786     0.007   1.011e-02   6 1 1 1 1 e    7 0 0 0 0 e    76MaSa.9           
   6058.5458     0.007   9.950e-03   7 1 1 1 1 e    8 0 0 0 0 e    76MaSa.10          
   6055.2642     0.007   7.000e-03   8 1 1 1 1 e    9 0 0 0 0 e    76MaSa.11          
   6051.9424     0.007   7.000e-03   9 1 1 1 1 e    10 0 0 0 0 e   76MaSa.12          
   6048.5844     0.007   7.000e-03   10 1 1 1 1 e   11 0 0 0 0 e   76MaSa.13          
   6045.1834     0.007   7.000e-03   11 1 1 1 1 e   12 0 0 0 0 e   76MaSa.14          
   6041.7402     0.007   7.000e-03   12 1 1 1 1 e   13 0 0 0 0 e   76MaSa.15          
    6038.259     0.007   7.000e-03   13 1 1 1 1 e   14 0 0 0 0 e   76MaSa.16          
   6034.7356     0.007   8.541e-03   14 1 1 1 1 e   15 0 0 0 0 e   76MaSa.17          
   6082.8066     0.007   7.000e-03   6 1 1 1 1 f    6 0 0 0 0 e    76MaSa.18          
    6082.626     0.007   7.000e-03   7 1 1 1 1 f    7 0 0 0 0 e    76MaSa.19          
   6082.4206     0.007   7.000e-03   8 1 1 1 1 f    8 0 0 0 0 e    76MaSa.20          
   6082.1892     0.007   7.000e-03   9 1 1 1 1 f    9 0 0 0 0 e    76MaSa.21          
   6081.9338     0.007   7.000e-03   10 1 1 1 1 f   10 0 0 0 0 e   76MaSa.22          
    6081.651     0.007   7.077e-03   11 1 1 1 1 f   11 0 0 0 0 e   76MaSa.23          
    6081.343     0.007   7.000e-03   12 1 1 1 1 f   12 0 0 0 0 e   76MaSa.24          
   6081.0084     0.007   7.000e-03   13 1 1 1 1 f   13 0 0 0 0 e   76MaSa.25          
   6080.6476     0.007   1.079e-02   14 1 1 1 1 f   14 0 0 0 0 e   76MaSa.26          
   6080.2642     0.007   7.576e-03   15 1 1 1 1 f   15 0 0 0 0 e   76MaSa.27          
   6079.8524     0.007   9.570e-03   16 1 1 1 1 f   16 0 0 0 0 e   76MaSa.28          
   6079.4168     0.007   7.000e-03   17 1 1 1 1 f   17 0 0 0 0 e   76MaSa.29          
   6078.9518     0.007   1.022e-02   18 1 1 1 1 f   18 0 0 0 0 e   76MaSa.30          
   6078.4618     0.007   9.806e-03   19 1 1 1 1 f   19 0 0 0 0 e   76MaSa.31          
   6077.9468     0.007   9.340e-03   20 1 1 1 1 f   20 0 0 0 0 e   76MaSa.32          
   6076.8408     0.007   7.000e-03   22 1 1 1 1 f   22 0 0 0 0 e   76MaSa.33          
    6076.243     0.007   9.609e-03   23 1 1 1 1 f   23 0 0 0 0 e   76MaSa.34          
   6075.6238     0.007   7.306e-03   24 1 1 1 1 f   24 0 0 0 0 e   76MaSa.35          
   6074.9728     0.007   1.363e-02   25 1 1 1 1 f   25 0 0 0 0 e   76MaSa.36          
   6073.6046     0.007   1.243e-02   27 1 1 1 1 f   27 0 0 0 0 e   76MaSa.37          
   6072.8798     0.007   5.303e-03   28 1 1 1 1 f   28 0 0 0 0 e   76MaSa.38          
   6070.5418     0.007   7.000e-03   31 1 1 1 1 f   31 0 0 0 0 e   76MaSa.39          
    4881.191     0.007   1.979e-02   1 0 1 1 2 e    0 0 0 0 0 e    76MaSa.40          
   4884.0646     0.007   2.014e-02   2 0 1 1 2 e    1 0 0 0 0 e    76MaSa.41          
    4886.898     0.007   1.883e-02   3 0 1 1 2 e    2 0 0 0 0 e    76MaSa.42          
   4889.6876     0.007   2.032e-02   4 0 1 1 2 e    3 0 0 0 0 e    76MaSa.43          
   4892.4386     0.007   1.877e-02   5 0 1 1 2 e    4 0 0 0 0 e    76MaSa.44          
   4895.1464     0.007   1.841e-02   6 0 1 1 2 e    5 0 0 0 0 e    76MaSa.45          
   4897.8104     0.007   2.041e-02   7 0 1 1 2 e    6 0 0 0 0 e    76MaSa.46          
   4900.4328     0.007   2.225e-02   8 0 1 1 2 e    7 0 0 0 0 e    76MaSa.47          
   4903.0124     0.007   2.519e-02   9 0 1 1 2 e    8 0 0 0 0 e    76MaSa.48          
   4905.5536     0.007   2.453e-02   10 0 1 1 2 e   9 0 0 0 0 e    76MaSa.49          
   4908.0492     0.007   2.737e-02   11 0 1 1 2 e   10 0 0 0 0 e   76MaSa.50          
    4910.505     0.007   2.769e-02   12 0 1 1 2 e   11 0 0 0 0 e   76MaSa.51          
   4912.9224     0.007   2.453e-02   13 0 1 1 2 e   12 0 0 0 0 e   76MaSa.52          
    4869.281     0.007   2.194e-02   2 0 1 1 2 e    3 0 0 0 0 e    76MaSa.53          
   4866.1972     0.007   2.565e-02   3 0 1 1 2 e    4 0 0 0 0 e    76MaSa.54          
    4863.075     0.007   2.719e-02   4 0 1 1 2 e    5 0 0 0 0 e    76MaSa.55          
   4859.9152     0.007   2.532e-02   5 0 1 1 2 e    6 0 0 0 0 e    76MaSa.56          
    4856.717     0.007   2.057e-02   6 0 1 1 2 e    7 0 0 0 0 e    76MaSa.57          
   4853.4718     0.007   2.233e-02   7 0 1 1 2 e    8 0 0 0 0 e    76MaSa.58          
   4850.1844     0.007   2.558e-02   8 0 1 1 2 e    9 0 0 0 0 e    76MaSa.59          
   4846.8652     0.007   2.003e-02   9 0 1 1 2 e    10 0 0 0 0 e   76MaSa.60          
   4843.4964     0.007   2.353e-02   10 0 1 1 2 e   11 0 0 0 0 e   76MaSa.61          
   4840.0902     0.007   2.397e-02   11 0 1 1 2 e   12 0 0 0 0 e   76MaSa.62          
    4836.648     0.007   1.919e-02   12 0 1 1 2 e   13 0 0 0 0 e   76MaSa.63          
   4877.8826     0.007   1.822e-02   5 0 1 1 2 f    5 0 0 0 0 e    76MaSa.64          
   4877.7242     0.007   1.854e-02   6 0 1 1 2 f    6 0 0 0 0 e    76MaSa.65          
   4877.5378     0.007   2.044e-02   7 0 1 1 2 f    7 0 0 0 0 e    76MaSa.66          
   4877.3264     0.007   2.095e-02   8 0 1 1 2 f    8 0 0 0 0 e    76MaSa.67          
   4877.0916     0.007   1.861e-02   9 0 1 1 2 f    9 0 0 0 0 e    76MaSa.68          
   4876.8274     0.007   1.891e-02   10 0 1 1 2 f   10 0 0 0 0 e   76MaSa.69          
   4876.5364     0.007   1.966e-02   11 0 1 1 2 f   11 0 0 0 0 e   76MaSa.70          
   4876.2202     0.007   1.909e-02   12 0 1 1 2 f   12 0 0 0 0 e   76MaSa.71          
    4875.877     0.007   1.895e-02   13 0 1 1 2 f   13 0 0 0 0 e   76MaSa.72          
    4875.507     0.007   1.903e-02   14 0 1 1 2 f   14 0 0 0 0 e   76MaSa.73          
   4875.1106     0.007   1.859e-02   15 0 1 1 2 f   15 0 0 0 0 e   76MaSa.74          
    4874.686     0.007   2.005e-02   16 0 1 1 2 f   16 0 0 0 0 e   76MaSa.75          
   4874.2364     0.007   1.962e-02   17 0 1 1 2 f   17 0 0 0 0 e   76MaSa.76          
   4873.7608     0.007   1.853e-02   18 0 1 1 2 f   18 0 0 0 0 e   76MaSa.77          
   4873.2582     0.007   1.767e-02   19 0 1 1 2 f   19 0 0 0 0 e   76MaSa.78          
   4872.7248     0.007   2.085e-02   20 0 1 1 2 f   20 0 0 0 0 e   76MaSa.79          
     4872.17     0.007   1.826e-02   21 0 1 1 2 f   21 0 0 0 0 e   76MaSa.80          
    4871.582     0.007   2.206e-02   22 0 1 1 2 f   22 0 0 0 0 e   76MaSa.81          
    4870.968     0.007   2.487e-02   23 0 1 1 2 f   23 0 0 0 0 e   76MaSa.82          
   4870.3344     0.007   2.008e-02   24 0 1 1 2 f   24 0 0 0 0 e   76MaSa.83          
    4869.662     0.007   2.596e-02   25 0 1 1 2 f   25 0 0 0 0 e   76MaSa.84          
   4868.9746     0.007   2.035e-02   26 0 1 1 2 f   26 0 0 0 0 e   76MaSa.85          
   4868.2514     0.007   2.328e-02   27 0 1 1 2 f   27 0 0 0 0 e   76MaSa.86          
   4867.5128     0.007   1.281e-02   28 0 1 1 2 f   28 0 0 0 0 e   76MaSa.87          
    4866.728     0.007   2.369e-02   29 0 1 1 2 f   29 0 0 0 0 e   76MaSa.88          
    4890.997     0.007   7.000e-03   1 0 4 0 1 e    0 0 0 0 0 e    76MaSa.89          
    4893.966     0.007   7.000e-03   2 0 4 0 1 e    1 0 0 0 0 e    76MaSa.90          
    4896.956     0.007   1.321e-02   3 0 4 0 1 e    2 0 0 0 0 e    76MaSa.91          
    4899.938     0.007   2.179e-02   4 0 4 0 1 e    3 0 0 0 0 e    76MaSa.92          
    4905.924     0.007   4.156e-02   6 0 4 0 1 e    5 0 0 0 0 e    76MaSa.93          
    4908.948     0.007   2.600e-02   7 0 4 0 1 e    6 0 0 0 0 e    76MaSa.94          
     4911.97     0.007   1.458e-02   8 0 4 0 1 e    7 0 0 0 0 e    76MaSa.95          
    4885.073     0.007   7.000e-03   0 0 4 0 1 e    1 0 0 0 0 e    76MaSa.96          
    4882.138     0.007   7.650e-03   1 0 4 0 1 e    2 0 0 0 0 e    76MaSa.97          
    4864.625     0.007   1.221e-02   7 0 4 0 1 e    8 0 0 0 0 e    76MaSa.98          
    4861.737     0.007   7.000e-03   8 0 4 0 1 e    9 0 0 0 0 e    76MaSa.99          
    4858.827     0.007   1.401e-02   9 0 4 0 1 e    10 0 0 0 0 e   76MaSa.100         
    4855.905     0.007   3.572e-02   10 0 4 0 1 e   11 0 0 0 0 e   76MaSa.101         
    4853.029     0.007   7.000e-03   11 0 4 0 1 e   12 0 0 0 0 e   76MaSa.102         
    4844.245     0.007   1.235e-02   14 0 4 0 1 e   15 0 0 0 0 e   76MaSa.103         
    4841.287     0.007   1.505e-02   15 0 4 0 1 e   16 0 0 0 0 e   76MaSa.104         
    4838.307     0.007   2.120e-02   16 0 4 0 1 e   17 0 0 0 0 e   76MaSa.105         
    6065.917     0.007   1.750e-02   6 1 2 0 1 e    5 0 1 1 0 e    76MaSa.106         
    6068.701     0.007   1.015e-02   7 1 2 0 1 e    6 0 1 1 0 e    76MaSa.107         
    6084.737     0.007   1.641e-02   13 1 2 0 1 e   12 0 1 1 0 e   76MaSa.108         
    6087.302     0.007   1.119e-02   14 1 2 0 1 e   13 0 1 1 0 e   76MaSa.109         
    6089.825     0.007   1.147e-02   15 1 2 0 1 e   14 0 1 1 0 e   76MaSa.110         
    6039.763     0.007   1.988e-02   2 1 2 0 1 e    3 0 1 1 0 e    76MaSa.111         
     6036.72     0.007   3.415e-02   3 1 2 0 1 e    4 0 1 1 0 e    76MaSa.112         
    6033.686     0.007   1.180e-02   4 1 2 0 1 e    5 0 1 1 0 e    76MaSa.113         
    6048.135     0.007   7.000e-03   5 1 2 0 1 e    5 0 1 1 0 f    76MaSa.114         
    6047.883     0.007   7.000e-03   6 1 2 0 1 e    6 0 1 1 0 f    76MaSa.115         
    6047.609     0.007   7.000e-03   7 1 2 0 1 e    7 0 1 1 0 f    76MaSa.116         
    6047.274     0.007   7.000e-03   8 1 2 0 1 e    8 0 1 1 0 f    76MaSa.117         
    6046.904     0.007   8.474e-03   9 1 2 0 1 e    9 0 1 1 0 f    76MaSa.118         
    6046.473     0.007   2.918e-02   10 1 2 0 1 e   10 0 1 1 0 f   76MaSa.119         
    6046.038     0.007   7.000e-03   11 1 2 0 1 e   11 0 1 1 0 f   76MaSa.120         
    6045.533     0.007   7.000e-03   12 1 2 0 1 e   12 0 1 1 0 f   76MaSa.121         
    6044.395     0.007   7.000e-03   14 1 2 0 1 e   14 0 1 1 0 f   76MaSa.122         
    6043.745     0.007   7.000e-03   15 1 2 0 1 e   15 0 1 1 0 f   76MaSa.123         
    6043.032     0.007   1.277e-02   16 1 2 0 1 e   16 0 1 1 0 f   76MaSa.124         
    6069.215     0.007   7.000e-03   2 1 2 2 1 e    1 0 1 1 0 e    76MaSa.125         
    6069.215     0.007   7.000e-03   2 1 2 2 1 f    1 0 1 1 0 f    76MaSa.126         
    6085.673     0.007   7.000e-03   8 1 2 2 1 f    7 0 1 1 0 f    76MaSa.127         
    6088.266     0.007   7.000e-03   9 1 2 2 1 f    8 0 1 1 0 f    76MaSa.128         
    6091.571     0.007   7.000e-03   10 1 2 2 1 e   9 0 1 1 0 e    76MaSa.129         
    6090.814     0.007   7.000e-03   10 1 2 2 1 f   9 0 1 1 0 f    76MaSa.130         
    6094.258     0.007   7.000e-03   11 1 2 2 1 e   10 0 1 1 0 e   76MaSa.131         
    6093.351     0.007   7.000e-03   11 1 2 2 1 f   10 0 1 1 0 f   76MaSa.132         
    6095.786     0.007   7.000e-03   12 1 2 2 1 f   11 0 1 1 0 f   76MaSa.133         
    6060.271     0.007   7.000e-03   12 1 2 2 1 e   12 0 1 1 0 f   76MaSa.134         
    6060.271     0.007   7.000e-03   15 1 2 2 1 f   15 0 1 1 0 e   76MaSa.135         
    4859.485     0.007   2.374e-02   3 0 2 0 2 e    3 0 1 1 0 f    76MaSa.136         
    4859.312     0.007   3.268e-02   4 0 2 0 2 e    4 0 1 1 0 f    76MaSa.137         
    4859.102     0.007   3.631e-02   5 0 2 0 2 e    5 0 1 1 0 f    76MaSa.138         
    4858.578     0.007   2.011e-02   7 0 2 0 2 e    7 0 1 1 0 f    76MaSa.139         
    4858.238     0.007   2.535e-02   8 0 2 0 2 e    8 0 1 1 0 f    76MaSa.140         
    4857.847     0.007   3.711e-02   9 0 2 0 2 e    9 0 1 1 0 f    76MaSa.141         
    4857.465     0.007   7.000e-03   10 0 2 0 2 e   10 0 1 1 0 f   76MaSa.142         
    4856.972     0.007   1.703e-02   11 0 2 0 2 e   11 0 1 1 0 f   76MaSa.143         
    4856.469     0.007   7.000e-03   12 0 2 0 2 e   12 0 1 1 0 f   76MaSa.144         
    4855.247     0.007   4.352e-02   14 0 2 0 2 e   14 0 1 1 0 f   76MaSa.145         
    4879.887     0.007   2.898e-02   2 0 2 2 2 e    1 0 1 1 0 e    76MaSa.146         
    4879.887     0.007   1.364e-02   2 0 2 2 2 f    1 0 1 1 0 f    76MaSa.147         
    4882.748     0.007   4.179e-02   3 0 2 2 2 e    2 0 1 1 0 e    76MaSa.148         
    4882.748     0.007   7.000e-03   3 0 2 2 2 f    2 0 1 1 0 f    76MaSa.149         
    4885.645     0.007   8.990e-03   4 0 2 2 2 e    3 0 1 1 0 e    76MaSa.150         
    4885.545     0.007   7.000e-03   4 0 2 2 2 f    3 0 1 1 0 f    76MaSa.151         
    4865.087     0.007   4.916e-02   2 0 2 2 2 e    3 0 1 1 0 e    76MaSa.152         
    4865.087     0.007   4.167e-02   2 0 2 2 2 f    3 0 1 1 0 f    76MaSa.153         
    89087.69      0.05   5.000e-02   1 0 2 0 0 e    0 0 2 0 0 e    77LuHe.1           
   -88027.28      0.05  7.435e-132   1 1 0 0 0 e    0 1 0 0 0 e    77LuHe.2           
    87419.40      0.05   5.000e-02   1 0 0 0 2 e    0 0 0 0 2 e    77LuHe.3-relab     
    88006.69      0.05   5.000e-02   1 1 0 0 0 e    0 1 0 0 0 e    77LuHe.4-relab     
    87415.29      0.05   5.000e-02   1 1 0 0 1 e    0 1 0 0 1 e    77LuHe.5           
   177238.73      0.05   7.512e-02   2 0 1 1 0 e    1 0 1 1 0 e    77LuHe.6           
   178136.50      0.05   5.000e-02   2 0 1 1 0 f    1 0 1 1 0 f    77LuHe.7           
   178170.38      0.05   5.000e-02   2 0 2 0 0 e    1 0 2 0 0 e    77LuHe.8           
   177698.78      0.05   5.000e-02   2 0 3 1 0 e    1 0 3 1 0 e    77LuHe.9           
   179547.32      0.05   5.000e-02   2 0 3 1 0 f    1 0 3 1 0 f    77LuHe.10          
   179127.26      0.05   5.000e-02   2 0 4 0 0 e    1 0 4 0 0 e    77LuHe.11          
  -176052.38      0.05  7.435e-132   2 1 0 0 0 e    1 1 0 0 0 e    77LuHe.12          
   174836.53      0.05   5.000e-02   2 0 0 0 2 e    1 0 0 0 2 e    77LuHe.13          
  -176011.26      0.05   5.000e-02   2 0 0 0 1 e    1 0 0 0 1 e    77LuHe.14          
   174725.29      0.05   5.000e-02   2 2 0 0 0 e    1 2 0 0 0 e    77LuHe.15          
   176919.08      0.05   5.000e-02   2 0 1 1 1 f    1 0 1 1 1 f    77LuHe.16          
   176913.10      0.05   5.000e-02   2 1 1 1 0 f    1 1 1 1 0 f    77LuHe.17          
   265852.68      0.05   5.000e-02   3 0 1 1 0 e    2 0 1 1 0 e    77LuHe.18          
   267199.37      0.05   8.786e-02   3 0 1 1 0 f    2 0 1 1 0 f    77LuHe.19          
   267243.15      0.05   5.000e-02   3 0 2 0 0 e    2 0 2 0 0 e    77LuHe.20          
   267109.37      0.05   5.000e-02   3 0 2 2 0 f    2 0 2 2 0 f    77LuHe.21          
   267120.02      0.05   5.000e-02   3 0 2 2 0 e    2 0 2 2 0 e    77LuHe.22          
   266540.00      0.05   5.000e-02   3 0 3 1 0 e    2 0 3 1 0 e    77LuHe.23          
   269312.89      0.05   5.000e-02   3 0 3 1 0 f    2 0 3 1 0 f    77LuHe.24          
   268663.29      0.05   5.000e-02   3 0 4 0 0 e    2 0 4 0 0 e    77LuHe.25          
  -264073.30      0.05  7.435e-132   3 1 0 0 0 e    2 1 0 0 0 e    77LuHe.26          
   262249.60      0.05   5.000e-02   3 0 0 0 2 e    2 0 0 0 2 e    77LuHe.27-relab    
   264011.53      0.05   5.000e-02   3 1 0 0 0 e    2 1 0 0 0 e    77LuHe.28-relab    
   262082.87      0.05   5.000e-02   3 2 0 0 0 e    2 2 0 0 0 e    77LuHe.29-relab    
   262237.31      0.05   5.000e-02   3 1 0 0 1 e    2 1 0 0 1 e    77LuHe.30          
   264005.10      0.05   5.000e-02   3 0 1 1 1 e    2 0 1 1 1 e    77LuHe.31          
   265373.12      0.05   5.000e-02   3 0 1 1 1 f    2 0 1 1 1 f    77LuHe.32          
   264019.77      0.05   5.000e-02   3 1 1 1 0 e    2 1 1 1 0 e    77LuHe.33          
   265364.36      0.05   5.000e-02   3 1 1 1 0 f    2 1 1 1 0 f    77LuHe.34          
   354460.33      0.05   1.057e-01   4 0 1 1 0 e    3 0 1 1 0 e    77LuHe.35          
   356255.71      0.05   1.433e-01   4 0 1 1 0 f    3 0 1 1 0 f    77LuHe.36          
   356301.33      0.05   1.520e-01   4 0 2 0 0 e    3 0 2 0 0 e    77LuHe.37          
   356135.46      0.05   5.000e-02   4 0 2 2 0 f    3 0 2 2 0 f    77LuHe.38          
   356162.77      0.05   5.000e-02   4 0 2 2 0 e    3 0 2 2 0 e    77LuHe.39          
   355371.69      0.05   5.000e-02   4 0 3 1 0 e    3 0 3 1 0 e    77LuHe.40          
   359067.86      0.05   5.000e-02   4 0 3 1 0 f    3 0 3 1 0 f    77LuHe.41          
   352087.89      0.05   5.000e-02   4 0 0 0 1 e    3 0 0 0 1 e    77LuHe.42          
   349656.27      0.05   1.022e-01   4 0 0 0 2 e    3 0 0 0 2 e    77LuHe.43          
   352005.76      0.05   5.000e-02   4 1 0 0 0 e    3 1 0 0 0 e    77LuHe.44-relab    
   349640.22      0.05   2.473e-01   4 1 0 0 1 e    3 1 0 0 1 e    77LuHe.45          
   351996.75      0.05   1.585e-01   4 1 1 1 0 e    3 1 1 1 0 e    77LuHe.46-relab    
   352016.88      0.05   5.000e-02   4 0 1 1 1 e    3 0 1 1 1 e    77LuHe.47-relab    
   176016.82      0.05   5.000e-02   2 0 1 1 1 e    1 0 1 1 1 e    77LuHe.49          
    3314.412     0.003   3.000e-03   1 1 0 0 0 e    0 0 0 0 0 e    80GeGo.1           
    3317.324     0.003   3.115e-03   2 1 0 0 0 e    1 0 0 0 0 e    80GeGo.2           
    3320.221     0.003   3.000e-03   3 1 0 0 0 e    2 0 0 0 0 e    80GeGo.3           
    3323.089     0.003   4.442e-03   4 1 0 0 0 e    3 0 0 0 0 e    80GeGo.4           
    3325.941     0.003   3.949e-03   5 1 0 0 0 e    4 0 0 0 0 e    80GeGo.5           
    3328.775     0.003   3.000e-03   6 1 0 0 0 e    5 0 0 0 0 e    80GeGo.6           
    3331.583     0.003   3.000e-03   7 1 0 0 0 e    6 0 0 0 0 e    80GeGo.7           
     3334.37     0.003   3.000e-03   8 1 0 0 0 e    7 0 0 0 0 e    80GeGo.8           
    3337.137     0.003   3.000e-03   9 1 0 0 0 e    8 0 0 0 0 e    80GeGo.9           
    3339.883     0.003   3.000e-03   10 1 0 0 0 e   9 0 0 0 0 e    80GeGo.10          
    3342.605     0.003   3.000e-03   11 1 0 0 0 e   10 0 0 0 0 e   80GeGo.11          
    3345.308     0.003   3.000e-03   12 1 0 0 0 e   11 0 0 0 0 e   80GeGo.12          
     3347.99     0.003   3.000e-03   13 1 0 0 0 e   12 0 0 0 0 e   80GeGo.13          
    3350.647     0.003   3.000e-03   14 1 0 0 0 e   13 0 0 0 0 e   80GeGo.14          
    3353.283     0.003   3.000e-03   15 1 0 0 0 e   14 0 0 0 0 e   80GeGo.15          
    3355.898     0.003   3.000e-03   16 1 0 0 0 e   15 0 0 0 0 e   80GeGo.16          
    3358.491     0.003   3.000e-03   17 1 0 0 0 e   16 0 0 0 0 e   80GeGo.17          
    3361.062     0.003   3.000e-03   18 1 0 0 0 e   17 0 0 0 0 e   80GeGo.18          
    3363.613     0.003   3.000e-03   19 1 0 0 0 e   18 0 0 0 0 e   80GeGo.19          
    3366.138     0.003   3.000e-03   20 1 0 0 0 e   19 0 0 0 0 e   80GeGo.20          
    3368.646     0.003   3.000e-03   21 1 0 0 0 e   20 0 0 0 0 e   80GeGo.21          
    3371.124     0.003   3.000e-03   22 1 0 0 0 e   21 0 0 0 0 e   80GeGo.22          
    3373.582     0.003   5.489e-03   23 1 0 0 0 e   22 0 0 0 0 e   80GeGo.23          
    3376.024     0.003   3.000e-03   24 1 0 0 0 e   23 0 0 0 0 e   80GeGo.24          
    3378.439     0.003   3.000e-03   25 1 0 0 0 e   24 0 0 0 0 e   80GeGo.25          
    3308.518     0.003   3.000e-03   0 1 0 0 0 e    1 0 0 0 0 e    80GeGo.26          
    3305.542     0.003   3.000e-03   1 1 0 0 0 e    2 0 0 0 0 e    80GeGo.27          
    3302.542     0.003   3.306e-03   2 1 0 0 0 e    3 0 0 0 0 e    80GeGo.28          
    3299.528     0.003   3.000e-03   3 1 0 0 0 e    4 0 0 0 0 e    80GeGo.29          
    3296.485     0.003   3.000e-03   4 1 0 0 0 e    5 0 0 0 0 e    80GeGo.30          
    3293.427     0.003   3.000e-03   5 1 0 0 0 e    6 0 0 0 0 e    80GeGo.31          
    3290.346     0.003   3.000e-03   6 1 0 0 0 e    7 0 0 0 0 e    80GeGo.32          
    3287.246     0.003   3.000e-03   7 1 0 0 0 e    8 0 0 0 0 e    80GeGo.33          
    3284.124     0.003   3.000e-03   8 1 0 0 0 e    9 0 0 0 0 e    80GeGo.34          
    3280.984     0.003   3.000e-03   9 1 0 0 0 e    10 0 0 0 0 e   80GeGo.35          
    3277.823     0.003   3.000e-03   10 1 0 0 0 e   11 0 0 0 0 e   80GeGo.36          
     3274.64     0.003   4.197e-03   11 1 0 0 0 e   12 0 0 0 0 e   80GeGo.37          
    3271.442     0.003   3.000e-03   12 1 0 0 0 e   13 0 0 0 0 e   80GeGo.38          
    3268.222     0.003   3.000e-03   13 1 0 0 0 e   14 0 0 0 0 e   80GeGo.39          
     3264.98     0.003   3.000e-03   14 1 0 0 0 e   15 0 0 0 0 e   80GeGo.40          
    3261.721     0.003   3.000e-03   15 1 0 0 0 e   16 0 0 0 0 e   80GeGo.41          
    3258.441     0.003   3.000e-03   16 1 0 0 0 e   17 0 0 0 0 e   80GeGo.42          
    3255.143     0.003   3.000e-03   17 1 0 0 0 e   18 0 0 0 0 e   80GeGo.43          
    3251.821     0.003   3.000e-03   18 1 0 0 0 e   19 0 0 0 0 e   80GeGo.44          
    3248.483     0.003   3.000e-03   19 1 0 0 0 e   20 0 0 0 0 e   80GeGo.45          
    3245.124     0.003   3.000e-03   20 1 0 0 0 e   21 0 0 0 0 e   80GeGo.46          
    3241.745     0.003   3.629e-03   21 1 0 0 0 e   22 0 0 0 0 e   80GeGo.47          
    3238.348     0.003   4.278e-03   22 1 0 0 0 e   23 0 0 0 0 e   80GeGo.48          
    3234.937     0.003   3.000e-03   23 1 0 0 0 e   24 0 0 0 0 e   80GeGo.49          
    4488.471     0.005   5.000e-03   4 0 1 1 0 f    4 0 1 1 0 e    84FlDrCoHu.1       
    6731.911     0.005   5.000e-03   5 0 1 1 0 f    5 0 1 1 0 e    84FlDrCoHu.2       
    9423.333     0.005   5.000e-03   6 0 1 1 0 f    6 0 1 1 0 e    84FlDrCoHu.3       
   12562.361     0.005   5.000e-03   7 0 1 1 0 f    7 0 1 1 0 e    84FlDrCoHu.4       
   16148.544     0.005   5.770e-03   8 0 1 1 0 f    8 0 1 1 0 e    84FlDrCoHu.5       
  3339.88429   0.00067   9.412e-04   10 1 0 0 0 e   9 0 0 0 0 e    85KyChElDa.1       
  3337.13936   0.00067   9.355e-04   9 1 0 0 0 e    8 0 0 0 0 e    85KyChElDa.2       
  3334.37293   0.00067   8.764e-04   8 1 0 0 0 e    7 0 0 0 0 e    85KyChElDa.3       
  3331.58516   0.00067   8.598e-04   7 1 0 0 0 e    6 0 0 0 0 e    85KyChElDa.4       
  3328.77609   0.00067   8.632e-04   6 1 0 0 0 e    5 0 0 0 0 e    85KyChElDa.5       
  3325.94572   0.00067   8.187e-04   5 1 0 0 0 e    4 0 0 0 0 e    85KyChElDa.6       
  3323.09415   0.00067   7.594e-04   4 1 0 0 0 e    3 0 0 0 0 e    85KyChElDa.7       
  3320.22152   0.00067   7.609e-04   3 1 0 0 0 e    2 0 0 0 0 e    85KyChElDa.8       
  3317.32783   0.00067   7.532e-04   2 1 0 0 0 e    1 0 0 0 0 e    85KyChElDa.9       
  3314.41318   0.00067   7.749e-04   1 1 0 0 0 e    0 0 0 0 0 e    85KyChElDa.10      
  3284.12773   0.00067   7.772e-04   8 1 0 0 0 e    9 0 0 0 0 e    85KyChElDa.11      
  3287.24835   0.00067   7.545e-04   7 1 0 0 0 e    8 0 0 0 0 e    85KyChElDa.12      
  3290.34874   0.00067   7.748e-04   6 1 0 0 0 e    7 0 0 0 0 e    85KyChElDa.13      
  3293.42878   0.00067   7.904e-04   5 1 0 0 0 e    6 0 0 0 0 e    85KyChElDa.14      
  3296.48838   0.00067   7.832e-04   4 1 0 0 0 e    5 0 0 0 0 e    85KyChElDa.15      
  3299.52748   0.00067   7.676e-04   3 1 0 0 0 e    4 0 0 0 0 e    85KyChElDa.16      
  3302.54604   0.00067   7.744e-04   2 1 0 0 0 e    3 0 0 0 0 e    85KyChElDa.17      
  3305.54395   0.00067   7.711e-04   1 1 0 0 0 e    2 0 0 0 0 e    85KyChElDa.18      
  3308.52115   0.00067   7.639e-04   0 1 0 0 0 e    1 0 0 0 0 e    85KyChElDa.19      
  3305.54323    0.0001   1.000e-04   1 1 0 0 0 e    2 0 0 0 0 e    86ChTiKu.1         
  3302.54290    0.0001   2.401e-03   2 1 0 0 0 e    3 0 0 0 0 e    86ChTiKu.2         
  3299.52672    0.0001   1.000e-04   3 1 0 0 0 e    4 0 0 0 0 e    86ChTiKu.3         
  3296.48752    0.0001   1.000e-04   4 1 0 0 0 e    5 0 0 0 0 e    86ChTiKu.4         
  3293.42799    0.0001   1.000e-04   5 1 0 0 0 e    6 0 0 0 0 e    86ChTiKu.5         
  3290.34724    0.0010   1.000e-03   6 1 0 0 0 e    7 0 0 0 0 e    86ChTiKu.6         
  3287.24756    0.0001   1.000e-04   7 1 0 0 0 e    8 0 0 0 0 e    86ChTiKu.7         
  3284.12688    0.0001   1.000e-04   8 1 0 0 0 e    9 0 0 0 0 e    86ChTiKu.8         
  3280.98613    0.0001   1.000e-04   9 1 0 0 0 e    10 0 0 0 0 e   86ChTiKu.9         
  3277.82517    0.0001   1.000e-04   10 1 0 0 0 e   11 0 0 0 0 e   86ChTiKu.10        
  3274.64403    0.0001   1.269e-04   11 1 0 0 0 e   12 0 0 0 0 e   86ChTiKu.11        
  3271.44381    0.0010   1.000e-03   12 1 0 0 0 e   13 0 0 0 0 e   86ChTiKu.12        
  3268.22233    0.0001   1.000e-04   13 1 0 0 0 e   14 0 0 0 0 e   86ChTiKu.13        
  3264.98166    0.0001   1.000e-04   14 1 0 0 0 e   15 0 0 0 0 e   86ChTiKu.14        
  3261.72056    0.0010   1.000e-03   15 1 0 0 0 e   16 0 0 0 0 e   86ChTiKu.15        
  3258.44117    0.0001   1.000e-04   16 1 0 0 0 e   17 0 0 0 0 e   86ChTiKu.16        
  3255.14156    0.0001   1.150e-04   17 1 0 0 0 e   18 0 0 0 0 e   86ChTiKu.17        
  3251.82229    0.0001   1.000e-04   18 1 0 0 0 e   19 0 0 0 0 e   86ChTiKu.18        
  3248.48377    0.0001   1.000e-04   19 1 0 0 0 e   20 0 0 0 0 e   86ChTiKu.19        
  3245.12582    0.0001   1.000e-04   20 1 0 0 0 e   21 0 0 0 0 e   86ChTiKu.20        
  3241.74677    0.0010   1.845e-03   21 1 0 0 0 e   22 0 0 0 0 e   86ChTiKu.21        
  3238.35245    0.0001   2.160e-04   22 1 0 0 0 e   23 0 0 0 0 e   86ChTiKu.22-typo   
  3234.93649    0.0001   3.117e-04   23 1 0 0 0 e   24 0 0 0 0 e   86ChTiKu.23        
  3231.50231    0.0001   1.000e-04   24 1 0 0 0 e   25 0 0 0 0 e   86ChTiKu.24        
  3228.04928    0.0001   3.415e-04   25 1 0 0 0 e   26 0 0 0 0 e   86ChTiKu.25        
  3224.57705    0.0001   3.380e-04   26 1 0 0 0 e   27 0 0 0 0 e   86ChTiKu.26        
  3221.08601    0.0001   2.803e-04   27 1 0 0 0 e   28 0 0 0 0 e   86ChTiKu.27        
  3217.57640    0.0001   3.241e-04   28 1 0 0 0 e   29 0 0 0 0 e   86ChTiKu.28        
  3214.04817    0.0001   3.315e-04   29 1 0 0 0 e   30 0 0 0 0 e   86ChTiKu.29        
  3210.50147    0.0001   3.666e-04   30 1 0 0 0 e   31 0 0 0 0 e   86ChTiKu.30        
  3206.93662    0.0010   1.000e-03   31 1 0 0 0 e   32 0 0 0 0 e   86ChTiKu.31        
  3203.35285    0.0001   3.600e-04   32 1 0 0 0 e   33 0 0 0 0 e   86ChTiKu.32        
  3199.75095    0.0001   1.568e-04   33 1 0 0 0 e   34 0 0 0 0 e   86ChTiKu.33        
  3196.13131    0.0001   3.609e-04   34 1 0 0 0 e   35 0 0 0 0 e   86ChTiKu.34        
  3192.49353    0.0001   4.780e-04   35 1 0 0 0 e   36 0 0 0 0 e   86ChTiKu.35        
  3188.83754    0.0001   3.451e-04   36 1 0 0 0 e   37 0 0 0 0 e   86ChTiKu.36        
  3185.16385    0.0001   3.850e-04   37 1 0 0 0 e   38 0 0 0 0 e   86ChTiKu.37        
  3181.47231    0.0001   3.536e-04   38 1 0 0 0 e   39 0 0 0 0 e   86ChTiKu.38        
  3177.76311    0.0001   3.512e-04   39 1 0 0 0 e   40 0 0 0 0 e   86ChTiKu.39        
  3174.03633    0.0001   3.626e-04   40 1 0 0 0 e   41 0 0 0 0 e   86ChTiKu.40        
  3170.29193    0.0001   2.572e-04   41 1 0 0 0 e   42 0 0 0 0 e   86ChTiKu.41        
  3320.22084    0.0001   1.000e-04   3 1 0 0 0 e    2 0 0 0 0 e    86ChTiKu.42        
  3323.09355    0.0001   1.545e-04   4 1 0 0 0 e    3 0 0 0 0 e    86ChTiKu.43        
  3325.94490    0.0001   1.000e-04   5 1 0 0 0 e    4 0 0 0 0 e    86ChTiKu.44        
  3328.77525    0.0001   1.000e-04   6 1 0 0 0 e    5 0 0 0 0 e    86ChTiKu.45        
  3331.58679    0.0010   2.499e-03   7 1 0 0 0 e    6 0 0 0 0 e    86ChTiKu.46        
  3334.37198    0.0001   1.000e-04   8 1 0 0 0 e    7 0 0 0 0 e    86ChTiKu.47        
  3337.13847    0.0001   1.000e-04   9 1 0 0 0 e    8 0 0 0 0 e    86ChTiKu.48        
  3339.88339    0.0001   1.000e-04   10 1 0 0 0 e   9 0 0 0 0 e    86ChTiKu.49        
  3342.60694    0.0001   1.747e-04   11 1 0 0 0 e   10 0 0 0 0 e   86ChTiKu.50        
  3345.30858    0.0001   1.000e-04   12 1 0 0 0 e   11 0 0 0 0 e   86ChTiKu.51        
  3347.98884    0.0001   1.000e-04   13 1 0 0 0 e   12 0 0 0 0 e   86ChTiKu.52        
  3350.64746    0.0001   1.610e-04   14 1 0 0 0 e   13 0 0 0 0 e   86ChTiKu.53        
  3353.28410    0.0001   1.000e-04   15 1 0 0 0 e   14 0 0 0 0 e   86ChTiKu.54        
  3355.89899    0.0001   1.000e-04   16 1 0 0 0 e   15 0 0 0 0 e   86ChTiKu.55        
  3358.49202    0.0001   1.000e-04   17 1 0 0 0 e   16 0 0 0 0 e   86ChTiKu.56        
  3361.06303    0.0001   1.000e-04   18 1 0 0 0 e   17 0 0 0 0 e   86ChTiKu.57        
  3363.61197    0.0001   2.269e-04   19 1 0 0 0 e   18 0 0 0 0 e   86ChTiKu.58        
  3366.13931    0.0001   1.000e-04   20 1 0 0 0 e   19 0 0 0 0 e   86ChTiKu.59        
  3368.64372    0.0010   1.000e-03   21 1 0 0 0 e   20 0 0 0 0 e   86ChTiKu.60        
  3371.12709    0.0001   1.890e-04   22 1 0 0 0 e   21 0 0 0 0 e   86ChTiKu.61        
  3373.58753    0.0001   1.011e-04   23 1 0 0 0 e   22 0 0 0 0 e   86ChTiKu.62        
  3376.02583    0.0001   1.565e-04   24 1 0 0 0 e   23 0 0 0 0 e   86ChTiKu.63-typo   
  3378.44124    0.0010   1.000e-03   25 1 0 0 0 e   24 0 0 0 0 e   86ChTiKu.64        
  3380.83540    0.0001   3.010e-04   26 1 0 0 0 e   25 0 0 0 0 e   86ChTiKu.65        
  3383.20649    0.0001   3.175e-04   27 1 0 0 0 e   26 0 0 0 0 e   86ChTiKu.66        
  3385.55504    0.0001   2.900e-04   28 1 0 0 0 e   27 0 0 0 0 e   86ChTiKu.67        
  3387.88111    0.0001   3.312e-04   29 1 0 0 0 e   28 0 0 0 0 e   86ChTiKu.68        
  3390.18454    0.0001   3.310e-04   30 1 0 0 0 e   29 0 0 0 0 e   86ChTiKu.69        
  3392.46531    0.0001   3.230e-04   31 1 0 0 0 e   30 0 0 0 0 e   86ChTiKu.70        
  3394.72339    0.0001   3.209e-04   32 1 0 0 0 e   31 0 0 0 0 e   86ChTiKu.71        
  3396.95876    0.0001   3.560e-04   33 1 0 0 0 e   32 0 0 0 0 e   86ChTiKu.72        
  3399.17129    0.0001   3.463e-04   34 1 0 0 0 e   33 0 0 0 0 e   86ChTiKu.73        
  3401.36099    0.0001   3.493e-04   35 1 0 0 0 e   34 0 0 0 0 e   86ChTiKu.74        
  3403.52783    0.0001   3.815e-04   36 1 0 0 0 e   35 0 0 0 0 e   86ChTiKu.75        
  3405.67168    0.0001   3.581e-04   37 1 0 0 0 e   36 0 0 0 0 e   86ChTiKu.76        
  3407.79259    0.0001   3.744e-04   38 1 0 0 0 e   37 0 0 0 0 e   86ChTiKu.77        
  3409.89047    0.0001   3.841e-04   39 1 0 0 0 e   38 0 0 0 0 e   86ChTiKu.78        
  3411.96525    0.0001   3.604e-04   40 1 0 0 0 e   39 0 0 0 0 e   86ChTiKu.79        
  3414.01695    0.0001   3.687e-04   41 1 0 0 0 e   40 0 0 0 0 e   86ChTiKu.80        
  3416.04546    0.0001   3.375e-04   42 1 0 0 0 e   41 0 0 0 0 e   86ChTiKu.81        
  3418.05095    0.0001   4.833e-04   43 1 0 0 0 e   42 0 0 0 0 e   86ChTiKu.82        
  3286.21993    0.0010   1.000e-03   1 1 1 1 0 f    2 0 1 1 0 f    86ChTiKu.83        
  3283.20897    0.0001   3.058e-04   2 1 1 1 0 f    3 0 1 1 0 f    86ChTiKu.84        
  3277.12603    0.0001   1.000e-04   4 1 1 1 0 f    5 0 1 1 0 f    86ChTiKu.85        
  3274.05465    0.0001   2.164e-04   5 1 1 1 0 f    6 0 1 1 0 f    86ChTiKu.86        
  3270.96360    0.0001   4.748e-04   6 1 1 1 0 f    7 0 1 1 0 f    86ChTiKu.87        
  3267.85211    0.0001   1.069e-04   7 1 1 1 0 f    8 0 1 1 0 f    86ChTiKu.88        
  3264.72129    0.0001   1.273e-04   8 1 1 1 0 f    9 0 1 1 0 f    86ChTiKu.89        
  3261.57087    0.0001   1.488e-04   9 1 1 1 0 f    10 0 1 1 0 f   86ChTiKu.90        
  3258.39505    0.0010   5.703e-03   10 1 1 1 0 f   11 0 1 1 0 f   86ChTiKu.91        
  3255.21245    0.0010   1.459e-03   11 1 1 1 0 f   12 0 1 1 0 f   86ChTiKu.92        
  3252.00202    0.0001   1.790e-04   12 1 1 1 0 f   13 0 1 1 0 f   86ChTiKu.93        
  3248.77422    0.0001   3.607e-04   13 1 1 1 0 f   14 0 1 1 0 f   86ChTiKu.94        
  3245.52721    0.0010   1.000e-03   14 1 1 1 0 f   15 0 1 1 0 f   86ChTiKu.95        
  3242.25982    0.0001   1.372e-04   15 1 1 1 0 f   16 0 1 1 0 f   86ChTiKu.96        
  3238.97426    0.0001   4.705e-04   16 1 1 1 0 f   17 0 1 1 0 f   86ChTiKu.97        
  3235.66919    0.0001   3.019e-04   17 1 1 1 0 f   18 0 1 1 0 f   86ChTiKu.98        
  3229.00294    0.0001   4.099e-04   19 1 1 1 0 f   20 0 1 1 0 f   86ChTiKu.99        
  3225.64142    0.0001   4.204e-04   20 1 1 1 0 f   21 0 1 1 0 f   86ChTiKu.100       
  3222.26129    0.0001   3.927e-04   21 1 1 1 0 f   22 0 1 1 0 f   86ChTiKu.101       
  3218.86253    0.0001   3.097e-04   22 1 1 1 0 f   23 0 1 1 0 f   86ChTiKu.102       
  3215.44521    0.0001   1.000e-04   23 1 1 1 0 f   24 0 1 1 0 f   86ChTiKu.103       
  3212.00944    0.0001   2.811e-04   24 1 1 1 0 f   25 0 1 1 0 f   86ChTiKu.104       
  3208.55528    0.0001   4.595e-04   25 1 1 1 0 f   26 0 1 1 0 f   86ChTiKu.105       
  3205.08284    0.0001   2.300e-04   26 1 1 1 0 f   27 0 1 1 0 f   86ChTiKu.106       
  3201.59218    0.0001   1.588e-04   27 1 1 1 0 f   28 0 1 1 0 f   86ChTiKu.107       
  3198.08339    0.0001   2.582e-04   28 1 1 1 0 f   29 0 1 1 0 f   86ChTiKu.108       
  3194.55655    0.0001   1.000e-04   29 1 1 1 0 f   30 0 1 1 0 f   86ChTiKu.109       
  3191.01172    0.0001   1.000e-04   30 1 1 1 0 f   31 0 1 1 0 f   86ChTiKu.110       
  3187.44906    0.0001   1.000e-04   31 1 1 1 0 f   32 0 1 1 0 f   86ChTiKu.111       
  3183.86869    0.0001   4.293e-04   32 1 1 1 0 f   33 0 1 1 0 f   86ChTiKu.112       
  3180.27041    0.0001   3.428e-04   33 1 1 1 0 f   34 0 1 1 0 f   86ChTiKu.113       
  3300.97431    0.0001   6.325e-04   3 1 1 1 0 f    2 0 1 1 0 f    86ChTiKu.114       
  3303.86359    0.0001   5.354e-04   4 1 1 1 0 f    3 0 1 1 0 f    86ChTiKu.115       
  3306.73201    0.0001   1.717e-04   5 1 1 1 0 f    4 0 1 1 0 f    86ChTiKu.116       
  3309.58024    0.0001   3.091e-04   6 1 1 1 0 f    5 0 1 1 0 f    86ChTiKu.117       
  3312.40776    0.0001   4.153e-04   7 1 1 1 0 f    6 0 1 1 0 f    86ChTiKu.118       
  3315.21443    0.0001   4.995e-04   8 1 1 1 0 f    7 0 1 1 0 f    86ChTiKu.119       
  3317.99985    0.0001   1.624e-04   9 1 1 1 0 f    8 0 1 1 0 f    86ChTiKu.120       
  3320.76460    0.0001   1.845e-04   10 1 1 1 0 f   9 0 1 1 0 f    86ChTiKu.121       
  3323.50871    0.0010   1.000e-03   11 1 1 1 0 f   10 0 1 1 0 f   86ChTiKu.122       
  3326.23106    0.0001   1.671e-04   12 1 1 1 0 f   11 0 1 1 0 f   86ChTiKu.123       
  3328.93317    0.0001   7.814e-04   13 1 1 1 0 f   12 0 1 1 0 f   86ChTiKu.124       
  3334.27103    0.0010   1.000e-03   15 1 1 1 0 f   14 0 1 1 0 f   86ChTiKu.125       
  3336.90771    0.0010   1.790e-03   16 1 1 1 0 f   15 0 1 1 0 f   86ChTiKu.126       
  3339.52611    0.0001   3.967e-04   17 1 1 1 0 f   16 0 1 1 0 f   86ChTiKu.127       
  3342.12086    0.0001   2.173e-04   18 1 1 1 0 f   17 0 1 1 0 f   86ChTiKu.128       
  3344.69415    0.0001   2.658e-04   19 1 1 1 0 f   18 0 1 1 0 f   86ChTiKu.129       
  3347.24584    0.0001   3.811e-04   20 1 1 1 0 f   19 0 1 1 0 f   86ChTiKu.130       
  3349.77585    0.0001   3.515e-04   21 1 1 1 0 f   20 0 1 1 0 f   86ChTiKu.131       
  3352.28410    0.0001   2.452e-04   22 1 1 1 0 f   21 0 1 1 0 f   86ChTiKu.132       
  3354.77060    0.0001   1.000e-04   23 1 1 1 0 f   22 0 1 1 0 f   86ChTiKu.133       
  3357.23522    0.0001   2.494e-04   24 1 1 1 0 f   23 0 1 1 0 f   86ChTiKu.134       
  3359.67791    0.0001   4.251e-04   25 1 1 1 0 f   24 0 1 1 0 f   86ChTiKu.135       
  3362.09866    0.0001   2.134e-04   26 1 1 1 0 f   25 0 1 1 0 f   86ChTiKu.136       
  3364.49733    0.0001   1.000e-04   27 1 1 1 0 f   26 0 1 1 0 f   86ChTiKu.137       
  3366.87393    0.0001   2.306e-04   28 1 1 1 0 f   27 0 1 1 0 f   86ChTiKu.138       
  3369.22838    0.0001   1.000e-04   29 1 1 1 0 f   28 0 1 1 0 f   86ChTiKu.139       
  3371.56060    0.0001   1.085e-04   30 1 1 1 0 f   29 0 1 1 0 f   86ChTiKu.140       
  3373.87052    0.0001   1.000e-04   31 1 1 1 0 f   30 0 1 1 0 f   86ChTiKu.141       
  3376.15819    0.0001   3.451e-04   32 1 1 1 0 f   31 0 1 1 0 f   86ChTiKu.142       
  3380.66616    0.0001   3.601e-04   34 1 1 1 0 f   33 0 1 1 0 f   86ChTiKu.143       
  3382.88653    0.0001   3.461e-04   35 1 1 1 0 f   34 0 1 1 0 f   86ChTiKu.144       
  3385.08425    0.0001   1.000e-04   36 1 1 1 0 f   35 0 1 1 0 f   86ChTiKu.145       
  3387.25945    0.0001   1.000e-04   37 1 1 1 0 f   36 0 1 1 0 f   86ChTiKu.146       
  3292.07392    0.0010   1.812e-03   2 1 1 1 0 e    2 0 1 1 0 f    86ChTiKu.147       
  3291.96933    0.0010   1.000e-03   3 1 1 1 0 e    3 0 1 1 0 f    86ChTiKu.148       
  3291.65023    0.0001   1.973e-04   5 1 1 1 0 e    5 0 1 1 0 f    86ChTiKu.149       
  3291.43758    0.0001   5.758e-04   6 1 1 1 0 e    6 0 1 1 0 f    86ChTiKu.150       
  3291.18881    0.0001   2.937e-04   7 1 1 1 0 e    7 0 1 1 0 f    86ChTiKu.151       
  3290.90488    0.0001   2.994e-04   8 1 1 1 0 e    8 0 1 1 0 f    86ChTiKu.152       
  3290.58547    0.0001   2.001e-04   9 1 1 1 0 e    9 0 1 1 0 f    86ChTiKu.153       
  3290.23119    0.0010   1.000e-03   10 1 1 1 0 e   10 0 1 1 0 f   86ChTiKu.154       
  3289.84030    0.0001   1.000e-04   11 1 1 1 0 e   11 0 1 1 0 f   86ChTiKu.155       
  3289.41517    0.0001   3.145e-04   12 1 1 1 0 e   12 0 1 1 0 f   86ChTiKu.156       
  3288.95439    0.0001   3.580e-04   13 1 1 1 0 e   13 0 1 1 0 f   86ChTiKu.157       
  3288.45830    0.0001   3.083e-04   14 1 1 1 0 e   14 0 1 1 0 f   86ChTiKu.158       
  3287.92704    0.0001   3.039e-04   15 1 1 1 0 e   15 0 1 1 0 f   86ChTiKu.159       
  3286.75885    0.0001   3.661e-04   17 1 1 1 0 e   17 0 1 1 0 f   86ChTiKu.160       
  3285.45032    0.0001   4.385e-04   19 1 1 1 0 e   19 0 1 1 0 f   86ChTiKu.161       
  3284.74337    0.0001   1.662e-04   20 1 1 1 0 e   20 0 1 1 0 f   86ChTiKu.162       
  3286.25154    0.0010   1.493e-03   1 1 1 1 0 e    2 0 1 1 0 e    86ChTiKu.163       
  3283.25389    0.0001   1.167e-03   2 1 1 1 0 e    3 0 1 1 0 e    86ChTiKu.164       
  3280.23644    0.0001   4.931e-04   3 1 1 1 0 e    4 0 1 1 0 e    86ChTiKu.165       
  3277.19882    0.0001   4.007e-04   4 1 1 1 0 e    5 0 1 1 0 e    86ChTiKu.166       
  3274.14101    0.0001   3.076e-04   5 1 1 1 0 e    6 0 1 1 0 e    86ChTiKu.167       
  3271.06326    0.0001   3.893e-04   6 1 1 1 0 e    7 0 1 1 0 e    86ChTiKu.168       
  3267.96518    0.0001   1.811e-04   7 1 1 1 0 e    8 0 1 1 0 e    86ChTiKu.169       
  3264.84705    0.0001   1.229e-04   8 1 1 1 0 e    9 0 1 1 0 e    86ChTiKu.170       
  3261.74613    0.0350   3.701e-02   9 1 1 1 0 e    10 0 1 1 0 e   86ChTiKu.171       
  3258.55285    0.0010   1.041e-03   10 1 1 1 0 e   11 0 1 1 0 e   86ChTiKu.172       
  3255.37514    0.0001   5.938e-04   11 1 1 1 0 e   12 0 1 1 0 e   86ChTiKu.173       
  3252.17623    0.0010   1.439e-03   12 1 1 1 0 e   13 0 1 1 0 e   86ChTiKu.174       
  3248.96220    0.0010   1.139e-03   13 1 1 1 0 e   14 0 1 1 0 e   86ChTiKu.175       
  3245.72320    0.0010   1.885e-03   14 1 1 1 0 e   15 0 1 1 0 e   86ChTiKu.176       
  3242.47054    0.0010   1.000e-03   15 1 1 1 0 e   16 0 1 1 0 e   86ChTiKu.177       
  3239.19522    0.0001   5.040e-04   16 1 1 1 0 e   17 0 1 1 0 e   86ChTiKu.178       
  3235.90002    0.0010   1.000e-03   17 1 1 1 0 e   18 0 1 1 0 e   86ChTiKu.179       
  3232.58768    0.0001   3.508e-04   18 1 1 1 0 e   19 0 1 1 0 e   86ChTiKu.180       
  3229.25414    0.0010   1.000e-03   19 1 1 1 0 e   20 0 1 1 0 e   86ChTiKu.181       
  3225.90368    0.0001   1.000e-04   20 1 1 1 0 e   21 0 1 1 0 e   86ChTiKu.182       
  3222.53640    0.0010   3.416e-03   21 1 1 1 0 e   22 0 1 1 0 e   86ChTiKu.183       
  3219.14412    0.0001   3.275e-04   22 1 1 1 0 e   23 0 1 1 0 e   86ChTiKu.184       
  3215.73601    0.0001   2.732e-04   23 1 1 1 0 e   24 0 1 1 0 e   86ChTiKu.185       
  3212.30926    0.0001   1.062e-04   24 1 1 1 0 e   25 0 1 1 0 e   86ChTiKu.186       
  3208.86385    0.0001   1.000e-04   25 1 1 1 0 e   26 0 1 1 0 e   86ChTiKu.187       
  3205.39993    0.0001   1.729e-04   26 1 1 1 0 e   27 0 1 1 0 e   86ChTiKu.188       
  3201.91752    0.0001   1.000e-04   27 1 1 1 0 e   28 0 1 1 0 e   86ChTiKu.189       
  3198.41678    0.0001   2.086e-04   28 1 1 1 0 e   29 0 1 1 0 e   86ChTiKu.190       
  3194.89776    0.0001   4.327e-04   29 1 1 1 0 e   30 0 1 1 0 e   86ChTiKu.191       
  3191.36053    0.0001   1.000e-04   30 1 1 1 0 e   31 0 1 1 0 e   86ChTiKu.192       
  3187.80514    0.0001   1.000e-04   31 1 1 1 0 e   32 0 1 1 0 e   86ChTiKu.193       
  3184.23178    0.0001   1.000e-04   32 1 1 1 0 e   33 0 1 1 0 e   86ChTiKu.194       
  3180.64047    0.0001   1.000e-04   33 1 1 1 0 e   34 0 1 1 0 e   86ChTiKu.195       
  3177.03146    0.0001   2.106e-04   34 1 1 1 0 e   35 0 1 1 0 e   86ChTiKu.196       
  3300.92740    0.0001   1.000e-04   3 1 1 1 0 e    2 0 1 1 0 e    86ChTiKu.197       
  3303.80095    0.0001   1.212e-04   4 1 1 1 0 e    3 0 1 1 0 e    86ChTiKu.198       
  3306.65376    0.0001   2.921e-04   5 1 1 1 0 e    4 0 1 1 0 e    86ChTiKu.199       
  3309.48626    0.0010   1.041e-03   6 1 1 1 0 e    5 0 1 1 0 e    86ChTiKu.200       
  3312.29253    0.0010   3.602e-03   7 1 1 1 0 e    6 0 1 1 0 e    86ChTiKu.201       
  3315.08528    0.0010   1.000e-03   8 1 1 1 0 e    7 0 1 1 0 e    86ChTiKu.202       
  3317.85475    0.0001   2.252e-04   9 1 1 1 0 e    8 0 1 1 0 e    86ChTiKu.203       
  3320.60240    0.0001   4.600e-04   10 1 1 1 0 e   9 0 1 1 0 e    86ChTiKu.204       
  3323.32860    0.0010   1.000e-03   11 1 1 1 0 e   10 0 1 1 0 e   86ChTiKu.205       
  3326.03539    0.0010   2.052e-03   12 1 1 1 0 e   11 0 1 1 0 e   86ChTiKu.206       
  3331.37951    0.0001   1.940e-04   14 1 1 1 0 e   13 0 1 1 0 e   86ChTiKu.207       
  3334.02025    0.0001   1.000e-04   15 1 1 1 0 e   14 0 1 1 0 e   86ChTiKu.208       
  3336.63962    0.0001   2.274e-04   16 1 1 1 0 e   15 0 1 1 0 e   86ChTiKu.209       
  3339.23738    0.0001   3.347e-04   17 1 1 1 0 e   16 0 1 1 0 e   86ChTiKu.210       
  3341.81323    0.0001   1.000e-04   18 1 1 1 0 e   17 0 1 1 0 e   86ChTiKu.211       
  3344.36771    0.0001   3.085e-04   19 1 1 1 0 e   18 0 1 1 0 e   86ChTiKu.212       
  3346.90022    0.0001   1.000e-04   20 1 1 1 0 e   19 0 1 1 0 e   86ChTiKu.213       
  3349.41095    0.0001   3.170e-04   21 1 1 1 0 e   20 0 1 1 0 e   86ChTiKu.214       
  3351.89557    0.0010   4.064e-03   22 1 1 1 0 e   21 0 1 1 0 e   86ChTiKu.215       
  3354.36660    0.0001   1.834e-04   23 1 1 1 0 e   22 0 1 1 0 e   86ChTiKu.216       
  3356.81156    0.0001   1.000e-04   24 1 1 1 0 e   23 0 1 1 0 e   86ChTiKu.217       
  3359.23438    0.0001   1.000e-04   25 1 1 1 0 e   24 0 1 1 0 e   86ChTiKu.218       
  3361.63509    0.0001   1.927e-04   26 1 1 1 0 e   25 0 1 1 0 e   86ChTiKu.219       
  3364.01358    0.0001   1.000e-04   27 1 1 1 0 e   26 0 1 1 0 e   86ChTiKu.220       
  3366.36984    0.0001   1.708e-04   28 1 1 1 0 e   27 0 1 1 0 e   86ChTiKu.221       
  3368.70361    0.0010   1.000e-03   29 1 1 1 0 e   28 0 1 1 0 e   86ChTiKu.222       
  3371.01562    0.0001   1.000e-04   30 1 1 1 0 e   29 0 1 1 0 e   86ChTiKu.223       
  3373.30486    0.0001   1.000e-04   31 1 1 1 0 e   30 0 1 1 0 e   86ChTiKu.224       
  3375.57174    0.0001   1.547e-04   32 1 1 1 0 e   31 0 1 1 0 e   86ChTiKu.225       
  3377.81610    0.0001   1.000e-04   33 1 1 1 0 e   32 0 1 1 0 e   86ChTiKu.226       
  3380.03793    0.0001   1.000e-04   34 1 1 1 0 e   33 0 1 1 0 e   86ChTiKu.227       
  3382.23741    0.0001   4.320e-04   35 1 1 1 0 e   34 0 1 1 0 e   86ChTiKu.228       
  3384.41246    0.0010   1.000e-03   36 1 1 1 0 e   35 0 1 1 0 e   86ChTiKu.229       
  3386.56781    0.0001   1.000e-04   37 1 1 1 0 e   36 0 1 1 0 e   86ChTiKu.230       
  3292.13088    0.0010   1.520e-03   4 1 1 1 0 f    4 0 1 1 0 e    86ChTiKu.231       
  3292.10276    0.0001   1.000e-04   5 1 1 1 0 f    5 0 1 1 0 e    86ChTiKu.232       
  3292.03395    0.0001   7.439e-04   7 1 1 1 0 f    7 0 1 1 0 e    86ChTiKu.233       
  3291.99044    0.0001   1.000e-04   8 1 1 1 0 f    8 0 1 1 0 e    86ChTiKu.234       
  3291.94221    0.0001   1.000e-04   9 1 1 1 0 f    9 0 1 1 0 e    86ChTiKu.235       
  3291.88905    0.0001   4.269e-04   10 1 1 1 0 f   10 0 1 1 0 e   86ChTiKu.236       
  3291.82815    0.0010   1.389e-03   11 1 1 1 0 f   11 0 1 1 0 e   86ChTiKu.237       
  3291.76810    0.0010   2.966e-03   12 1 1 1 0 f   12 0 1 1 0 e   86ChTiKu.238       
  3291.68671    0.0010   8.686e-03   13 1 1 1 0 f   13 0 1 1 0 e   86ChTiKu.239       
  3291.62015    0.0001   3.490e-04   14 1 1 1 0 f   14 0 1 1 0 e   86ChTiKu.240       
  3291.53920    0.0001   3.022e-04   15 1 1 1 0 f   15 0 1 1 0 e   86ChTiKu.241       
  3291.36023    0.0001   1.000e-04   17 1 1 1 0 f   17 0 1 1 0 e   86ChTiKu.242       
  3291.26295    0.0001   2.137e-04   18 1 1 1 0 f   18 0 1 1 0 e   86ChTiKu.243       
  3291.16007    0.0001   6.219e-04   19 1 1 1 0 f   19 0 1 1 0 e   86ChTiKu.244       
  3291.05095    0.0010   1.000e-03   20 1 1 1 0 f   20 0 1 1 0 e   86ChTiKu.245       
  3290.93367    0.0010   2.264e-03   21 1 1 1 0 f   21 0 1 1 0 e   86ChTiKu.246       
  3263.92269    0.0001   2.903e-04   2 1 2 0 0 e    3 0 2 0 0 e    86ChTiKu.247       
  3260.89211    0.0001   2.592e-04   3 1 2 0 0 e    4 0 2 0 0 e    86ChTiKu.248       
  3257.84218    0.0001   2.815e-04   4 1 2 0 0 e    5 0 2 0 0 e    86ChTiKu.249       
  3254.77305    0.0001   2.950e-04   5 1 2 0 0 e    6 0 2 0 0 e    86ChTiKu.250       
  3251.68491    0.0001   3.524e-04   6 1 2 0 0 e    7 0 2 0 0 e    86ChTiKu.251       
  3248.57775    0.0001   3.106e-04   7 1 2 0 0 e    8 0 2 0 0 e    86ChTiKu.252       
  3245.45195    0.0001   4.058e-04   8 1 2 0 0 e    9 0 2 0 0 e    86ChTiKu.253       
  3242.30743    0.0001   3.782e-04   9 1 2 0 0 e    10 0 2 0 0 e   86ChTiKu.254       
  3239.14462    0.0010   1.000e-03   10 1 2 0 0 e   11 0 2 0 0 e   86ChTiKu.255       
  3235.96268    0.0001   1.457e-04   11 1 2 0 0 e   12 0 2 0 0 e   86ChTiKu.256       
  3232.76284    0.0001   1.000e-04   12 1 2 0 0 e   13 0 2 0 0 e   86ChTiKu.257       
  3229.54483    0.0001   3.478e-04   13 1 2 0 0 e   14 0 2 0 0 e   86ChTiKu.258       
  3226.30858    0.0001   3.631e-04   14 1 2 0 0 e   15 0 2 0 0 e   86ChTiKu.259       
  3223.05432    0.0001   4.401e-04   15 1 2 0 0 e   16 0 2 0 0 e   86ChTiKu.260       
  3219.78191    0.0001   3.629e-04   16 1 2 0 0 e   17 0 2 0 0 e   86ChTiKu.261       
  3216.49156    0.0001   3.291e-04   17 1 2 0 0 e   18 0 2 0 0 e   86ChTiKu.262       
  3213.18312    0.0001   2.761e-04   18 1 2 0 0 e   19 0 2 0 0 e   86ChTiKu.263       
  3209.85674    0.0001   1.728e-04   19 1 2 0 0 e   20 0 2 0 0 e   86ChTiKu.264       
  3206.51254    0.0001   1.000e-04   20 1 2 0 0 e   21 0 2 0 0 e   86ChTiKu.265       
  3203.15021    0.0001   1.673e-04   21 1 2 0 0 e   22 0 2 0 0 e   86ChTiKu.266       
  3196.37180    0.0001   2.424e-04   23 1 2 0 0 e   24 0 2 0 0 e   86ChTiKu.267       
  3192.95553    0.0001   1.000e-04   24 1 2 0 0 e   25 0 2 0 0 e   86ChTiKu.268       
  3189.52137    0.0001   4.043e-04   25 1 2 0 0 e   26 0 2 0 0 e   86ChTiKu.269       
  3186.06901    0.0001   1.000e-04   26 1 2 0 0 e   27 0 2 0 0 e   86ChTiKu.270       
  3182.59864    0.0001   2.877e-04   27 1 2 0 0 e   28 0 2 0 0 e   86ChTiKu.271       
  3281.69144    0.0001   3.877e-04   3 1 2 0 0 e    2 0 2 0 0 e    86ChTiKu.272       
  3284.58216    0.0001   4.095e-04   4 1 2 0 0 e    3 0 2 0 0 e    86ChTiKu.273       
  3287.45209    0.0001   3.210e-04   5 1 2 0 0 e    4 0 2 0 0 e    86ChTiKu.274       
  3293.12938    0.0001   3.691e-04   7 1 2 0 0 e    6 0 2 0 0 e    86ChTiKu.275       
  3295.93622    0.0001   3.696e-04   8 1 2 0 0 e    7 0 2 0 0 e    86ChTiKu.276       
  3298.72161    0.0001   3.045e-04   9 1 2 0 0 e    8 0 2 0 0 e    86ChTiKu.277       
  3301.48535    0.0001   3.519e-04   10 1 2 0 0 e   9 0 2 0 0 e    86ChTiKu.278       
  3304.22717    0.0001   1.029e-04   11 1 2 0 0 e   10 0 2 0 0 e   86ChTiKu.279       
  3306.94713    0.0001   1.071e-04   12 1 2 0 0 e   11 0 2 0 0 e   86ChTiKu.280       
  3312.31901    0.0010   1.000e-03   14 1 2 0 0 e   13 0 2 0 0 e   86ChTiKu.281       
  3314.97292    0.0001   4.029e-04   15 1 2 0 0 e   14 0 2 0 0 e   86ChTiKu.282       
  3317.60285    0.0001   2.461e-04   16 1 2 0 0 e   15 0 2 0 0 e   86ChTiKu.283       
  3322.79446    0.0010   1.000e-03   18 1 2 0 0 e   17 0 2 0 0 e   86ChTiKu.284       
  3327.89386    0.0001   1.000e-04   20 1 2 0 0 e   19 0 2 0 0 e   86ChTiKu.285       
  3330.40885    0.0001   1.000e-04   21 1 2 0 0 e   20 0 2 0 0 e   86ChTiKu.286       
  3332.90098    0.0001   2.522e-04   22 1 2 0 0 e   21 0 2 0 0 e   86ChTiKu.287       
  3335.37034    0.0001   4.991e-04   23 1 2 0 0 e   22 0 2 0 0 e   86ChTiKu.288       
  3337.81659    0.0001   5.891e-04   24 1 2 0 0 e   23 0 2 0 0 e   86ChTiKu.289       
  3238.92482    0.0010   1.000e-03   10 1 2 2 0 f   11 0 2 2 0 f   86ChTiKu.290       
  3235.74291    0.0010   3.471e-03   11 1 2 2 0 f   12 0 2 2 0 f   86ChTiKu.291       
  3232.53575    0.0001   4.443e-04   12 1 2 2 0 f   13 0 2 2 0 f   86ChTiKu.292       
  3229.31226    0.0001   1.000e-04   13 1 2 2 0 f   14 0 2 2 0 f   86ChTiKu.293       
  3226.07056    0.0001   7.243e-04   14 1 2 2 0 f   15 0 2 2 0 f   86ChTiKu.294       
  3222.80889    0.0001   1.000e-04   15 1 2 2 0 f   16 0 2 2 0 f   86ChTiKu.295       
  3219.52924    0.0001   3.149e-04   16 1 2 2 0 f   17 0 2 2 0 f   86ChTiKu.296       
  3216.23028    0.0001   1.000e-04   17 1 2 2 0 f   18 0 2 2 0 f   86ChTiKu.297       
  3212.91327    0.0001   4.429e-04   18 1 2 2 0 f   19 0 2 2 0 f   86ChTiKu.298       
  3209.57726    0.0001   1.000e-04   19 1 2 2 0 f   20 0 2 2 0 f   86ChTiKu.299       
  3206.22313    0.0001   1.000e-04   20 1 2 2 0 f   21 0 2 2 0 f   86ChTiKu.300       
  3202.85017    0.0001   1.000e-04   21 1 2 2 0 f   22 0 2 2 0 f   86ChTiKu.301       
  3199.45929    0.0001   4.281e-04   22 1 2 2 0 f   23 0 2 2 0 f   86ChTiKu.302       
  3196.04936    0.0001   1.235e-04   23 1 2 2 0 f   24 0 2 2 0 f   86ChTiKu.303       
  3192.62222    0.0001   1.000e-04   24 1 2 2 0 f   25 0 2 2 0 f   86ChTiKu.304       
  3189.17693    0.0001   1.646e-04   25 1 2 2 0 f   26 0 2 2 0 f   86ChTiKu.305       
  3185.71332    0.0001   1.198e-04   26 1 2 2 0 f   27 0 2 2 0 f   86ChTiKu.306       
  3182.23197    0.0001   4.689e-04   27 1 2 2 0 f   28 0 2 2 0 f   86ChTiKu.307       
  3301.26630    0.0010   1.168e-03   10 1 2 2 0 f   9 0 2 2 0 f    86ChTiKu.308       
  3304.01335    0.0010   1.000e-03   11 1 2 2 0 f   10 0 2 2 0 f   86ChTiKu.309       
  3309.44394    0.0001   4.819e-04   13 1 2 2 0 f   12 0 2 2 0 f   86ChTiKu.310       
  3312.12740    0.0001   4.628e-04   14 1 2 2 0 f   13 0 2 2 0 f   86ChTiKu.311       
  3314.78969    0.0001   1.000e-04   15 1 2 2 0 f   14 0 2 2 0 f   86ChTiKu.312       
  3317.43131    0.0001   1.201e-04   16 1 2 2 0 f   15 0 2 2 0 f   86ChTiKu.313       
  3320.05187    0.0001   2.577e-04   17 1 2 2 0 f   16 0 2 2 0 f   86ChTiKu.314       
  3322.65093    0.0001   2.573e-04   18 1 2 2 0 f   17 0 2 2 0 f   86ChTiKu.315       
  3325.22893    0.0001   1.000e-04   19 1 2 2 0 f   18 0 2 2 0 f   86ChTiKu.316       
  3327.78606    0.0001   3.138e-04   20 1 2 2 0 f   19 0 2 2 0 f   86ChTiKu.317       
  3330.32098    0.0001   1.919e-04   21 1 2 2 0 f   20 0 2 2 0 f   86ChTiKu.318       
  3332.83479    0.0001   3.105e-04   22 1 2 2 0 f   21 0 2 2 0 f   86ChTiKu.319       
  3335.32689    0.0001   1.785e-04   23 1 2 2 0 f   22 0 2 2 0 f   86ChTiKu.320       
  3337.79562    0.0010   2.027e-03   24 1 2 2 0 f   23 0 2 2 0 f   86ChTiKu.321       
  3272.13215    0.0001   1.791e-03   7 1 2 2 0 e    7 0 2 2 0 f    86ChTiKu.322       
  3271.97990    0.0001   1.290e-03   8 1 2 2 0 e    8 0 2 2 0 f    86ChTiKu.323       
  3271.81141    0.0001   1.000e-04   9 1 2 2 0 e    9 0 2 2 0 f    86ChTiKu.324       
  3263.70952    0.0010   1.000e-03   2 1 2 2 0 f    3 0 2 2 0 f    86ChTiKu.325       
  3260.67964    0.0010   1.000e-03   3 1 2 2 0 f    4 0 2 2 0 f    86ChTiKu.326       
  3257.62986    0.0010   1.000e-03   4 1 2 2 0 f    5 0 2 2 0 f    86ChTiKu.327       
  3248.36236    0.0010   2.814e-03   7 1 2 2 0 f    8 0 2 2 0 f    86ChTiKu.328       
  3245.23300    0.0010   4.795e-03   8 1 2 2 0 f    9 0 2 2 0 f    86ChTiKu.329       
  3242.08729    0.0010   3.777e-03   9 1 2 2 0 f    10 0 2 2 0 f   86ChTiKu.330       
  3238.90824    0.0010   1.229e-03   10 1 2 2 0 e   11 0 2 2 0 e   86ChTiKu.331       
  3235.71650    0.0010   1.000e-03   11 1 2 2 0 e   12 0 2 2 0 e   86ChTiKu.332       
  3232.50661    0.0010   1.000e-03   12 1 2 2 0 e   13 0 2 2 0 e   86ChTiKu.333       
  3229.27715    0.0001   1.000e-04   13 1 2 2 0 e   14 0 2 2 0 e   86ChTiKu.334       
  3226.02766    0.0001   1.000e-04   14 1 2 2 0 e   15 0 2 2 0 e   86ChTiKu.335       
  3222.75900    0.0001   2.581e-04   15 1 2 2 0 e   16 0 2 2 0 e   86ChTiKu.336       
  3219.47004    0.0001   1.601e-04   16 1 2 2 0 e   17 0 2 2 0 e   86ChTiKu.337       
  3216.16218    0.0001   4.686e-04   17 1 2 2 0 e   18 0 2 2 0 e   86ChTiKu.338       
  3212.83464    0.0001   1.000e-04   18 1 2 2 0 e   19 0 2 2 0 e   86ChTiKu.339       
  3209.48839    0.0001   1.000e-04   19 1 2 2 0 e   20 0 2 2 0 e   86ChTiKu.340       
  3206.12267    0.0001   1.000e-04   20 1 2 2 0 e   21 0 2 2 0 e   86ChTiKu.341       
  3202.73859    0.0001   5.305e-04   21 1 2 2 0 e   22 0 2 2 0 e   86ChTiKu.342       
  3199.33550    0.0001   1.000e-04   22 1 2 2 0 e   23 0 2 2 0 e   86ChTiKu.343       
  3195.91430    0.0001   1.845e-04   23 1 2 2 0 e   24 0 2 2 0 e   86ChTiKu.344       
  3189.01686    0.0001   4.494e-04   25 1 2 2 0 e   26 0 2 2 0 e   86ChTiKu.345       
  3185.54099    0.0001   1.000e-04   26 1 2 2 0 e   27 0 2 2 0 e   86ChTiKu.346       
  3182.04751    0.0001   3.912e-04   27 1 2 2 0 e   28 0 2 2 0 e   86ChTiKu.347       
  3284.35927    0.0010   1.000e-03   4 1 2 2 0 f    3 0 2 2 0 f    86ChTiKu.348       
  3290.07894    0.0010   2.038e-03   6 1 2 2 0 f    5 0 2 2 0 f    86ChTiKu.349       
  3292.90853    0.0010   3.242e-03   7 1 2 2 0 f    6 0 2 2 0 f    86ChTiKu.350       
  3295.71800    0.0010   4.734e-03   8 1 2 2 0 f    7 0 2 2 0 f    86ChTiKu.351       
  3301.28422    0.0010   1.000e-03   10 1 2 2 0 e   9 0 2 2 0 e    86ChTiKu.352       
  3304.03793    0.0010   1.071e-03   11 1 2 2 0 e   10 0 2 2 0 e   86ChTiKu.353       
  3306.76971    0.0010   1.000e-03   12 1 2 2 0 e   11 0 2 2 0 e   86ChTiKu.354       
  3312.17638    0.0001   1.000e-04   14 1 2 2 0 e   13 0 2 2 0 e   86ChTiKu.355       
  3314.85082    0.0001   1.000e-04   15 1 2 2 0 e   14 0 2 2 0 e   86ChTiKu.356       
  3317.50546    0.0001   1.000e-04   16 1 2 2 0 e   15 0 2 2 0 e   86ChTiKu.357       
  3320.14174    0.0001   1.026e-03   17 1 2 2 0 e   16 0 2 2 0 e   86ChTiKu.358       
  3322.75702    0.0001   1.057e-04   18 1 2 2 0 e   17 0 2 2 0 e   86ChTiKu.359       
  3325.35640    0.0010   2.866e-03   19 1 2 2 0 e   18 0 2 2 0 e   86ChTiKu.360       
  3327.93047    0.0001   1.000e-04   20 1 2 2 0 e   19 0 2 2 0 e   86ChTiKu.361       
  3330.48700    0.0001   4.411e-04   21 1 2 2 0 e   20 0 2 2 0 e   86ChTiKu.362       
  3333.02527    0.0001   1.000e-04   22 1 2 2 0 e   21 0 2 2 0 e   86ChTiKu.363       
  3335.54273    0.0001   1.000e-04   23 1 2 2 0 e   22 0 2 2 0 e   86ChTiKu.364       
  3272.61961    0.0010   1.000e-03   2 1 2 2 0 e    2 0 2 2 0 f    86ChTiKu.365       
  3272.55951    0.0010   1.000e-03   3 1 2 2 0 e    3 0 2 2 0 f    86ChTiKu.366       
  3272.47945    0.0010   1.000e-03   4 1 2 2 0 e    4 0 2 2 0 f    86ChTiKu.367       
  3272.37947    0.0010   2.371e-03   5 1 2 2 0 e    5 0 2 2 0 f    86ChTiKu.368       
  3272.25972    0.0010   5.527e-03   6 1 2 2 0 e    6 0 2 2 0 f    86ChTiKu.369       
  3272.10726    0.0001   5.128e-04   7 1 2 2 0 f    7 0 2 2 0 e    86ChTiKu.370       
  3271.94003    0.0001   1.000e-04   8 1 2 2 0 f    8 0 2 2 0 e    86ChTiKu.371       
  3271.74918    0.0001   1.000e-04   9 1 2 2 0 f    9 0 2 2 0 e    86ChTiKu.372       
  3244.38668    0.0001   1.000e-04   2 1 3 1 0 f    3 0 3 1 0 f    86ChTiKu.373       
  3241.33295    0.0010   1.000e-03   3 1 3 1 0 f    4 0 3 1 0 f    86ChTiKu.374       
  3235.17352    0.0001   1.000e-04   5 1 3 1 0 f    6 0 3 1 0 f    86ChTiKu.375       
  3222.63199    0.0001   1.000e-04   9 1 3 1 0 f    10 0 3 1 0 f   86ChTiKu.376       
  3262.29351    0.0001   1.000e-04   3 1 3 1 0 f    2 0 3 1 0 f    86ChTiKu.377       
  3265.20960    0.0010   1.000e-03   4 1 3 1 0 f    3 0 3 1 0 f    86ChTiKu.378       
  3273.84177    0.0001   1.000e-04   7 1 3 1 0 f    6 0 3 1 0 f    86ChTiKu.379       
  3276.67934    0.0001   1.000e-04   8 1 3 1 0 f    7 0 3 1 0 f    86ChTiKu.380       
  3279.49656    0.0001   1.000e-04   9 1 3 1 0 f    8 0 3 1 0 f    86ChTiKu.381       
  3282.29303    0.0010   1.000e-03   10 1 3 1 0 f   9 0 3 1 0 f    86ChTiKu.382       
  3285.02556    0.0010   1.000e-03   11 1 3 1 0 f   10 0 3 1 0 f   86ChTiKu.383       
  3247.47332    0.0010   1.000e-03   1 1 3 1 0 e    2 0 3 1 0 e    86ChTiKu.384       
  3244.47514    0.0001   1.000e-04   2 1 3 1 0 e    3 0 3 1 0 e    86ChTiKu.385       
  3241.45336    0.0001   2.668e-04   3 1 3 1 0 e    4 0 3 1 0 e    86ChTiKu.386       
  3235.34964    0.0001   1.000e-04   5 1 3 1 0 e    6 0 3 1 0 e    86ChTiKu.387       
  3222.91333    0.0001   1.000e-04   9 1 3 1 0 e    10 0 3 1 0 e   86ChTiKu.388       
  3262.19757    0.0001   3.141e-04   3 1 3 1 0 e    2 0 3 1 0 e    86ChTiKu.389       
  3270.78760    0.0001   1.000e-04   6 1 3 1 0 e    5 0 3 1 0 e    86ChTiKu.390       
  3273.61016    0.0001   1.000e-04   7 1 3 1 0 e    6 0 3 1 0 e    86ChTiKu.391       
  3276.41324    0.0001   1.000e-04   8 1 3 1 0 e    7 0 3 1 0 e    86ChTiKu.392       
  3279.19158    0.0010   2.526e-03   9 1 3 1 0 e    8 0 3 1 0 e    86ChTiKu.393       
  3281.96131    0.0010   1.000e-03   10 1 3 1 0 e   9 0 3 1 0 e    86ChTiKu.394       
  3284.69403    0.0001   1.000e-04   11 1 3 1 0 e   10 0 3 1 0 e   86ChTiKu.395       
  3237.86988    0.0001   1.000e-04   4 1 3 3 0 e    5 0 3 3 0 e    86ChTiKu.396       
  3234.79701    0.0001   1.000e-04   5 1 3 3 0 e    6 0 3 3 0 e    86ChTiKu.397       
  3231.70427    0.0001   1.000e-04   6 1 3 3 0 e    7 0 3 3 0 e    86ChTiKu.398       
  3228.59277    0.0001   1.000e-04   7 1 3 3 0 e    8 0 3 3 0 e    86ChTiKu.399       
  3225.46193    0.0001   1.000e-04   8 1 3 3 0 e    9 0 3 3 0 e    86ChTiKu.400       
  3222.31163    0.0001   1.983e-03   9 1 3 3 0 e    10 0 3 3 0 e   86ChTiKu.401       
  3267.52890    0.0010   1.000e-03   5 1 3 3 0 e    4 0 3 3 0 e    86ChTiKu.402       
  3270.38641    0.0001   1.000e-04   6 1 3 3 0 e    5 0 3 3 0 e    86ChTiKu.403       
  3276.04291    0.0001   1.000e-04   8 1 3 3 0 e    7 0 3 3 0 e    86ChTiKu.404       
  3278.84286    0.0001   5.993e-04   9 1 3 3 0 e    8 0 3 3 0 e    86ChTiKu.405       
  3281.62058    0.0001   1.000e-04   10 1 3 3 0 e   9 0 3 3 0 e    86ChTiKu.406       
  3252.82654    0.0001   1.000e-04   3 1 3 3 0 f    3 0 3 3 0 e    86ChTiKu.407       
  3252.74817    0.0001   1.000e-04   4 1 3 3 0 f    4 0 3 3 0 e    86ChTiKu.408       
  3252.65044    0.0001   1.000e-04   5 1 3 3 0 f    5 0 3 3 0 e    86ChTiKu.409       
  3252.53303    0.0001   1.000e-04   6 1 3 3 0 f    6 0 3 3 0 e    86ChTiKu.410       
  3252.39584    0.0001   1.000e-04   7 1 3 3 0 f    7 0 3 3 0 e    86ChTiKu.411       
  2090.91224     0.001   1.723e-03   1 0 0 0 1 e    2 0 0 0 0 e    87ChKwKu.1         
  2087.91512     0.001   1.000e-03   2 0 0 0 1 e    3 0 0 0 0 e    87ChKwKu.2         
  2084.89901     0.001   1.000e-03   3 0 0 0 1 e    4 0 0 0 0 e    87ChKwKu.3         
  2081.86289     0.001   1.000e-03   4 0 0 0 1 e    5 0 0 0 0 e    87ChKwKu.4         
  2078.80674     0.001   1.000e-03   5 0 0 0 1 e    6 0 0 0 0 e    87ChKwKu.5         
  2075.73098     0.001   1.000e-03   6 0 0 0 1 e    7 0 0 0 0 e    87ChKwKu.6         
  2072.63539     0.001   1.000e-03   7 0 0 0 1 e    8 0 0 0 0 e    87ChKwKu.7         
  2069.52008     0.001   1.000e-03   8 0 0 0 1 e    9 0 0 0 0 e    87ChKwKu.8         
  2066.38576     0.001   1.000e-03   9 0 0 0 1 e    10 0 0 0 0 e   87ChKwKu.9         
  2063.23105     0.001   1.000e-03   10 0 0 0 1 e   11 0 0 0 0 e   87ChKwKu.10        
  2060.05774     0.001   1.000e-03   11 0 0 0 1 e   12 0 0 0 0 e   87ChKwKu.11        
  2056.86473     0.001   1.000e-03   12 0 0 0 1 e   13 0 0 0 0 e   87ChKwKu.12        
  2053.65248     0.001   1.000e-03   13 0 0 0 1 e   14 0 0 0 0 e   87ChKwKu.13        
  2050.42112     0.001   1.000e-03   14 0 0 0 1 e   15 0 0 0 0 e   87ChKwKu.14        
  2047.17033     0.001   1.000e-03   15 0 0 0 1 e   16 0 0 0 0 e   87ChKwKu.15        
  2043.90127     0.001   1.000e-03   16 0 0 0 1 e   17 0 0 0 0 e   87ChKwKu.16        
  2040.61252     0.001   1.000e-03   17 0 0 0 1 e   18 0 0 0 0 e   87ChKwKu.17        
  2037.30499     0.001   1.000e-03   18 0 0 0 1 e   19 0 0 0 0 e   87ChKwKu.18        
  2033.97861     0.001   1.000e-03   19 0 0 0 1 e   20 0 0 0 0 e   87ChKwKu.19        
  2030.63343     0.001   1.000e-03   20 0 0 0 1 e   21 0 0 0 0 e   87ChKwKu.20        
  2027.26912     0.002   2.000e-03   21 0 0 0 1 e   22 0 0 0 0 e   87ChKwKu.21        
  2023.88695     0.001   1.000e-03   22 0 0 0 1 e   23 0 0 0 0 e   87ChKwKu.22        
  2020.48575     0.001   1.000e-03   23 0 0 0 1 e   24 0 0 0 0 e   87ChKwKu.23        
  2017.06617     0.001   1.000e-03   24 0 0 0 1 e   25 0 0 0 0 e   87ChKwKu.24        
  2013.62803     0.001   1.000e-03   25 0 0 0 1 e   26 0 0 0 0 e   87ChKwKu.25        
  2010.17145     0.001   1.000e-03   26 0 0 0 1 e   27 0 0 0 0 e   87ChKwKu.26        
  2006.69659     0.001   1.000e-03   27 0 0 0 1 e   28 0 0 0 0 e   87ChKwKu.27        
  2003.20348     0.001   1.000e-03   28 0 0 0 1 e   29 0 0 0 0 e   87ChKwKu.28        
  1999.69213     0.001   1.000e-03   29 0 0 0 1 e   30 0 0 0 0 e   87ChKwKu.29        
  2133.41879     0.001   1.000e-03   13 0 0 0 1 e   12 0 0 0 0 e   87ChKwKu.30        
  2136.08659     0.001   1.000e-03   14 0 0 0 1 e   13 0 0 0 0 e   87ChKwKu.31        
  2138.73293     0.001   1.000e-03   15 0 0 0 1 e   14 0 0 0 0 e   87ChKwKu.32        
  2141.35848     0.001   1.000e-03   16 0 0 0 1 e   15 0 0 0 0 e   87ChKwKu.33        
  2143.96267     0.001   1.000e-03   17 0 0 0 1 e   16 0 0 0 0 e   87ChKwKu.34        
  2146.54535     0.001   1.000e-03   18 0 0 0 1 e   17 0 0 0 0 e   87ChKwKu.35        
   2149.1065     0.001   1.000e-03   19 0 0 0 1 e   18 0 0 0 0 e   87ChKwKu.36        
   2151.6464     0.001   1.000e-03   20 0 0 0 1 e   19 0 0 0 0 e   87ChKwKu.37        
  2154.16464     0.001   1.000e-03   21 0 0 0 1 e   20 0 0 0 0 e   87ChKwKu.38        
  2156.66124     0.001   1.000e-03   22 0 0 0 1 e   21 0 0 0 0 e   87ChKwKu.39        
  2159.13616     0.001   1.000e-03   23 0 0 0 1 e   22 0 0 0 0 e   87ChKwKu.40        
  2164.02026     0.001   1.000e-03   25 0 0 0 1 e   24 0 0 0 0 e   87ChKwKu.41        
   2166.4296     0.001   1.000e-03   26 0 0 0 1 e   25 0 0 0 0 e   87ChKwKu.42        
  2168.81667     0.001   1.000e-03   27 0 0 0 1 e   26 0 0 0 0 e   87ChKwKu.43        
  2171.18185     0.001   1.000e-03   28 0 0 0 1 e   27 0 0 0 0 e   87ChKwKu.44        
  2173.52412     0.001   1.000e-03   29 0 0 0 1 e   28 0 0 0 0 e   87ChKwKu.45        
  2175.84545     0.001   1.000e-03   30 0 0 0 1 e   29 0 0 0 0 e   87ChKwKu.46        
  2178.14379     0.001   1.000e-03   31 0 0 0 1 e   30 0 0 0 0 e   87ChKwKu.47        
  2102.39202     0.001   1.000e-03   3 0 1 1 1 f    2 0 1 1 0 f    87ChKwKu.48        
  2105.28186     0.001   1.000e-03   4 0 1 1 1 f    3 0 1 1 0 f    87ChKwKu.49        
  2116.62976     0.001   1.000e-03   8 0 1 1 1 f    7 0 1 1 0 f    87ChKwKu.50        
  2122.17826     0.001   1.000e-03   10 0 1 1 1 f   9 0 1 1 0 f    87ChKwKu.51        
  2124.92062     0.001   1.000e-03   11 0 1 1 1 f   10 0 1 1 0 f   87ChKwKu.52        
  2127.64192     0.001   1.000e-03   12 0 1 1 1 f   11 0 1 1 0 f   87ChKwKu.53        
  2130.34179     0.001   1.000e-03   13 0 1 1 1 f   12 0 1 1 0 f   87ChKwKu.54        
  2133.02055     0.001   1.000e-03   14 0 1 1 1 f   13 0 1 1 0 f   87ChKwKu.55        
  2135.67774     0.001   1.000e-03   15 0 1 1 1 f   14 0 1 1 0 f   87ChKwKu.56        
  2138.31343     0.001   1.000e-03   16 0 1 1 1 f   15 0 1 1 0 f   87ChKwKu.57        
  2140.92771     0.001   1.000e-03   17 0 1 1 1 f   16 0 1 1 0 f   87ChKwKu.58        
  2143.52024     0.001   1.000e-03   18 0 1 1 1 f   17 0 1 1 0 f   87ChKwKu.59        
  2146.09059     0.001   1.000e-03   19 0 1 1 1 f   18 0 1 1 0 f   87ChKwKu.60        
  2148.63989     0.001   1.000e-03   20 0 1 1 1 f   19 0 1 1 0 f   87ChKwKu.61        
  2151.16748     0.001   1.000e-03   21 0 1 1 1 f   20 0 1 1 0 f   87ChKwKu.62        
  2153.67239     0.001   1.000e-03   22 0 1 1 1 f   21 0 1 1 0 f   87ChKwKu.63        
  2156.15552     0.001   1.000e-03   23 0 1 1 1 f   22 0 1 1 0 f   87ChKwKu.64        
  2158.61641     0.001   1.000e-03   24 0 1 1 1 f   23 0 1 1 0 f   87ChKwKu.65        
  2161.05556     0.001   1.000e-03   25 0 1 1 1 f   24 0 1 1 0 f   87ChKwKu.66        
  2163.47238     0.001   1.000e-03   26 0 1 1 1 f   25 0 1 1 0 f   87ChKwKu.67        
  2165.86677     0.001   1.000e-03   27 0 1 1 1 f   26 0 1 1 0 f   87ChKwKu.68        
  2168.23829     0.001   1.000e-03   28 0 1 1 1 f   27 0 1 1 0 f   87ChKwKu.69        
  2170.58742     0.001   1.000e-03   29 0 1 1 1 f   28 0 1 1 0 f   87ChKwKu.70        
  2172.91412     0.002   2.000e-03   30 0 1 1 1 f   29 0 1 1 0 f   87ChKwKu.71        
  2175.21939     0.001   1.000e-03   31 0 1 1 1 f   30 0 1 1 0 f   87ChKwKu.72        
  2177.50067     0.001   1.000e-03   32 0 1 1 1 f   31 0 1 1 0 f   87ChKwKu.73        
  2179.76186     0.002   2.123e-03   33 0 1 1 1 f   32 0 1 1 0 f   87ChKwKu.74        
  2181.99558     0.001   1.000e-03   34 0 1 1 1 f   33 0 1 1 0 f   87ChKwKu.75        
  2184.20793     0.001   1.000e-03   35 0 1 1 1 f   34 0 1 1 0 f   87ChKwKu.76        
   2102.3481     0.002   2.000e-03   3 0 1 1 1 e    2 0 1 1 0 e    87ChKwKu.77        
  2105.22201     0.002   2.000e-03   4 0 1 1 1 e    3 0 1 1 0 e    87ChKwKu.78        
  2108.07589     0.002   2.000e-03   5 0 1 1 1 e    4 0 1 1 0 e    87ChKwKu.79        
  2110.90926     0.002   2.000e-03   6 0 1 1 1 e    5 0 1 1 0 e    87ChKwKu.80        
  2116.51138     0.002   2.000e-03   8 0 1 1 1 e    7 0 1 1 0 e    87ChKwKu.81        
  2122.01584     0.002   2.000e-03   10 0 1 1 1 e   9 0 1 1 0 e    87ChKwKu.82        
   2124.7544     0.002   2.000e-03   11 0 1 1 1 e   10 0 1 1 0 e   87ChKwKu.83        
  2127.46233     0.002   2.000e-03   12 0 1 1 1 e   11 0 1 1 0 e   87ChKwKu.84        
   2130.1481     0.002   2.000e-03   13 0 1 1 1 e   12 0 1 1 0 e   87ChKwKu.85        
  2132.81227     0.002   2.000e-03   14 0 1 1 1 e   13 0 1 1 0 e   87ChKwKu.86        
  2135.45513     0.002   2.000e-03   15 0 1 1 1 e   14 0 1 1 0 e   87ChKwKu.87        
  2138.07639     0.002   2.000e-03   16 0 1 1 1 e   15 0 1 1 0 e   87ChKwKu.88        
  2140.67616     0.002   2.000e-03   17 0 1 1 1 e   16 0 1 1 0 e   87ChKwKu.89        
  2143.25442     0.002   2.000e-03   18 0 1 1 1 e   17 0 1 1 0 e   87ChKwKu.90        
  2145.81086     0.002   2.000e-03   19 0 1 1 1 e   18 0 1 1 0 e   87ChKwKu.91        
  2148.34562     0.002   2.000e-03   20 0 1 1 1 e   19 0 1 1 0 e   87ChKwKu.92        
   2150.8584     0.001   1.000e-03   21 0 1 1 1 e   20 0 1 1 0 e   87ChKwKu.93        
  2153.34986     0.001   1.000e-03   22 0 1 1 1 e   21 0 1 1 0 e   87ChKwKu.94        
  2155.81863     0.001   1.000e-03   23 0 1 1 1 e   22 0 1 1 0 e   87ChKwKu.95        
  2158.26418     0.002   2.000e-03   24 0 1 1 1 e   23 0 1 1 0 e   87ChKwKu.96        
   2160.6906     0.001   1.000e-03   25 0 1 1 1 e   24 0 1 1 0 e   87ChKwKu.97        
   2163.0932     0.001   1.000e-03   26 0 1 1 1 e   25 0 1 1 0 e   87ChKwKu.98        
  2165.47397     0.001   1.000e-03   27 0 1 1 1 e   26 0 1 1 0 e   87ChKwKu.99        
  2167.83185     0.001   1.000e-03   28 0 1 1 1 e   27 0 1 1 0 e   87ChKwKu.100       
  2170.16731     0.001   1.000e-03   29 0 1 1 1 e   28 0 1 1 0 e   87ChKwKu.101       
  2172.48075     0.001   1.000e-03   30 0 1 1 1 e   29 0 1 1 0 e   87ChKwKu.102       
  2174.77199     0.001   1.000e-03   31 0 1 1 1 e   30 0 1 1 0 e   87ChKwKu.103       
  2177.03347     0.002   6.512e-03   32 0 1 1 1 e   31 0 1 1 0 e   87ChKwKu.104       
  2179.28498     0.001   1.000e-03   33 0 1 1 1 e   32 0 1 1 0 e   87ChKwKu.105       
  2181.50748     0.001   1.000e-03   34 0 1 1 1 e   33 0 1 1 0 e   87ChKwKu.106       
  2183.70753     0.001   1.000e-03   35 0 1 1 1 e   34 0 1 1 0 e   87ChKwKu.107       
  2107.54114     0.002   3.894e-03   1 0 3 1 0 e    2 0 0 0 0 e    87ChKwKu.108       
  2104.60295     0.001   1.000e-03   2 0 3 1 0 e    3 0 0 0 0 e    87ChKwKu.109       
  2101.66876     0.001   1.000e-03   3 0 3 1 0 e    4 0 0 0 0 e    87ChKwKu.110       
  2098.74193     0.001   1.000e-03   4 0 3 1 0 e    5 0 0 0 0 e    87ChKwKu.111       
  2095.82238     0.001   1.000e-03   5 0 3 1 0 e    6 0 0 0 0 e    87ChKwKu.112       
  2092.91007     0.001   1.000e-03   6 0 3 1 0 e    7 0 0 0 0 e    87ChKwKu.113       
  2090.00484     0.001   1.000e-03   7 0 3 1 0 e    8 0 0 0 0 e    87ChKwKu.114       
  2087.10628     0.001   1.000e-03   8 0 3 1 0 e    9 0 0 0 0 e    87ChKwKu.115       
  2084.21459     0.001   1.000e-03   9 0 3 1 0 e    10 0 0 0 0 e   87ChKwKu.116       
  2081.32896     0.001   1.000e-03   10 0 3 1 0 e   11 0 0 0 0 e   87ChKwKu.117       
   2078.4496     0.001   1.000e-03   11 0 3 1 0 e   12 0 0 0 0 e   87ChKwKu.118       
  2075.57594     0.001   1.000e-03   12 0 3 1 0 e   13 0 0 0 0 e   87ChKwKu.119       
  2072.70821     0.002   2.000e-03   13 0 3 1 0 e   14 0 0 0 0 e   87ChKwKu.120       
  2069.84498     0.001   1.000e-03   14 0 3 1 0 e   15 0 0 0 0 e   87ChKwKu.121       
   2066.9868     0.001   1.000e-03   15 0 3 1 0 e   16 0 0 0 0 e   87ChKwKu.122       
  2064.13302     0.001   1.000e-03   16 0 3 1 0 e   17 0 0 0 0 e   87ChKwKu.123       
  2061.28329     0.001   1.000e-03   17 0 3 1 0 e   18 0 0 0 0 e   87ChKwKu.124       
  2058.43715     0.001   1.000e-03   18 0 3 1 0 e   19 0 0 0 0 e   87ChKwKu.125       
  2055.59443     0.001   1.000e-03   19 0 3 1 0 e   20 0 0 0 0 e   87ChKwKu.126       
  2052.75436     0.001   1.000e-03   20 0 3 1 0 e   21 0 0 0 0 e   87ChKwKu.127       
    2047.081     0.001   1.000e-03   22 0 3 1 0 e   23 0 0 0 0 e   87ChKwKu.128       
   2044.2474     0.001   1.000e-03   23 0 3 1 0 e   24 0 0 0 0 e   87ChKwKu.129       
  2041.41505     0.001   1.000e-03   24 0 3 1 0 e   25 0 0 0 0 e   87ChKwKu.130       
  2038.58295     0.001   1.000e-03   25 0 3 1 0 e   26 0 0 0 0 e   87ChKwKu.131       
   2035.7518     0.001   1.000e-03   26 0 3 1 0 e   27 0 0 0 0 e   87ChKwKu.132       
  2032.92093     0.001   1.000e-03   27 0 3 1 0 e   28 0 0 0 0 e   87ChKwKu.133       
  2030.08981     0.001   1.000e-03   28 0 3 1 0 e   29 0 0 0 0 e   87ChKwKu.134       
  2024.42621     0.001   1.000e-03   30 0 3 1 0 e   31 0 0 0 0 e   87ChKwKu.135       
    2021.594     0.002   2.000e-03   31 0 3 1 0 e   32 0 0 0 0 e   87ChKwKu.136       
  2018.75894     0.001   1.000e-03   32 0 3 1 0 e   33 0 0 0 0 e   87ChKwKu.137       
  2113.56493     0.001   1.000e-03   2 0 3 1 0 f    2 0 0 0 0 e    87ChKwKu.138       
  2113.67893     0.001   1.000e-03   3 0 3 1 0 f    3 0 0 0 0 e    87ChKwKu.139       
  2113.83086     0.002   2.000e-03   4 0 3 1 0 f    4 0 0 0 0 e    87ChKwKu.140       
  2114.02141     0.001   1.000e-03   5 0 3 1 0 f    5 0 0 0 0 e    87ChKwKu.141       
  2114.24866     0.001   1.000e-03   6 0 3 1 0 f    6 0 0 0 0 e    87ChKwKu.142       
  2114.51374     0.002   2.000e-03   7 0 3 1 0 f    7 0 0 0 0 e    87ChKwKu.143       
  2114.81474     0.001   1.000e-03   8 0 3 1 0 f    8 0 0 0 0 e    87ChKwKu.144       
  2115.15299     0.002   2.000e-03   9 0 3 1 0 f    9 0 0 0 0 e    87ChKwKu.145       
  2115.52708     0.001   1.000e-03   10 0 3 1 0 f   10 0 0 0 0 e   87ChKwKu.146       
  2115.93704     0.001   1.000e-03   11 0 3 1 0 f   11 0 0 0 0 e   87ChKwKu.147       
  2116.38252     0.002   2.000e-03   12 0 3 1 0 f   12 0 0 0 0 e   87ChKwKu.148       
   2116.8613     0.001   1.000e-03   13 0 3 1 0 f   13 0 0 0 0 e   87ChKwKu.149       
  2117.37489     0.001   1.000e-03   14 0 3 1 0 f   14 0 0 0 0 e   87ChKwKu.150       
  2117.92113     0.001   1.000e-03   15 0 3 1 0 f   15 0 0 0 0 e   87ChKwKu.151       
  2118.49975     0.001   1.000e-03   16 0 3 1 0 f   16 0 0 0 0 e   87ChKwKu.152       
  2119.10988     0.001   1.000e-03   17 0 3 1 0 f   17 0 0 0 0 e   87ChKwKu.153       
  2119.75037     0.001   1.000e-03   18 0 3 1 0 f   18 0 0 0 0 e   87ChKwKu.154       
  2120.42021     0.001   1.000e-03   19 0 3 1 0 f   19 0 0 0 0 e   87ChKwKu.155       
  2121.11821     0.001   1.000e-03   20 0 3 1 0 f   20 0 0 0 0 e   87ChKwKu.156       
  2121.84302     0.001   1.000e-03   21 0 3 1 0 f   21 0 0 0 0 e   87ChKwKu.157       
  2122.59342     0.001   1.000e-03   22 0 3 1 0 f   22 0 0 0 0 e   87ChKwKu.158       
  2123.36782     0.001   1.000e-03   23 0 3 1 0 f   23 0 0 0 0 e   87ChKwKu.159       
  2124.16471     0.001   1.000e-03   24 0 3 1 0 f   24 0 0 0 0 e   87ChKwKu.160       
  2124.98276     0.001   1.000e-03   25 0 3 1 0 f   25 0 0 0 0 e   87ChKwKu.161       
   2125.8193     0.001   1.000e-03   26 0 3 1 0 f   26 0 0 0 0 e   87ChKwKu.162       
  2126.67336     0.001   1.000e-03   27 0 3 1 0 f   27 0 0 0 0 e   87ChKwKu.163       
  2125.34887     0.002   2.000e-03   4 0 3 1 0 e    3 0 0 0 0 e    87ChKwKu.164       
  2128.33944     0.001   1.000e-03   5 0 3 1 0 e    4 0 0 0 0 e    87ChKwKu.165       
  2131.33772     0.001   1.000e-03   6 0 3 1 0 e    5 0 0 0 0 e    87ChKwKu.166       
  2134.34147     0.001   1.000e-03   7 0 3 1 0 e    6 0 0 0 0 e    87ChKwKu.167       
  2137.35146     0.001   1.000e-03   8 0 3 1 0 e    7 0 0 0 0 e    87ChKwKu.168       
  2140.36664     0.001   1.000e-03   9 0 3 1 0 e    8 0 0 0 0 e    87ChKwKu.169       
  2143.38709     0.001   1.000e-03   10 0 3 1 0 e   9 0 0 0 0 e    87ChKwKu.170       
  2146.41204     0.001   1.000e-03   11 0 3 1 0 e   10 0 0 0 0 e   87ChKwKu.171       
  2149.44117     0.001   1.000e-03   12 0 3 1 0 e   11 0 0 0 0 e   87ChKwKu.172       
  2152.47437     0.001   1.000e-03   13 0 3 1 0 e   12 0 0 0 0 e   87ChKwKu.173       
   2155.5103     0.001   1.000e-03   14 0 3 1 0 e   13 0 0 0 0 e   87ChKwKu.174       
  2158.54931     0.001   1.000e-03   15 0 3 1 0 e   14 0 0 0 0 e   87ChKwKu.175       
  2164.63344     0.001   1.000e-03   17 0 3 1 0 e   16 0 0 0 0 e   87ChKwKu.176       
  2167.67755     0.001   1.000e-03   18 0 3 1 0 e   17 0 0 0 0 e   87ChKwKu.177       
  2170.72237     0.001   1.000e-03   19 0 3 1 0 e   18 0 0 0 0 e   87ChKwKu.178       
  2173.76741     0.001   1.000e-03   20 0 3 1 0 e   19 0 0 0 0 e   87ChKwKu.179       
  2176.81181     0.001   1.000e-03   21 0 3 1 0 e   20 0 0 0 0 e   87ChKwKu.180       
  2179.85541     0.001   1.000e-03   22 0 3 1 0 e   21 0 0 0 0 e   87ChKwKu.181       
  2182.89752     0.001   1.000e-03   23 0 3 1 0 e   22 0 0 0 0 e   87ChKwKu.182       
  2185.93761     0.001   1.000e-03   24 0 3 1 0 e   23 0 0 0 0 e   87ChKwKu.183       
  2188.97513     0.001   1.000e-03   25 0 3 1 0 e   24 0 0 0 0 e   87ChKwKu.184       
  2192.00979     0.001   1.000e-03   26 0 3 1 0 e   25 0 0 0 0 e   87ChKwKu.185       
  2195.04096     0.001   1.000e-03   27 0 3 1 0 e   26 0 0 0 0 e   87ChKwKu.186       
  2198.06817     0.001   1.000e-03   28 0 3 1 0 e   27 0 0 0 0 e   87ChKwKu.187       
  2201.09107     0.002   2.000e-03   29 0 3 1 0 e   28 0 0 0 0 e   87ChKwKu.188       
  2204.10898     0.002   2.000e-03   30 0 3 1 0 e   29 0 0 0 0 e   87ChKwKu.189       
  2207.12178     0.002   2.000e-03   31 0 3 1 0 e   30 0 0 0 0 e   87ChKwKu.190       
  2210.12932     0.002   2.000e-03   32 0 3 1 0 e   31 0 0 0 0 e   87ChKwKu.191       
  2213.13069     0.002   2.000e-03   33 0 3 1 0 e   32 0 0 0 0 e   87ChKwKu.192       
  2216.12601     0.002   2.000e-03   34 0 3 1 0 e   33 0 0 0 0 e   87ChKwKu.193       
  2190.46303     0.001   1.000e-03   15 0 3 3 0 e   14 0 0 0 0 e   87ChKwKu.194       
   2193.7404     0.001   1.000e-03   16 0 3 3 0 e   15 0 0 0 0 e   87ChKwKu.195       
  2197.03956     0.001   1.000e-03   17 0 3 3 0 e   16 0 0 0 0 e   87ChKwKu.196       
  2200.36051     0.001   1.074e-03   18 0 3 3 0 e   17 0 0 0 0 e   87ChKwKu.197       
  2203.70439     0.001   1.000e-03   19 0 3 3 0 e   18 0 0 0 0 e   87ChKwKu.198       
  2207.07311     0.002   2.000e-03   20 0 3 3 0 e   19 0 0 0 0 e   87ChKwKu.199       
  2210.46004     0.001   1.000e-03   21 0 3 3 0 e   20 0 0 0 0 e   87ChKwKu.200       
  2213.87097     0.001   1.317e-03   22 0 3 3 0 e   21 0 0 0 0 e   87ChKwKu.201       
  2217.30701     0.001   1.000e-03   23 0 3 3 0 e   22 0 0 0 0 e   87ChKwKu.202       
  2220.76626     0.001   1.000e-03   24 0 3 3 0 e   23 0 0 0 0 e   87ChKwKu.203       
  2224.24928     0.001   1.000e-03   25 0 3 3 0 e   24 0 0 0 0 e   87ChKwKu.204       
  2227.75524     0.001   1.000e-03   26 0 3 3 0 e   25 0 0 0 0 e   87ChKwKu.205       
  2231.28603     0.001   1.000e-03   27 0 3 3 0 e   26 0 0 0 0 e   87ChKwKu.206       
  2234.84164     0.001   1.000e-03   28 0 3 3 0 e   27 0 0 0 0 e   87ChKwKu.207       
  2085.09842     0.001   1.000e-03   1 0 4 0 0 e    2 0 1 1 0 e    87ChKwKu.208       
  2082.20548     0.001   1.000e-03   2 0 4 0 0 e    3 0 1 1 0 e    87ChKwKu.209       
  2079.34358     0.001   1.000e-03   3 0 4 0 0 e    4 0 1 1 0 e    87ChKwKu.210       
  2076.51187     0.001   1.000e-03   4 0 4 0 0 e    5 0 1 1 0 e    87ChKwKu.211       
  2073.70922     0.002   2.000e-03   5 0 4 0 0 e    6 0 1 1 0 e    87ChKwKu.212       
  2070.93414     0.002   2.000e-03   6 0 4 0 0 e    7 0 1 1 0 e    87ChKwKu.213       
  2068.18492     0.002   2.000e-03   7 0 4 0 0 e    8 0 1 1 0 e    87ChKwKu.214       
  2065.45905     0.002   2.000e-03   8 0 4 0 0 e    9 0 1 1 0 e    87ChKwKu.215       
  2062.75399     0.002   2.000e-03   9 0 4 0 0 e    10 0 1 1 0 e   87ChKwKu.216       
  2060.08888     0.002   2.000e-03   10 0 4 0 0 e   11 0 1 1 0 e   87ChKwKu.217       
  2057.40903     0.002   2.000e-03   11 0 4 0 0 e   12 0 1 1 0 e   87ChKwKu.218       
  2054.75433     0.002   2.000e-03   12 0 4 0 0 e   13 0 1 1 0 e   87ChKwKu.219       
  2052.11137     0.001   1.000e-03   13 0 4 0 0 e   14 0 1 1 0 e   87ChKwKu.220       
  2049.47698     0.001   1.000e-03   14 0 4 0 0 e   15 0 1 1 0 e   87ChKwKu.221       
  2046.84748     0.001   1.000e-03   15 0 4 0 0 e   16 0 1 1 0 e   87ChKwKu.222       
  2044.22026     0.001   1.000e-03   16 0 4 0 0 e   17 0 1 1 0 e   87ChKwKu.223       
  2041.59345     0.001   1.000e-03   17 0 4 0 0 e   18 0 1 1 0 e   87ChKwKu.224       
   2038.9641     0.001   1.000e-03   18 0 4 0 0 e   19 0 1 1 0 e   87ChKwKu.225       
  2036.33059     0.001   1.000e-03   19 0 4 0 0 e   20 0 1 1 0 e   87ChKwKu.226       
  2033.69102     0.001   1.000e-03   20 0 4 0 0 e   21 0 1 1 0 e   87ChKwKu.227       
  2031.04419     0.001   1.000e-03   21 0 4 0 0 e   22 0 1 1 0 e   87ChKwKu.228       
  2028.38906     0.001   1.000e-03   22 0 4 0 0 e   23 0 1 1 0 e   87ChKwKu.229       
  2025.72451     0.001   1.000e-03   23 0 4 0 0 e   24 0 1 1 0 e   87ChKwKu.230       
  2023.05189     0.001   1.000e-03   24 0 4 0 0 e   25 0 1 1 0 e   87ChKwKu.231       
  2020.36796     0.001   1.000e-03   25 0 4 0 0 e   26 0 1 1 0 e   87ChKwKu.232       
  2017.67485     0.001   1.000e-03   26 0 4 0 0 e   27 0 1 1 0 e   87ChKwKu.233       
  2014.97258     0.001   1.000e-03   27 0 4 0 0 e   28 0 1 1 0 e   87ChKwKu.234       
  2012.26098     0.001   1.000e-03   28 0 4 0 0 e   29 0 1 1 0 e   87ChKwKu.235       
  2009.54013     0.001   1.000e-03   29 0 4 0 0 e   30 0 1 1 0 e   87ChKwKu.236       
  2091.02869     0.001   1.000e-03   2 0 4 0 0 e    2 0 1 1 0 f    87ChKwKu.237       
  2091.07764     0.001   1.000e-03   3 0 4 0 0 e    3 0 1 1 0 f    87ChKwKu.238       
  2091.14179     0.001   1.000e-03   4 0 4 0 0 e    4 0 1 1 0 f    87ChKwKu.239       
  2091.21891     0.001   1.000e-03   5 0 4 0 0 e    5 0 1 1 0 f    87ChKwKu.240       
  2091.30851     0.002   2.000e-03   6 0 4 0 0 e    6 0 1 1 0 f    87ChKwKu.241       
  2091.40845     0.002   2.000e-03   7 0 4 0 0 e    7 0 1 1 0 f    87ChKwKu.242       
  2091.51706     0.002   2.000e-03   8 0 4 0 0 e    8 0 1 1 0 f    87ChKwKu.243       
  2091.63069     0.002   2.000e-03   9 0 4 0 0 e    9 0 1 1 0 f    87ChKwKu.244       
  2091.76602     0.002   2.000e-03   10 0 4 0 0 e   10 0 1 1 0 f   87ChKwKu.245       
  2091.87463     0.002   2.000e-03   11 0 4 0 0 e   11 0 1 1 0 f   87ChKwKu.246       
  2091.99136     0.002   2.000e-03   12 0 4 0 0 e   12 0 1 1 0 f   87ChKwKu.247       
    2092.104     0.001   1.000e-03   13 0 4 0 0 e   13 0 1 1 0 f   87ChKwKu.248       
  2092.20973     0.001   1.000e-03   14 0 4 0 0 e   14 0 1 1 0 f   87ChKwKu.249       
  2092.30425     0.001   1.000e-03   15 0 4 0 0 e   15 0 1 1 0 f   87ChKwKu.250       
  2092.38522     0.001   1.000e-03   16 0 4 0 0 e   16 0 1 1 0 f   87ChKwKu.251       
  2092.45077     0.002   2.000e-03   17 0 4 0 0 e   17 0 1 1 0 f   87ChKwKu.252       
  2092.49924     0.002   2.000e-03   18 0 4 0 0 e   18 0 1 1 0 f   87ChKwKu.253       
  2100.03575     0.001   1.000e-03   3 0 4 0 0 e    2 0 1 1 0 e    87ChKwKu.254       
  2103.11495     0.001   1.000e-03   4 0 4 0 0 e    3 0 1 1 0 e    87ChKwKu.255       
   2109.3569     0.002   2.000e-03   6 0 4 0 0 e    5 0 1 1 0 e    87ChKwKu.256       
  2112.51627     0.002   2.000e-03   7 0 4 0 0 e    6 0 1 1 0 e    87ChKwKu.257       
  2115.69808     0.002   2.000e-03   8 0 4 0 0 e    7 0 1 1 0 e    87ChKwKu.258       
  2118.89894     0.002   2.000e-03   9 0 4 0 0 e    8 0 1 1 0 e    87ChKwKu.259       
  2128.60961     0.001   1.000e-03   12 0 4 0 0 e   11 0 1 1 0 e   87ChKwKu.260       
  2131.86679     0.001   1.000e-03   13 0 4 0 0 e   12 0 1 1 0 e   87ChKwKu.261       
  2135.13038     0.001   1.000e-03   14 0 4 0 0 e   13 0 1 1 0 e   87ChKwKu.262       
  2138.39736     0.001   1.000e-03   15 0 4 0 0 e   14 0 1 1 0 e   87ChKwKu.263       
  2141.66436     0.001   1.000e-03   16 0 4 0 0 e   15 0 1 1 0 e   87ChKwKu.264       
  2144.92917     0.001   1.000e-03   17 0 4 0 0 e   16 0 1 1 0 e   87ChKwKu.265       
  2148.18945     0.001   1.000e-03   18 0 4 0 0 e   17 0 1 1 0 e   87ChKwKu.266       
  2151.44259     0.001   1.000e-03   19 0 4 0 0 e   18 0 1 1 0 e   87ChKwKu.267       
  2154.71313     0.025   2.576e-02   20 0 4 0 0 e   19 0 1 1 0 e   87ChKwKu.268       
  2157.92122     0.001   1.000e-03   21 0 4 0 0 e   20 0 1 1 0 e   87ChKwKu.269       
  2161.14399     0.001   1.000e-03   22 0 4 0 0 e   21 0 1 1 0 e   87ChKwKu.270       
  2164.35471     0.001   1.000e-03   23 0 4 0 0 e   22 0 1 1 0 e   87ChKwKu.271       
  2167.55293     0.001   1.000e-03   24 0 4 0 0 e   23 0 1 1 0 e   87ChKwKu.272       
    2097.328     0.001   1.000e-03   2 0 4 2 0 f    3 0 1 1 0 f    87ChKwKu.273       
  2094.40202     0.001   1.000e-03   3 0 4 2 0 f    4 0 1 1 0 f    87ChKwKu.274       
   2088.5956     0.001   1.000e-03   5 0 4 2 0 f    6 0 1 1 0 f    87ChKwKu.275       
   2085.7151     0.001   1.000e-03   6 0 4 2 0 f    7 0 1 1 0 f    87ChKwKu.276       
  2082.84937     0.001   1.000e-03   7 0 4 2 0 f    8 0 1 1 0 f    87ChKwKu.277       
  2079.99816     0.001   1.000e-03   8 0 4 2 0 f    9 0 1 1 0 f    87ChKwKu.278       
  2077.16127     0.001   1.000e-03   9 0 4 2 0 f    10 0 1 1 0 f   87ChKwKu.279       
  2074.33862     0.001   1.000e-03   10 0 4 2 0 f   11 0 1 1 0 f   87ChKwKu.280       
  2071.52931     0.001   1.000e-03   11 0 4 2 0 f   12 0 1 1 0 f   87ChKwKu.281       
  2068.73352     0.001   1.000e-03   12 0 4 2 0 f   13 0 1 1 0 f   87ChKwKu.282       
  2065.95221     0.001   1.000e-03   13 0 4 2 0 f   14 0 1 1 0 f   87ChKwKu.283       
   2063.1778     0.002   4.701e-03   14 0 4 2 0 f   15 0 1 1 0 f   87ChKwKu.284       
  2060.42535     0.001   1.000e-03   15 0 4 2 0 f   16 0 1 1 0 f   87ChKwKu.285       
  2057.68003     0.001   1.000e-03   16 0 4 2 0 f   17 0 1 1 0 f   87ChKwKu.286       
  2054.94502     0.001   1.000e-03   17 0 4 2 0 f   18 0 1 1 0 f   87ChKwKu.287       
  2052.22291     0.001   1.000e-03   18 0 4 2 0 f   19 0 1 1 0 f   87ChKwKu.288       
  2049.50846     0.001   1.251e-03   19 0 4 2 0 f   20 0 1 1 0 f   87ChKwKu.289       
  2046.80469     0.001   1.597e-03   20 0 4 2 0 f   21 0 1 1 0 f   87ChKwKu.290       
  2044.11120     0.001   1.000e-03   21 0 4 2 0 f   22 0 1 1 0 f   87ChKwKu.291       
  2038.74753     0.001   1.000e-03   23 0 4 2 0 f   24 0 1 1 0 f   87ChKwKu.292       
  2036.07572     0.001   1.000e-03   24 0 4 2 0 f   25 0 1 1 0 f   87ChKwKu.293       
  2033.40991     0.001   1.000e-03   25 0 4 2 0 f   26 0 1 1 0 f   87ChKwKu.294       
  2030.74919     0.001   1.000e-03   26 0 4 2 0 f   27 0 1 1 0 f   87ChKwKu.295       
  2028.09457     0.001   1.000e-03   27 0 4 2 0 f   28 0 1 1 0 f   87ChKwKu.296       
  2097.41704     0.001   1.143e-03   2 0 4 2 0 e    3 0 1 1 0 e    87ChKwKu.297-relab 
  2094.55303     0.001   1.000e-03   3 0 4 2 0 e    4 0 1 1 0 e    87ChKwKu.298-relab 
   2091.7203     0.001   1.000e-03   4 0 4 2 0 e    5 0 1 1 0 e    87ChKwKu.299-relab 
  2088.91982     0.001   1.000e-03   5 0 4 2 0 e    6 0 1 1 0 e    87ChKwKu.300-relab 
  2086.15425     0.001   1.000e-03   6 0 4 2 0 e    7 0 1 1 0 e    87ChKwKu.301-relab 
  2083.42443     0.001   1.000e-03   7 0 4 2 0 e    8 0 1 1 0 e    87ChKwKu.302-relab 
  2078.07902     0.001   1.000e-03   9 0 4 2 0 e    10 0 1 1 0 e   87ChKwKu.303-relab 
  2075.46034     0.001   7.507e-03   10 0 4 2 0 e   11 0 1 1 0 e   87ChKwKu.304-relab 
  2072.90096     0.001   1.000e-03   11 0 4 2 0 e   12 0 1 1 0 e   87ChKwKu.305-relab 
  2070.37944     0.001   1.000e-03   12 0 4 2 0 e   13 0 1 1 0 e   87ChKwKu.306-relab 
  2067.90744     0.001   1.000e-03   13 0 4 2 0 e   14 0 1 1 0 e   87ChKwKu.307-relab 
  2065.48662     0.001   1.000e-03   14 0 4 2 0 e   15 0 1 1 0 e   87ChKwKu.308-relab 
  2063.12187     0.002   2.000e-03   15 0 4 2 0 e   16 0 1 1 0 e   87ChKwKu.309-relab 
   2060.8094     0.001   1.000e-03   16 0 4 2 0 e   17 0 1 1 0 e   87ChKwKu.310-relab 
  2058.55612     0.001   1.000e-03   17 0 4 2 0 e   18 0 1 1 0 e   87ChKwKu.311-relab 
  2056.36281     0.001   1.000e-03   18 0 4 2 0 e   19 0 1 1 0 e   87ChKwKu.312-relab 
  2054.22906     0.001   1.000e-03   19 0 4 2 0 e   20 0 1 1 0 e   87ChKwKu.313-relab 
   2052.1568     0.001   1.090e-03   20 0 4 2 0 e   21 0 1 1 0 e   87ChKwKu.314-relab 
  2050.14936     0.001   1.059e-03   21 0 4 2 0 e   22 0 1 1 0 e   87ChKwKu.315-relab 
  2048.20075     0.001   1.000e-03   22 0 4 2 0 e   23 0 1 1 0 e   87ChKwKu.316-relab 
  2106.24102     0.001   1.000e-03   2 0 4 2 0 e    2 0 1 1 0 f    87ChKwKu.317       
  2106.28666     0.001   1.000e-03   3 0 4 2 0 e    3 0 1 1 0 f    87ChKwKu.318       
  2106.34946     0.001   1.000e-03   4 0 4 2 0 e    4 0 1 1 0 f    87ChKwKu.319       
   2106.4297     0.001   1.000e-03   5 0 4 2 0 e    5 0 1 1 0 f    87ChKwKu.320       
  2106.52871     0.001   1.000e-03   6 0 4 2 0 e    6 0 1 1 0 f    87ChKwKu.321       
  2106.64644     0.002   2.000e-03   7 0 4 2 0 e    7 0 1 1 0 f    87ChKwKu.322       
  2106.78973     0.001   1.000e-03   8 0 4 2 0 e    8 0 1 1 0 f    87ChKwKu.323       
  2106.95471     0.001   1.000e-03   9 0 4 2 0 e    9 0 1 1 0 f    87ChKwKu.324       
  2107.14614     0.001   1.000e-03   10 0 4 2 0 e   10 0 1 1 0 f   87ChKwKu.325       
  2107.36621     0.001   1.000e-03   11 0 4 2 0 e   11 0 1 1 0 f   87ChKwKu.326       
  2107.61675     0.001   1.000e-03   12 0 4 2 0 e   12 0 1 1 0 f   87ChKwKu.327       
  2107.90045     0.001   1.000e-03   13 0 4 2 0 e   13 0 1 1 0 f   87ChKwKu.328       
  2108.21978     0.001   1.000e-03   14 0 4 2 0 e   14 0 1 1 0 f   87ChKwKu.329       
  2108.57711     0.001   1.000e-03   15 0 4 2 0 e   15 0 1 1 0 f   87ChKwKu.330       
 2108.974113     0.001   1.000e-03   16 0 4 2 0 e   16 0 1 1 0 f   87ChKwKu.331       
  2109.41389     0.001   1.000e-03   17 0 4 2 0 e   17 0 1 1 0 f   87ChKwKu.332       
  2109.89666     0.001   1.000e-03   18 0 4 2 0 e   18 0 1 1 0 f   87ChKwKu.333       
  2110.42453     0.002   2.000e-03   19 0 4 2 0 e   19 0 1 1 0 f   87ChKwKu.334       
  2110.99733     0.002   2.000e-03   20 0 4 2 0 e   20 0 1 1 0 f   87ChKwKu.335       
  2111.61655     0.001   1.000e-03   21 0 4 2 0 e   21 0 1 1 0 f   87ChKwKu.336       
  2112.28152     0.001   1.000e-03   22 0 4 2 0 e   22 0 1 1 0 f   87ChKwKu.337       
    2112.992     0.001   1.000e-03   23 0 4 2 0 e   23 0 1 1 0 f   87ChKwKu.338       
  2106.37595     0.001   1.000e-03   3 0 4 2 0 f    3 0 1 1 0 e    87ChKwKu.339       
   2106.4956     0.001   1.000e-03   4 0 4 2 0 f    4 0 1 1 0 e    87ChKwKu.340       
  2106.82255     0.001   1.000e-03   6 0 4 2 0 f    6 0 1 1 0 e    87ChKwKu.341       
  2107.03082     0.001   1.000e-03   7 0 4 2 0 f    7 0 1 1 0 e    87ChKwKu.342       
  2107.26763     0.001   1.000e-03   8 0 4 2 0 f    8 0 1 1 0 e    87ChKwKu.343       
  2107.55176     0.020   2.000e-02   9 0 4 2 0 f    9 0 1 1 0 e    87ChKwKu.344       
   2107.8268     0.001   1.000e-03   10 0 4 2 0 f   10 0 1 1 0 e   87ChKwKu.345       
  2108.14869     0.001   1.000e-03   11 0 4 2 0 f   11 0 1 1 0 e   87ChKwKu.346       
  2108.49696     0.001   1.000e-03   12 0 4 2 0 f   12 0 1 1 0 e   87ChKwKu.347       
  2108.87307     0.001   1.000e-03   13 0 4 2 0 f   13 0 1 1 0 e   87ChKwKu.348       
  2109.27567     0.001   1.000e-03   14 0 4 2 0 f   14 0 1 1 0 e   87ChKwKu.349       
  2109.70422     0.001   1.000e-03   15 0 4 2 0 f   15 0 1 1 0 e   87ChKwKu.350       
  2110.15816     0.001   1.000e-03   16 0 4 2 0 f   16 0 1 1 0 e   87ChKwKu.351       
  2110.63698     0.001   1.000e-03   17 0 4 2 0 f   17 0 1 1 0 e   87ChKwKu.352       
  2111.13983     0.001   1.000e-03   18 0 4 2 0 f   18 0 1 1 0 e   87ChKwKu.353       
   2111.6659     0.001   1.000e-03   19 0 4 2 0 f   19 0 1 1 0 e   87ChKwKu.354       
  2112.21581     0.001   1.000e-03   20 0 4 2 0 f   20 0 1 1 0 e   87ChKwKu.355       
   2112.7865     0.001   1.000e-03   21 0 4 2 0 f   21 0 1 1 0 e   87ChKwKu.356       
  2113.37876     0.001   1.000e-03   22 0 4 2 0 f   22 0 1 1 0 e   87ChKwKu.357       
   2113.9855     0.002   6.494e-03   23 0 4 2 0 f   23 0 1 1 0 e   87ChKwKu.358       
  2114.62126     0.001   2.895e-03   24 0 4 2 0 f   24 0 1 1 0 e   87ChKwKu.359       
  2115.27251     0.001   2.742e-03   25 0 4 2 0 f   25 0 1 1 0 e   87ChKwKu.360       
  2118.04683     0.001   1.000e-03   29 0 4 2 0 f   29 0 1 1 0 e   87ChKwKu.361       
  2118.77843     0.001   1.000e-03   30 0 4 2 0 f   30 0 1 1 0 e   87ChKwKu.362       
  2115.19973     0.002   2.000e-03   3 0 4 2 0 f    2 0 1 1 0 f    87ChKwKu.363       
  2118.22901     0.001   1.000e-03   4 0 4 2 0 f    3 0 1 1 0 f    87ChKwKu.364       
  2121.27374     0.001   1.000e-03   5 0 4 2 0 f    4 0 1 1 0 f    87ChKwKu.365       
  2124.33231     0.001   1.000e-03   6 0 4 2 0 f    5 0 1 1 0 f    87ChKwKu.366       
  2127.40412     0.002   2.000e-03   7 0 4 2 0 f    6 0 1 1 0 f    87ChKwKu.367       
   2130.4911     0.001   1.000e-03   8 0 4 2 0 f    7 0 1 1 0 f    87ChKwKu.368       
  2133.59029     0.001   1.000e-03   9 0 4 2 0 f    8 0 1 1 0 f    87ChKwKu.369       
  2136.70216     0.001   1.000e-03   10 0 4 2 0 f   9 0 1 1 0 f    87ChKwKu.370       
 2139.825676     0.002   2.000e-03   11 0 4 2 0 f   10 0 1 1 0 f   87ChKwKu.371       
  2142.96187     0.002   2.000e-03   12 0 4 2 0 f   11 0 1 1 0 f   87ChKwKu.372       
  2146.11207     0.001   1.493e-03   13 0 4 2 0 f   12 0 1 1 0 f   87ChKwKu.373       
  2149.26815     0.001   1.000e-03   14 0 4 2 0 f   13 0 1 1 0 f   87ChKwKu.374       
  2152.43755     0.002   2.000e-03   15 0 4 2 0 f   14 0 1 1 0 f   87ChKwKu.375       
  2155.61476     0.001   1.000e-03   16 0 4 2 0 f   15 0 1 1 0 f   87ChKwKu.376       
  2158.80237     0.001   1.000e-03   17 0 4 2 0 f   16 0 1 1 0 f   87ChKwKu.377       
   2161.9971     0.001   1.000e-03   18 0 4 2 0 f   17 0 1 1 0 f   87ChKwKu.378       
  2115.24491     0.001   1.000e-03   3 0 4 2 0 e    2 0 1 1 0 e    87ChKwKu.379-relab 
  2118.32303     0.001   1.000e-03   4 0 4 2 0 e    3 0 1 1 0 e    87ChKwKu.380-relab 
  2121.43343     0.001   1.000e-03   5 0 4 2 0 e    4 0 1 1 0 e    87ChKwKu.381-relab 
  2124.57714     0.001   1.000e-03   6 0 4 2 0 e    5 0 1 1 0 e    87ChKwKu.382-relab 
  2127.75559     0.001   1.000e-03   7 0 4 2 0 e    6 0 1 1 0 e    87ChKwKu.383-relab 
  2130.97078     0.001   1.000e-03   8 0 4 2 0 e    7 0 1 1 0 e    87ChKwKu.384-relab 
  2134.22396     0.001   1.000e-03   9 0 4 2 0 e    8 0 1 1 0 e    87ChKwKu.385-relab 
  2137.51758     0.001   1.000e-03   10 0 4 2 0 e   9 0 1 1 0 e    87ChKwKu.386-relab 
  2140.85382     0.001   1.000e-03   11 0 4 2 0 e   10 0 1 1 0 e   87ChKwKu.387-relab 
   2144.2349     0.001   1.000e-03   12 0 4 2 0 e   11 0 1 1 0 e   87ChKwKu.388-relab 
  2147.66162     0.002   2.037e-03   13 0 4 2 0 e   12 0 1 1 0 e   87ChKwKu.389-relab 
  2151.14067     0.001   1.000e-03   14 0 4 2 0 e   13 0 1 1 0 e   87ChKwKu.390-relab 
  2154.68649     0.002   1.571e-02   15 0 4 2 0 e   14 0 1 1 0 e   87ChKwKu.391-relab 
   2161.8923     0.001   1.000e-03   17 0 4 2 0 e   16 0 1 1 0 e   87ChKwKu.392-relab 
  2165.58832     0.001   1.000e-03   18 0 4 2 0 e   17 0 1 1 0 e   87ChKwKu.393-relab 
   688.32367    0.0003   3.000e-04   7 0 1 1 0 e    8 0 0 0 0 e    88HiJoHo.1         
   682.40979    0.0003   3.000e-04   9 0 1 1 0 e    10 0 0 0 0 e   88HiJoHo.2         
   679.45321    0.0003   3.000e-04   10 0 1 1 0 e   11 0 0 0 0 e   88HiJoHo.3         
   676.49725    0.0003   3.000e-04   11 0 1 1 0 e   12 0 0 0 0 e   88HiJoHo.4         
   673.54169    0.0003   3.000e-04   12 0 1 1 0 e   13 0 0 0 0 e   88HiJoHo.5         
   670.58644    0.0003   3.000e-04   13 0 1 1 0 e   14 0 0 0 0 e   88HiJoHo.6         
   667.63196    0.0003   3.000e-04   14 0 1 1 0 e   15 0 0 0 0 e   88HiJoHo.7         
   664.67789    0.0003   3.000e-04   15 0 1 1 0 e   16 0 0 0 0 e   88HiJoHo.8         
   661.72452    0.0003   3.000e-04   16 0 1 1 0 e   17 0 0 0 0 e   88HiJoHo.9         
   658.77207    0.0003   3.000e-04   17 0 1 1 0 e   18 0 0 0 0 e   88HiJoHo.10        
   655.82007    0.0003   3.000e-04   18 0 1 1 0 e   19 0 0 0 0 e   88HiJoHo.11        
   649.91929    0.0003   3.000e-04   20 0 1 1 0 e   21 0 0 0 0 e   88HiJoHo.12        
   646.97036    0.0003   3.000e-04   21 0 1 1 0 e   22 0 0 0 0 e   88HiJoHo.13        
   720.84636    0.0003   3.000e-04   3 0 1 1 0 e    2 0 0 0 0 e    88HiJoHo.14        
   723.80108    0.0003   3.000e-04   4 0 1 1 0 e    3 0 0 0 0 e    88HiJoHo.15        
   726.75488    0.0003   3.000e-04   5 0 1 1 0 e    4 0 0 0 0 e    88HiJoHo.16        
   732.66026    0.0003   3.000e-04   7 0 1 1 0 e    6 0 0 0 0 e    88HiJoHo.17        
   738.56191    0.0003   3.000e-04   9 0 1 1 0 e    8 0 0 0 0 e    88HiJoHo.18        
   741.51145    0.0003   3.000e-04   10 0 1 1 0 e   9 0 0 0 0 e    88HiJoHo.19        
   744.45981    0.0003   3.000e-04   11 0 1 1 0 e   10 0 0 0 0 e   88HiJoHo.20        
   747.40692    0.0003   3.000e-04   12 0 1 1 0 e   11 0 0 0 0 e   88HiJoHo.21        
   750.35287    0.0003   3.000e-04   13 0 1 1 0 e   12 0 0 0 0 e   88HiJoHo.22        
   753.29751    0.0003   3.000e-04   14 0 1 1 0 e   13 0 0 0 0 e   88HiJoHo.23        
   756.24065    0.0003   3.000e-04   15 0 1 1 0 e   14 0 0 0 0 e   88HiJoHo.24        
   759.18228    0.0003   3.000e-04   16 0 1 1 0 e   15 0 0 0 0 e   88HiJoHo.25        
   762.12254    0.0003   3.000e-04   17 0 1 1 0 e   16 0 0 0 0 e   88HiJoHo.26        
   765.06101    0.0003   3.000e-04   18 0 1 1 0 e   17 0 0 0 0 e   88HiJoHo.27        
    767.9976    0.0003   3.000e-04   19 0 1 1 0 e   18 0 0 0 0 e   88HiJoHo.28        
   770.93269    0.0003   3.000e-04   20 0 1 1 0 e   19 0 0 0 0 e   88HiJoHo.29        
   773.86561    0.0003   3.000e-04   21 0 1 1 0 e   20 0 0 0 0 e   88HiJoHo.30        
   776.79694    0.0003   3.000e-04   22 0 1 1 0 e   21 0 0 0 0 e   88HiJoHo.31        
   782.65297    0.0003   3.000e-04   24 0 1 1 0 e   23 0 0 0 0 e   88HiJoHo.32        
   785.57787    0.0003   3.000e-04   25 0 1 1 0 e   24 0 0 0 0 e   88HiJoHo.33        
   712.02345    0.0003   3.000e-04   2 0 1 1 0 f    2 0 0 0 0 e    88HiJoHo.34        
    712.0671    0.0003   3.000e-04   3 0 1 1 0 f    3 0 0 0 0 e    88HiJoHo.35        
   712.12546    0.0003   3.000e-04   4 0 1 1 0 f    4 0 0 0 0 e    88HiJoHo.36        
   712.28596    0.0003   3.000e-04   6 0 1 1 0 f    6 0 0 0 0 e    88HiJoHo.37        
   712.38807    0.0003   3.000e-04   7 0 1 1 0 f    7 0 0 0 0 e    88HiJoHo.38        
   712.50463    0.0003   3.000e-04   8 0 1 1 0 f    8 0 0 0 0 e    88HiJoHo.39        
   712.63563    0.0003   3.000e-04   9 0 1 1 0 f    9 0 0 0 0 e    88HiJoHo.40        
   712.78121    0.0003   3.000e-04   10 0 1 1 0 f   10 0 0 0 0 e   88HiJoHo.41        
   712.94123    0.0003   3.000e-04   11 0 1 1 0 f   11 0 0 0 0 e   88HiJoHo.42        
   713.11576    0.0003   3.000e-04   12 0 1 1 0 f   12 0 0 0 0 e   88HiJoHo.43        
    713.3045    0.0003   3.000e-04   13 0 1 1 0 f   13 0 0 0 0 e   88HiJoHo.44        
   713.50778    0.0003   3.000e-04   14 0 1 1 0 f   14 0 0 0 0 e   88HiJoHo.45        
   713.72531    0.0003   3.000e-04   15 0 1 1 0 f   15 0 0 0 0 e   88HiJoHo.46        
   713.95703    0.0003   3.000e-04   16 0 1 1 0 f   16 0 0 0 0 e   88HiJoHo.47        
   714.20293    0.0003   3.000e-04   17 0 1 1 0 f   17 0 0 0 0 e   88HiJoHo.48        
   714.46333    0.0003   3.000e-04   18 0 1 1 0 f   18 0 0 0 0 e   88HiJoHo.49        
   714.73778    0.0003   3.000e-04   19 0 1 1 0 f   19 0 0 0 0 e   88HiJoHo.50        
   715.02594    0.0003   3.143e-04   20 0 1 1 0 f   20 0 0 0 0 e   88HiJoHo.51        
   715.32873    0.0003   3.000e-04   21 0 1 1 0 f   21 0 0 0 0 e   88HiJoHo.52        
   715.64511    0.0003   3.000e-04   22 0 1 1 0 f   22 0 0 0 0 e   88HiJoHo.53        
    6522.523    0.0013   1.550e-03   1 2 0 0 0 e    0 0 0 0 0 e    88Sasada.1         
    6525.392    0.0013   4.320e-03   2 2 0 0 0 e    1 0 0 0 0 e    88Sasada.2         
    6528.225    0.0013   1.300e-03   3 2 0 0 0 e    2 0 0 0 0 e    88Sasada.3         
    6531.013    0.0013   1.300e-03   4 2 0 0 0 e    3 0 0 0 0 e    88Sasada.4         
    6533.761    0.0013   4.306e-03   5 2 0 0 0 e    4 0 0 0 0 e    88Sasada.5         
    6536.460    0.0013   1.601e-03   6 2 0 0 0 e    5 0 0 0 0 e    88Sasada.6         
    6539.115    0.0013   2.379e-03   7 2 0 0 0 e    6 0 0 0 0 e    88Sasada.7         
    6541.733    0.0013   1.300e-03   8 2 0 0 0 e    7 0 0 0 0 e    88Sasada.8         
    6544.310    0.0013   2.996e-03   9 2 0 0 0 e    8 0 0 0 0 e    88Sasada.9         
    6546.838    0.0013   1.300e-03   10 2 0 0 0 e   9 0 0 0 0 e    88Sasada.10        
    6549.329    0.0013   3.956e-03   11 2 0 0 0 e   10 0 0 0 0 e   88Sasada.11        
    6551.775    0.0013   5.397e-03   12 2 0 0 0 e   11 0 0 0 0 e   88Sasada.12        
    6554.179    0.0013   7.937e-03   13 2 0 0 0 e   12 0 0 0 0 e   88Sasada.13        
    6556.534    0.0013   4.581e-03   14 2 0 0 0 e   13 0 0 0 0 e   88Sasada.14        
    6558.848    0.0013   3.088e-03   15 2 0 0 0 e   14 0 0 0 0 e   88Sasada.15        
    6561.116    0.0013   1.300e-03   16 2 0 0 0 e   15 0 0 0 0 e   88Sasada.16        
    6563.355    0.0013   9.135e-03   17 2 0 0 0 e   16 0 0 0 0 e   88Sasada.17        
    6565.536    0.0013   4.540e-03   18 2 0 0 0 e   17 0 0 0 0 e   88Sasada.18        
    6567.679    0.0013   5.234e-03   19 2 0 0 0 e   18 0 0 0 0 e   88Sasada.19        
    6569.776    0.0013   3.406e-03   20 2 0 0 0 e   19 0 0 0 0 e   88Sasada.20        
    6571.831    0.0013   2.921e-03   21 2 0 0 0 e   20 0 0 0 0 e   88Sasada.21        
    6573.840    0.0013   1.300e-03   22 2 0 0 0 e   21 0 0 0 0 e   88Sasada.22        
    6575.811    0.0013   2.506e-03   23 2 0 0 0 e   22 0 0 0 0 e   88Sasada.23        
    6577.744    0.0013   1.082e-02   24 2 0 0 0 e   23 0 0 0 0 e   88Sasada.24        
    6579.618    0.0013   3.767e-03   25 2 0 0 0 e   24 0 0 0 0 e   88Sasada.25        
    6581.459    0.0013   6.764e-03   26 2 0 0 0 e   25 0 0 0 0 e   88Sasada.26        
    6583.248    0.0013   2.238e-03   27 2 0 0 0 e   26 0 0 0 0 e   88Sasada.27        
    6586.704    0.0013   1.935e-03   29 2 0 0 0 e   28 0 0 0 0 e   88Sasada.28        
    6588.366    0.0013   1.427e-03   30 2 0 0 0 e   29 0 0 0 0 e   88Sasada.29        
    6516.658    0.0013   4.097e-03   0 2 0 0 0 e    1 0 0 0 0 e    88Sasada.30        
    6513.652    0.0013   3.342e-03   1 2 0 0 0 e    2 0 0 0 0 e    88Sasada.31        
    6510.612    0.0013   2.511e-03   2 2 0 0 0 e    3 0 0 0 0 e    88Sasada.32        
    6507.536    0.0013   4.464e-03   3 2 0 0 0 e    4 0 0 0 0 e    88Sasada.33        
    6504.416    0.0013   9.300e-03   4 2 0 0 0 e    5 0 0 0 0 e    88Sasada.34        
    6501.245    0.0013   5.227e-03   5 2 0 0 0 e    6 0 0 0 0 e    88Sasada.35        
    6498.030    0.0013   1.300e-03   6 2 0 0 0 e    7 0 0 0 0 e    88Sasada.36        
    6494.780    0.0013   1.300e-03   7 2 0 0 0 e    8 0 0 0 0 e    88Sasada.37        
    6491.487    0.0013   1.425e-03   8 2 0 0 0 e    9 0 0 0 0 e    88Sasada.38        
    6488.156    0.0013   1.300e-03   9 2 0 0 0 e    10 0 0 0 0 e   88Sasada.39        
    6484.782    0.0013   2.773e-03   10 2 0 0 0 e   11 0 0 0 0 e   88Sasada.40        
    6481.364    0.0013   1.563e-03   11 2 0 0 0 e   12 0 0 0 0 e   88Sasada.41        
    6477.905    0.0013   1.300e-03   12 2 0 0 0 e   13 0 0 0 0 e   88Sasada.42        
    6474.407    0.0013   2.352e-03   13 2 0 0 0 e   14 0 0 0 0 e   88Sasada.43        
    6470.863    0.0013   1.300e-03   14 2 0 0 0 e   15 0 0 0 0 e   88Sasada.44        
    6467.289    0.0013   6.941e-03   15 2 0 0 0 e   16 0 0 0 0 e   88Sasada.45        
    6463.660    0.0013   1.300e-03   16 2 0 0 0 e   17 0 0 0 0 e   88Sasada.46        
    6459.998    0.0013   2.655e-03   17 2 0 0 0 e   18 0 0 0 0 e   88Sasada.47        
    6456.295    0.0013   4.344e-03   18 2 0 0 0 e   19 0 0 0 0 e   88Sasada.48        
    6452.550    0.0013   4.766e-03   19 2 0 0 0 e   20 0 0 0 0 e   88Sasada.49        
    6448.763    0.0013   3.861e-03   20 2 0 0 0 e   21 0 0 0 0 e   88Sasada.50        
    6444.935    0.0013   2.484e-03   21 2 0 0 0 e   22 0 0 0 0 e   88Sasada.51        
    6441.070    0.0013   4.812e-03   22 2 0 0 0 e   23 0 0 0 0 e   88Sasada.52        
    6437.160    0.0013   2.147e-03   23 2 0 0 0 e   24 0 0 0 0 e   88Sasada.53        
    6433.214    0.0013   4.171e-03   24 2 0 0 0 e   25 0 0 0 0 e   88Sasada.54        
    6429.223    0.0013   1.386e-03   25 2 0 0 0 e   26 0 0 0 0 e   88Sasada.55        
    6425.199    0.0013   5.214e-03   26 2 0 0 0 e   27 0 0 0 0 e   88Sasada.56        
    6486.569     0.003   3.000e-03   2 2 1 1 0 e    1 0 1 1 0 e    88Sasada.57        
    6486.603     0.003   3.000e-03   2 2 1 1 0 f    1 0 1 1 0 f    88Sasada.58        
    6489.406     0.003   3.872e-03   3 2 1 1 0 e    2 0 1 1 0 e    88Sasada.59        
    6489.453     0.003   3.474e-03   3 2 1 1 0 f    2 0 1 1 0 f    88Sasada.60        
    6492.195     0.003   3.542e-03   4 2 1 1 0 e    3 0 1 1 0 e    88Sasada.61        
    6492.254     0.003   3.000e-03   4 2 1 1 0 f    3 0 1 1 0 f    88Sasada.62        
    6494.940     0.003   3.000e-03   5 2 1 1 0 e    4 0 1 1 0 e    88Sasada.63        
    6495.012     0.003   7.231e-03   5 2 1 1 0 f    4 0 1 1 0 f    88Sasada.64        
    6497.646     0.003   3.000e-03   6 2 1 1 0 e    5 0 1 1 0 e    88Sasada.65        
    6497.738     0.003   3.711e-03   6 2 1 1 0 f    5 0 1 1 0 f    88Sasada.66        
    6500.306     0.003   3.000e-03   7 2 1 1 0 e    6 0 1 1 0 e    88Sasada.67        
    6500.429     0.003   6.655e-03   7 2 1 1 0 f    6 0 1 1 0 f    88Sasada.68        
    6502.927     0.003   3.000e-03   8 2 1 1 0 e    7 0 1 1 0 e    88Sasada.69        
    6503.067     0.003   5.519e-03   8 2 1 1 0 f    7 0 1 1 0 f    88Sasada.70        
    6505.508     0.003   3.000e-03   9 2 1 1 0 e    8 0 1 1 0 e    88Sasada.71        
    6505.664     0.003   5.103e-03   9 2 1 1 0 f    8 0 1 1 0 f    88Sasada.72        
    6508.044     0.003   3.000e-03   10 2 1 1 0 e   9 0 1 1 0 e    88Sasada.73        
    6508.213     0.003   3.000e-03   10 2 1 1 0 f   9 0 1 1 0 f    88Sasada.74        
    6510.531     0.003   5.695e-03   11 2 1 1 0 e   10 0 1 1 0 e   88Sasada.75        
    6510.726     0.003   3.000e-03   11 2 1 1 0 f   10 0 1 1 0 f   88Sasada.76        
    6512.986     0.003   3.000e-03   12 2 1 1 0 e   11 0 1 1 0 e   88Sasada.77        
    6513.203     0.003   3.636e-03   12 2 1 1 0 f   11 0 1 1 0 f   88Sasada.78        
    6515.401     0.003   3.120e-03   13 2 1 1 0 e   12 0 1 1 0 e   88Sasada.79        
    6515.634     0.003   5.182e-03   13 2 1 1 0 f   12 0 1 1 0 f   88Sasada.80        
    6517.770     0.003   5.259e-03   14 2 1 1 0 e   13 0 1 1 0 e   88Sasada.81        
    6518.017     0.003   3.000e-03   14 2 1 1 0 f   13 0 1 1 0 f   88Sasada.82        
    6520.095     0.003   5.780e-03   15 2 1 1 0 e   14 0 1 1 0 e   88Sasada.83        
    6520.369     0.003   7.597e-03   15 2 1 1 0 f   14 0 1 1 0 f   88Sasada.84        
    6522.370     0.003   3.000e-03   16 2 1 1 0 e   15 0 1 1 0 e   88Sasada.85        
    6522.664     0.003   3.000e-03   16 2 1 1 0 f   15 0 1 1 0 f   88Sasada.86        
    6524.609     0.003   3.000e-03   17 2 1 1 0 e   16 0 1 1 0 e   88Sasada.87        
    6524.919     0.003   6.197e-03   17 2 1 1 0 f   16 0 1 1 0 f   88Sasada.88        
    6526.806     0.003   3.000e-03   18 2 1 1 0 e   17 0 1 1 0 e   88Sasada.89        
    6527.147     0.003   3.570e-03   18 2 1 1 0 f   17 0 1 1 0 f   88Sasada.90        
    6528.958     0.003   3.000e-03   19 2 1 1 0 e   18 0 1 1 0 e   88Sasada.91        
    6529.320     0.003   3.000e-03   19 2 1 1 0 f   18 0 1 1 0 f   88Sasada.92        
    6531.073     0.003   3.000e-03   20 2 1 1 0 e   19 0 1 1 0 e   88Sasada.93        
    6531.448     0.003   4.941e-03   20 2 1 1 0 f   19 0 1 1 0 f   88Sasada.94        
    6533.134     0.003   5.967e-03   21 2 1 1 0 e   20 0 1 1 0 e   88Sasada.95        
    6533.539     0.003   4.773e-03   21 2 1 1 0 f   20 0 1 1 0 f   88Sasada.96        
    6535.166     0.003   3.000e-03   22 2 1 1 0 e   21 0 1 1 0 e   88Sasada.97        
    6535.593     0.003   3.000e-03   22 2 1 1 0 f   21 0 1 1 0 f   88Sasada.98        
    6537.144     0.003   3.524e-03   23 2 1 1 0 e   22 0 1 1 0 e   88Sasada.99        
    6537.597     0.003   3.000e-03   23 2 1 1 0 f   22 0 1 1 0 f   88Sasada.100       
    6539.564     0.003   3.000e-03   24 2 1 1 0 f   23 0 1 1 0 f   88Sasada.101       
    6540.984     0.003   3.000e-03   25 2 1 1 0 e   24 0 1 1 0 e   88Sasada.102       
    6541.484     0.003   3.000e-03   25 2 1 1 0 f   24 0 1 1 0 f   88Sasada.103       
    6542.833     0.003   3.826e-03   26 2 1 1 0 e   25 0 1 1 0 e   88Sasada.104       
    6543.364     0.003   4.925e-03   26 2 1 1 0 f   25 0 1 1 0 f   88Sasada.105       
    6544.648     0.003   3.000e-03   27 2 1 1 0 e   26 0 1 1 0 e   88Sasada.106       
    6545.197     0.003   3.187e-03   27 2 1 1 0 f   26 0 1 1 0 f   88Sasada.107       
    6546.422     0.003   8.021e-03   28 2 1 1 0 e   27 0 1 1 0 e   88Sasada.108       
    6546.992     0.003   6.520e-03   28 2 1 1 0 f   27 0 1 1 0 f   88Sasada.109       
    6548.145     0.003   6.998e-03   29 2 1 1 0 e   28 0 1 1 0 e   88Sasada.110       
    6548.737     0.003   3.000e-03   29 2 1 1 0 f   28 0 1 1 0 f   88Sasada.111       
    6549.822     0.003   3.181e-03   30 2 1 1 0 e   29 0 1 1 0 e   88Sasada.112       
    6550.449     0.003   8.241e-03   30 2 1 1 0 f   29 0 1 1 0 f   88Sasada.113       
    6551.466     0.003   9.583e-03   31 2 1 1 0 e   30 0 1 1 0 e   88Sasada.114       
    6552.110     0.003   6.351e-03   31 2 1 1 0 f   30 0 1 1 0 f   88Sasada.115       
    6553.058     0.003   7.579e-03   32 2 1 1 0 e   31 0 1 1 0 e   88Sasada.116       
    6553.733     0.003   9.319e-03   32 2 1 1 0 f   31 0 1 1 0 f   88Sasada.117       
    6554.609     0.003   8.023e-03   33 2 1 1 0 e   32 0 1 1 0 e   88Sasada.118       
    6555.314     0.003   1.362e-02   33 2 1 1 0 f   32 0 1 1 0 f   88Sasada.119       
    6556.122     0.003   1.302e-02   34 2 1 1 0 e   33 0 1 1 0 e   88Sasada.120       
    6480.764     0.003   6.000e-03   1 2 1 1 0 f    1 0 1 1 0 e    88Sasada.121       
    6480.726     0.003   3.000e-03   1 2 1 1 0 e    1 0 1 1 0 f    88Sasada.122       
    6480.608     0.003   6.116e-03   2 2 1 1 0 e    2 0 1 1 0 f    88Sasada.123       
    6480.449     0.003   4.651e-03   3 2 1 1 0 e    3 0 1 1 0 f    88Sasada.124       
    6480.529     0.003   7.888e-03   4 2 1 1 0 f    4 0 1 1 0 e    88Sasada.125       
    6480.226     0.003   7.870e-03   4 2 1 1 0 e    4 0 1 1 0 f    88Sasada.126       
    6480.398     0.003   8.083e-03   5 2 1 1 0 f    5 0 1 1 0 e    88Sasada.127       
    6479.937     0.003   3.000e-03   5 2 1 1 0 e    5 0 1 1 0 f    88Sasada.128       
    6479.596     0.003   3.000e-03   6 2 1 1 0 e    6 0 1 1 0 f    88Sasada.129       
    6480.050     0.003   3.000e-03   7 2 1 1 0 f    7 0 1 1 0 e    88Sasada.130       
    6479.202     0.003   3.330e-03   7 2 1 1 0 e    7 0 1 1 0 f    88Sasada.131       
    6479.836     0.003   3.000e-03   8 2 1 1 0 f    8 0 1 1 0 e    88Sasada.132       
    6478.744     0.003   3.000e-03   8 2 1 1 0 e    8 0 1 1 0 f    88Sasada.133       
    6479.596     0.003   5.584e-03   9 2 1 1 0 f    9 0 1 1 0 e    88Sasada.134       
    6478.236     0.003   3.000e-03   9 2 1 1 0 e    9 0 1 1 0 f    88Sasada.135       
    6479.340     0.003   3.000e-03   10 2 1 1 0 f   10 0 1 1 0 e   88Sasada.136       
    6477.674     0.003   3.215e-03   10 2 1 1 0 e   10 0 1 1 0 f   88Sasada.137       
    6479.051     0.003   3.000e-03   11 2 1 1 0 f   11 0 1 1 0 e   88Sasada.138       
    6477.053     0.003   4.400e-03   11 2 1 1 0 e   11 0 1 1 0 f   88Sasada.139       
    6476.369     0.003   3.000e-03   12 2 1 1 0 e   12 0 1 1 0 f   88Sasada.140       
    6478.392     0.003   3.000e-03   13 2 1 1 0 f   13 0 1 1 0 e   88Sasada.141       
    6475.640     0.003   5.080e-03   13 2 1 1 0 e   13 0 1 1 0 f   88Sasada.142       
    6474.835     0.003   4.557e-03   1 2 1 1 0 e    2 0 1 1 0 e    88Sasada.143       
    6474.801     0.003   3.000e-03   1 2 1 1 0 f    2 0 1 1 0 f    88Sasada.144       
    6471.792     0.003   3.000e-03   2 2 1 1 0 e    3 0 1 1 0 e    88Sasada.145       
    6471.746     0.003   3.000e-03   2 2 1 1 0 f    3 0 1 1 0 f    88Sasada.146       
    6468.707     0.003   3.785e-03   3 2 1 1 0 e    4 0 1 1 0 e    88Sasada.147       
    6468.653     0.003   3.000e-03   3 2 1 1 0 f    4 0 1 1 0 f    88Sasada.148       
    6465.591     0.003   3.000e-03   4 2 1 1 0 e    5 0 1 1 0 e    88Sasada.149       
    6465.521     0.003   3.240e-03   4 2 1 1 0 f    5 0 1 1 0 f    88Sasada.150       
    6462.424     0.003   3.000e-03   5 2 1 1 0 e    6 0 1 1 0 e    88Sasada.151       
    6462.336     0.003   5.841e-03   5 2 1 1 0 f    6 0 1 1 0 f    88Sasada.152       
    6459.218     0.003   3.000e-03   6 2 1 1 0 e    7 0 1 1 0 e    88Sasada.153       
    6459.126     0.003   3.000e-03   6 2 1 1 0 f    7 0 1 1 0 f    88Sasada.154       
    6455.970     0.003   5.232e-03   7 2 1 1 0 e    8 0 1 1 0 e    88Sasada.155       
    6455.865     0.003   3.000e-03   7 2 1 1 0 f    8 0 1 1 0 f    88Sasada.156       
    6452.691     0.003   3.000e-03   8 2 1 1 0 e    9 0 1 1 0 e    88Sasada.157       
    6449.362     0.003   3.000e-03   9 2 1 1 0 e    10 0 1 1 0 e   88Sasada.158       
    6449.233     0.003   3.049e-03   9 2 1 1 0 f    10 0 1 1 0 f   88Sasada.159       
    6445.994     0.003   3.000e-03   10 2 1 1 0 e   11 0 1 1 0 e   88Sasada.160       
    6445.853     0.003   3.000e-03   10 2 1 1 0 f   11 0 1 1 0 f   88Sasada.161       
    6442.589     0.003   6.205e-03   11 2 1 1 0 e   12 0 1 1 0 e   88Sasada.162       
    6442.436     0.003   5.288e-03   11 2 1 1 0 f   12 0 1 1 0 f   88Sasada.163       
    6439.138     0.003   5.240e-03   12 2 1 1 0 e   13 0 1 1 0 e   88Sasada.164       
    6438.976     0.003   5.388e-03   12 2 1 1 0 f   13 0 1 1 0 f   88Sasada.165       
    6435.644     0.003   3.000e-03   13 2 1 1 0 e   14 0 1 1 0 e   88Sasada.166       
    6435.474     0.003   3.665e-03   13 2 1 1 0 f   14 0 1 1 0 f   88Sasada.167       
    6432.109     0.003   3.000e-03   14 2 1 1 0 e   15 0 1 1 0 e   88Sasada.168       
    6431.935     0.003   5.209e-03   14 2 1 1 0 f   15 0 1 1 0 f   88Sasada.169       
    6428.541     0.003   3.000e-03   15 2 1 1 0 e   16 0 1 1 0 e   88Sasada.170       
    6428.351     0.003   3.000e-03   15 2 1 1 0 f   16 0 1 1 0 f   88Sasada.171       
    6424.927     0.003   3.000e-03   16 2 1 1 0 e   17 0 1 1 0 e   88Sasada.172       
    6424.729     0.003   3.000e-03   16 2 1 1 0 f   17 0 1 1 0 f   88Sasada.173       
    6421.280     0.003   6.128e-03   17 2 1 1 0 e   18 0 1 1 0 e   88Sasada.174       
    6421.069     0.003   3.000e-03   17 2 1 1 0 f   18 0 1 1 0 f   88Sasada.175       
    6445.031     0.003   3.000e-03   1 2 2 0 0 e    0 0 2 0 0 e    88Sasada.176       
    6447.927     0.003   8.034e-03   2 2 2 0 0 e    1 0 2 0 0 e    88Sasada.177       
    6450.772     0.003   3.538e-03   3 2 2 0 0 e    2 0 2 0 0 e    88Sasada.178       
    6453.582     0.003   5.081e-03   4 2 2 0 0 e    3 0 2 0 0 e    88Sasada.179       
    6456.353     0.003   9.575e-03   5 2 2 0 0 e    4 0 2 0 0 e    88Sasada.180       
    6459.072     0.003   3.050e-03   6 2 2 0 0 e    5 0 2 0 0 e    88Sasada.181       
    6461.752     0.003   3.000e-03   7 2 2 0 0 e    6 0 2 0 0 e    88Sasada.182       
    6464.392     0.003   3.000e-03   8 2 2 0 0 e    7 0 2 0 0 e    88Sasada.183       
    6466.992     0.003   3.000e-03   9 2 2 0 0 e    8 0 2 0 0 e    88Sasada.184       
    6469.544     0.003   7.009e-03   10 2 2 0 0 e   9 0 2 0 0 e    88Sasada.185       
    6472.065     0.003   3.000e-03   11 2 2 0 0 e   10 0 2 0 0 e   88Sasada.186       
    6476.961     0.003   4.262e-03   13 2 2 0 0 e   12 0 2 0 0 e   88Sasada.187       
    6481.692     0.003   3.000e-03   15 2 2 0 0 e   14 0 2 0 0 e   88Sasada.188       
    6483.987     0.003   3.000e-03   16 2 2 0 0 e   15 0 2 0 0 e   88Sasada.189       
    6486.245     0.003   3.000e-03   17 2 2 0 0 e   16 0 2 0 0 e   88Sasada.190       
    6488.455     0.003   3.000e-03   18 2 2 0 0 e   17 0 2 0 0 e   88Sasada.191       
    6490.619     0.003   3.000e-03   19 2 2 0 0 e   18 0 2 0 0 e   88Sasada.192       
    6492.752     0.003   1.144e-02   20 2 2 0 0 e   19 0 2 0 0 e   88Sasada.193       
    6496.856     0.003   4.815e-03   22 2 2 0 0 e   21 0 2 0 0 e   88Sasada.194       
    6498.849     0.003   8.644e-03   23 2 2 0 0 e   22 0 2 0 0 e   88Sasada.195       
    6500.788     0.003   3.000e-03   24 2 2 0 0 e   23 0 2 0 0 e   88Sasada.196       
    6502.690     0.003   3.398e-03   25 2 2 0 0 e   24 0 2 0 0 e   88Sasada.197       
    6504.556     0.003   1.233e-02   26 2 2 0 0 e   25 0 2 0 0 e   88Sasada.198       
    6506.363     0.003   5.107e-03   27 2 2 0 0 e   26 0 2 0 0 e   88Sasada.199       
    6508.133     0.003   5.569e-03   28 2 2 0 0 e   27 0 2 0 0 e   88Sasada.200       
    6509.857     0.003   3.000e-03   29 2 2 0 0 e   28 0 2 0 0 e   88Sasada.201       
    6511.540     0.003   3.000e-03   30 2 2 0 0 e   29 0 2 0 0 e   88Sasada.202       
    6436.116     0.003   3.000e-03   1 2 2 0 0 e    2 0 2 0 0 e    88Sasada.203       
    6433.065     0.003   3.400e-03   2 2 2 0 0 e    3 0 2 0 0 e    88Sasada.204       
    6429.971     0.003   3.000e-03   3 2 2 0 0 e    4 0 2 0 0 e    88Sasada.205       
    6426.838     0.003   3.000e-03   4 2 2 0 0 e    5 0 2 0 0 e    88Sasada.206       
    6423.668     0.003   3.529e-03   5 2 2 0 0 e    6 0 2 0 0 e    88Sasada.207       
    6450.206     0.003   3.865e-03   3 2 2 2 0 e    2 0 2 2 0 e    88Sasada.208       
    6450.206     0.003   4.265e-03   3 2 2 2 0 f    2 0 2 2 0 f    88Sasada.209       
    6453.016     0.003   6.487e-03   4 2 2 2 0 e    3 0 2 2 0 e    88Sasada.210       
    6453.016     0.003   6.837e-03   4 2 2 2 0 f    3 0 2 2 0 f    88Sasada.211       
    6455.778     0.003   3.000e-03   5 2 2 2 0 e    4 0 2 2 0 e    88Sasada.212       
    6455.778     0.003   3.000e-03   5 2 2 2 0 f    4 0 2 2 0 f    88Sasada.213       
    6458.513     0.003   1.030e-02   6 2 2 2 0 e    5 0 2 2 0 e    88Sasada.214       
    6458.513     0.003   1.052e-02   6 2 2 2 0 f    5 0 2 2 0 f    88Sasada.215       
    6461.188     0.003   3.000e-03   7 2 2 2 0 e    6 0 2 2 0 e    88Sasada.216       
    6461.188     0.003   3.234e-03   7 2 2 2 0 f    6 0 2 2 0 f    88Sasada.217       
    6463.832     0.003   6.078e-03   8 2 2 2 0 e    7 0 2 2 0 e    88Sasada.218       
    6463.832     0.003   3.752e-03   8 2 2 2 0 f    7 0 2 2 0 f    88Sasada.219       
    6466.436     0.003   8.353e-03   9 2 2 2 0 e    8 0 2 2 0 e    88Sasada.220       
    6466.436     0.003   5.613e-03   9 2 2 2 0 f    8 0 2 2 0 f    88Sasada.221       
    6473.988     0.003   3.000e-03   12 2 2 2 0 f   11 0 2 2 0 f   88Sasada.222       
    6474.030     0.003   5.884e-03   12 2 2 2 0 e   11 0 2 2 0 e   88Sasada.223       
    6476.424     0.003   3.000e-03   13 2 2 2 0 f   12 0 2 2 0 f   88Sasada.224       
    6476.474     0.003   3.000e-03   13 2 2 2 0 e   12 0 2 2 0 e   88Sasada.225       
    6478.828     0.003   6.363e-03   14 2 2 2 0 f   13 0 2 2 0 f   88Sasada.226       
    6478.883     0.003   3.702e-03   14 2 2 2 0 e   13 0 2 2 0 e   88Sasada.227       
    6481.180     0.003   4.457e-03   15 2 2 2 0 f   14 0 2 2 0 f   88Sasada.228       
    6481.251     0.003   3.251e-03   15 2 2 2 0 e   14 0 2 2 0 e   88Sasada.229       
    6483.495     0.003   7.079e-03   16 2 2 2 0 f   15 0 2 2 0 f   88Sasada.230       
    6483.579     0.003   3.000e-03   16 2 2 2 0 e   15 0 2 2 0 e   88Sasada.231       
    6485.766     0.003   7.472e-03   17 2 2 2 0 f   16 0 2 2 0 f   88Sasada.232       
    6485.871     0.003   5.830e-03   17 2 2 2 0 e   16 0 2 2 0 e   88Sasada.233       
    6487.987     0.003   3.000e-03   18 2 2 2 0 f   17 0 2 2 0 f   88Sasada.234       
    6490.177     0.003   3.000e-03   19 2 2 2 0 f   18 0 2 2 0 f   88Sasada.235       
    6490.333     0.003   7.752e-03   19 2 2 2 0 e   18 0 2 2 0 e   88Sasada.236       
    6492.330     0.003   9.700e-03   20 2 2 2 0 f   19 0 2 2 0 f   88Sasada.237       
    6492.495     0.003   3.000e-03   20 2 2 2 0 e   19 0 2 2 0 e   88Sasada.238       
    6494.633     0.003   5.467e-03   21 2 2 2 0 e   20 0 2 2 0 e   88Sasada.239       
    6496.497     0.003   1.194e-02   22 2 2 2 0 f   21 0 2 2 0 f   88Sasada.240       
    6496.725     0.003   5.721e-03   22 2 2 2 0 e   21 0 2 2 0 e   88Sasada.241       
    6498.511     0.003   6.558e-03   23 2 2 2 0 f   22 0 2 2 0 f   88Sasada.242       
    6498.773     0.003   3.000e-03   23 2 2 2 0 e   22 0 2 2 0 e   88Sasada.243       
    6500.484     0.003   3.000e-03   24 2 2 2 0 f   23 0 2 2 0 f   88Sasada.244       
    6502.420     0.003   3.000e-03   25 2 2 2 0 f   24 0 2 2 0 f   88Sasada.245       
    6502.758     0.003   4.583e-03   25 2 2 2 0 e   24 0 2 2 0 e   88Sasada.246       
    6504.310     0.003   3.000e-03   26 2 2 2 0 f   25 0 2 2 0 f   88Sasada.247       
    6504.687     0.003   4.058e-03   26 2 2 2 0 e   25 0 2 2 0 e   88Sasada.248       
    6506.160     0.003   3.000e-03   27 2 2 2 0 f   26 0 2 2 0 f   88Sasada.249       
    6506.575     0.003   3.000e-03   27 2 2 2 0 e   26 0 2 2 0 e   88Sasada.250       
    6507.972     0.003   3.000e-03   28 2 2 2 0 f   27 0 2 2 0 f   88Sasada.251       
    6508.412     0.003   9.988e-03   28 2 2 2 0 e   27 0 2 2 0 e   88Sasada.252       
    6509.730     0.003   6.488e-03   29 2 2 2 0 f   28 0 2 2 0 f   88Sasada.253       
    6510.230     0.003   3.000e-03   29 2 2 2 0 e   28 0 2 2 0 e   88Sasada.254       
    6511.460     0.003   3.000e-03   30 2 2 2 0 f   29 0 2 2 0 f   88Sasada.255       
    6512.002     0.003   6.536e-03   30 2 2 2 0 e   29 0 2 2 0 e   88Sasada.256       
    6441.419     0.003   5.648e-03   2 2 2 2 0 f    2 0 2 2 0 e    88Sasada.257       
    6441.419     0.003   5.195e-03   2 2 2 2 0 e    2 0 2 2 0 f    88Sasada.258       
    6441.294     0.003   3.000e-03   3 2 2 2 0 f    3 0 2 2 0 e    88Sasada.259       
    6441.294     0.003   3.000e-03   3 2 2 2 0 e    3 0 2 2 0 f    88Sasada.260       
    6441.137     0.013   1.300e-02   4 2 2 2 0 f    4 0 2 2 0 e    88Sasada.261       
    6441.137     0.013   1.300e-02   4 2 2 2 0 e    4 0 2 2 0 f    88Sasada.262       
    6440.933     0.003   8.351e-03   5 2 2 2 0 f    5 0 2 2 0 e    88Sasada.263       
    6440.933     0.003   3.723e-03   5 2 2 2 0 e    5 0 2 2 0 f    88Sasada.264       
    6440.689     0.003   1.056e-02   6 2 2 2 0 f    6 0 2 2 0 e    88Sasada.265       
    6440.689     0.003   3.000e-03   6 2 2 2 0 e    6 0 2 2 0 f    88Sasada.266       
    6440.108     0.003   1.285e-02   8 2 2 2 0 e    8 0 2 2 0 f    88Sasada.267       
    6440.054     0.003   3.000e-03   8 2 2 2 0 f    8 0 2 2 0 e    88Sasada.268       
    6439.743     0.003   3.000e-03   9 2 2 2 0 e    9 0 2 2 0 f    88Sasada.269       
    6439.685     0.003   6.338e-03   9 2 2 2 0 f    9 0 2 2 0 e    88Sasada.270       
    6439.362     0.003   3.000e-03   10 2 2 2 0 e   10 0 2 2 0 f   88Sasada.271       
    6439.266     0.003   1.612e-02   10 2 2 2 0 f   10 0 2 2 0 e   88Sasada.272       
    6438.793     0.003   3.000e-03   11 2 2 2 0 f   11 0 2 2 0 e   88Sasada.273       
    6432.506     0.003   3.000e-03   2 2 2 2 0 e    3 0 2 2 0 e    88Sasada.274       
    6432.506     0.003   3.000e-03   2 2 2 2 0 e    3 0 2 2 0 e    88Sasada.275       
    6429.417     0.003   5.343e-03   3 2 2 2 0 e    4 0 2 2 0 e    88Sasada.276       
    6429.417     0.003   5.343e-03   3 2 2 2 0 e    4 0 2 2 0 e    88Sasada.277       
    6426.285     0.003   6.325e-03   4 2 2 2 0 e    5 0 2 2 0 e    88Sasada.278       
    6426.285     0.003   6.325e-03   4 2 2 2 0 e    5 0 2 2 0 e    88Sasada.279       
    6423.115     0.003   9.832e-03   5 2 2 2 0 e    6 0 2 2 0 e    88Sasada.280       
    6423.115     0.003   9.832e-03   5 2 2 2 0 e    6 0 2 2 0 e    88Sasada.281       
   706.06683    0.0005   5.000e-04   1 0 1 1 0 e    2 0 0 0 0 e    89DuGa.1           
   703.10974    0.0005   5.000e-04   2 0 1 1 0 e    3 0 0 0 0 e    89DuGa.2           
   700.15265    0.0005   5.000e-04   3 0 1 1 0 e    4 0 0 0 0 e    89DuGa.3           
   697.19513    0.0005   5.000e-04   4 0 1 1 0 e    5 0 0 0 0 e    89DuGa.4           
   694.23798    0.0005   5.000e-04   5 0 1 1 0 e    6 0 0 0 0 e    89DuGa.5           
   691.28082    0.0005   5.000e-04   6 0 1 1 0 e    7 0 0 0 0 e    89DuGa.6           
   688.32379    0.0005   5.000e-04   7 0 1 1 0 e    8 0 0 0 0 e    89DuGa.7           
   685.36664    0.0005   5.000e-04   8 0 1 1 0 e    9 0 0 0 0 e    89DuGa.8           
   682.41003    0.0005   5.000e-04   9 0 1 1 0 e    10 0 0 0 0 e   89DuGa.9           
   679.45349    0.0005   5.000e-04   10 0 1 1 0 e   11 0 0 0 0 e   89DuGa.10          
    676.4975    0.0005   5.000e-04   11 0 1 1 0 e   12 0 0 0 0 e   89DuGa.11          
   673.54187    0.0005   5.000e-04   12 0 1 1 0 e   13 0 0 0 0 e   89DuGa.12          
   670.58679    0.0005   5.000e-04   13 0 1 1 0 e   14 0 0 0 0 e   89DuGa.13          
   667.63208    0.0005   5.000e-04   14 0 1 1 0 e   15 0 0 0 0 e   89DuGa.14          
    664.6781    0.0005   5.000e-04   15 0 1 1 0 e   16 0 0 0 0 e   89DuGa.15          
   661.72485    0.0005   5.000e-04   16 0 1 1 0 e   17 0 0 0 0 e   89DuGa.16          
   658.77234    0.0005   5.000e-04   17 0 1 1 0 e   18 0 0 0 0 e   89DuGa.17          
    655.8205    0.0005   5.000e-04   18 0 1 1 0 e   19 0 0 0 0 e   89DuGa.18          
   652.86963    0.0005   5.000e-04   19 0 1 1 0 e   20 0 0 0 0 e   89DuGa.19          
   649.91968    0.0005   5.000e-04   20 0 1 1 0 e   21 0 0 0 0 e   89DuGa.20          
    646.9707    0.0005   5.000e-04   21 0 1 1 0 e   22 0 0 0 0 e   89DuGa.21          
   644.02252    0.0005   5.000e-04   22 0 1 1 0 e   23 0 0 0 0 e   89DuGa.22          
   641.07568    0.0005   5.000e-04   23 0 1 1 0 e   24 0 0 0 0 e   89DuGa.23          
   638.12982    0.0005   5.000e-04   24 0 1 1 0 e   25 0 0 0 0 e   89DuGa.24          
    635.1853    0.0005   5.000e-04   25 0 1 1 0 e   26 0 0 0 0 e   89DuGa.25          
   632.24194    0.0005   5.000e-04   26 0 1 1 0 e   27 0 0 0 0 e   89DuGa.26          
   629.30005    0.0005   5.000e-04   27 0 1 1 0 e   28 0 0 0 0 e   89DuGa.27          
   626.35919    0.0005   5.000e-04   28 0 1 1 0 e   29 0 0 0 0 e   89DuGa.28          
   623.42004    0.0005   5.000e-04   29 0 1 1 0 e   30 0 0 0 0 e   89DuGa.29          
   620.48218    0.0005   5.000e-04   30 0 1 1 0 e   31 0 0 0 0 e   89DuGa.30          
    617.5462    0.0005   5.000e-04   31 0 1 1 0 e   32 0 0 0 0 e   89DuGa.31          
   614.61151    0.0005   5.000e-04   32 0 1 1 0 e   33 0 0 0 0 e   89DuGa.32          
   611.67828    0.0005   5.000e-04   33 0 1 1 0 e   34 0 0 0 0 e   89DuGa.33          
    608.7475     0.001   1.000e-03   34 0 1 1 0 e   35 0 0 0 0 e   89DuGa.34          
   714.93762     0.001   2.026e-03   1 0 1 1 0 e    0 0 0 0 0 e    89DuGa.35          
   717.89148    0.0005   5.000e-04   2 0 1 1 0 e    1 0 0 0 0 e    89DuGa.36          
   720.84662    0.0005   5.000e-04   3 0 1 1 0 e    2 0 0 0 0 e    89DuGa.37          
   723.80115    0.0005   5.000e-04   4 0 1 1 0 e    3 0 0 0 0 e    89DuGa.38          
   726.75501    0.0005   5.000e-04   5 0 1 1 0 e    4 0 0 0 0 e    89DuGa.39          
   729.70807    0.0005   5.000e-04   6 0 1 1 0 e    5 0 0 0 0 e    89DuGa.40          
    732.6604    0.0005   5.000e-04   7 0 1 1 0 e    6 0 0 0 0 e    89DuGa.41          
   735.61182    0.0005   5.000e-04   8 0 1 1 0 e    7 0 0 0 0 e    89DuGa.42          
   738.56238    0.0005   5.000e-04   9 0 1 1 0 e    8 0 0 0 0 e    89DuGa.43          
   741.51184    0.0005   5.000e-04   10 0 1 1 0 e   9 0 0 0 0 e    89DuGa.44          
   744.46021    0.0005   5.000e-04   11 0 1 1 0 e   10 0 0 0 0 e   89DuGa.45          
    747.4071    0.0005   5.000e-04   12 0 1 1 0 e   11 0 0 0 0 e   89DuGa.46          
   750.35309    0.0005   5.000e-04   13 0 1 1 0 e   12 0 0 0 0 e   89DuGa.47          
   753.29761    0.0005   5.000e-04   14 0 1 1 0 e   13 0 0 0 0 e   89DuGa.48          
   756.24152     0.001   1.000e-03   15 0 1 1 0 e   14 0 0 0 0 e   89DuGa.49          
   759.18286    0.0005   5.000e-04   16 0 1 1 0 e   15 0 0 0 0 e   89DuGa.50          
   762.12256    0.0005   5.000e-04   17 0 1 1 0 e   16 0 0 0 0 e   89DuGa.51          
   765.06146    0.0005   5.000e-04   18 0 1 1 0 e   17 0 0 0 0 e   89DuGa.52          
   767.99829    0.0005   5.000e-04   19 0 1 1 0 e   18 0 0 0 0 e   89DuGa.53          
   770.93347    0.0005   6.900e-04   20 0 1 1 0 e   19 0 0 0 0 e   89DuGa.54          
   773.86621    0.0005   5.000e-04   21 0 1 1 0 e   20 0 0 0 0 e   89DuGa.55          
   776.79742    0.0005   5.000e-04   22 0 1 1 0 e   21 0 0 0 0 e   89DuGa.56          
   779.72656    0.0005   5.144e-04   23 0 1 1 0 e   22 0 0 0 0 e   89DuGa.57          
   782.65332    0.0005   5.000e-04   24 0 1 1 0 e   23 0 0 0 0 e   89DuGa.58          
   785.57764    0.0005   5.000e-04   25 0 1 1 0 e   24 0 0 0 0 e   89DuGa.59          
   788.49915     0.001   1.021e-03   26 0 1 1 0 e   25 0 0 0 0 e   89DuGa.60          
   791.42084    0.0005   6.244e-04   27 0 1 1 0 e   26 0 0 0 0 e   89DuGa.61          
   794.33814    0.0005   5.000e-04   28 0 1 1 0 e   27 0 0 0 0 e   89DuGa.62          
   797.25372    0.0005   8.531e-04   29 0 1 1 0 e   28 0 0 0 0 e   89DuGa.63          
   800.16516     0.001   1.000e-03   30 0 1 1 0 e   29 0 0 0 0 e   89DuGa.64          
   803.07465     0.001   1.000e-03   31 0 1 1 0 e   30 0 0 0 0 e   89DuGa.65          
   805.98254    0.0005   6.348e-04   32 0 1 1 0 e   31 0 0 0 0 e   89DuGa.66          
   808.88648    0.0005   5.565e-04   33 0 1 1 0 e   32 0 0 0 0 e   89DuGa.67          
   811.78735    0.0005   5.000e-04   34 0 1 1 0 e   33 0 0 0 0 e   89DuGa.68          
     814.685    0.0005   5.000e-04   35 0 1 1 0 e   34 0 0 0 0 e   89DuGa.69          
   711.99426    0.0005   5.000e-04   1 0 1 1 0 f    1 0 0 0 0 e    89DuGa.70          
   712.02368    0.0005   5.000e-04   2 0 1 1 0 f    2 0 0 0 0 e    89DuGa.71          
   712.06736    0.0005   5.000e-04   3 0 1 1 0 f    3 0 0 0 0 e    89DuGa.72          
   712.12585    0.0005   5.000e-04   4 0 1 1 0 f    4 0 0 0 0 e    89DuGa.73          
   712.19861    0.0005   5.000e-04   5 0 1 1 0 f    5 0 0 0 0 e    89DuGa.74          
   712.28644    0.0005   5.000e-04   6 0 1 1 0 f    6 0 0 0 0 e    89DuGa.75          
   712.38825    0.0005   5.000e-04   7 0 1 1 0 f    7 0 0 0 0 e    89DuGa.76          
   712.50482    0.0005   5.000e-04   8 0 1 1 0 f    8 0 0 0 0 e    89DuGa.77          
   712.63593    0.0005   5.000e-04   9 0 1 1 0 f    9 0 0 0 0 e    89DuGa.78          
   712.78143    0.0005   5.000e-04   10 0 1 1 0 f   10 0 0 0 0 e   89DuGa.79          
   712.94159    0.0005   5.000e-04   11 0 1 1 0 f   11 0 0 0 0 e   89DuGa.80          
   713.11591    0.0005   5.000e-04   12 0 1 1 0 f   12 0 0 0 0 e   89DuGa.81          
   713.30481    0.0005   5.000e-04   13 0 1 1 0 f   13 0 0 0 0 e   89DuGa.82          
   713.50806    0.0005   5.000e-04   14 0 1 1 0 f   14 0 0 0 0 e   89DuGa.83          
   713.72553    0.0005   5.000e-04   15 0 1 1 0 f   15 0 0 0 0 e   89DuGa.84          
   713.95734    0.0005   5.000e-04   16 0 1 1 0 f   16 0 0 0 0 e   89DuGa.85          
   714.20331    0.0005   5.000e-04   17 0 1 1 0 f   17 0 0 0 0 e   89DuGa.86          
   714.46381    0.0005   5.000e-04   18 0 1 1 0 f   18 0 0 0 0 e   89DuGa.87          
   714.73816    0.0005   5.000e-04   19 0 1 1 0 f   19 0 0 0 0 e   89DuGa.88          
   715.02661    0.0005   5.000e-04   20 0 1 1 0 f   20 0 0 0 0 e   89DuGa.89          
   715.32929    0.0005   5.173e-04   21 0 1 1 0 f   21 0 0 0 0 e   89DuGa.90          
   715.64539    0.0005   5.000e-04   22 0 1 1 0 f   22 0 0 0 0 e   89DuGa.91          
   715.97601    0.0005   5.000e-04   23 0 1 1 0 f   23 0 0 0 0 e   89DuGa.92          
   716.32044    0.0005   5.000e-04   24 0 1 1 0 f   24 0 0 0 0 e   89DuGa.93          
   716.67859    0.0005   5.000e-04   25 0 1 1 0 f   25 0 0 0 0 e   89DuGa.94          
   717.05048    0.0005   5.000e-04   26 0 1 1 0 f   26 0 0 0 0 e   89DuGa.95          
   717.43573    0.0005   5.000e-04   27 0 1 1 0 f   27 0 0 0 0 e   89DuGa.96          
   717.83514    0.0005   5.000e-04   28 0 1 1 0 f   28 0 0 0 0 e   89DuGa.97          
   718.24768    0.0005   5.000e-04   29 0 1 1 0 f   29 0 0 0 0 e   89DuGa.98          
   718.67377    0.0005   5.000e-04   30 0 1 1 0 f   30 0 0 0 0 e   89DuGa.99          
   719.11389    0.0005   5.876e-04   31 0 1 1 0 f   31 0 0 0 0 e   89DuGa.100         
    719.5661    0.0005   5.000e-04   32 0 1 1 0 f   32 0 0 0 0 e   89DuGa.101         
   720.03247    0.0005   5.000e-04   33 0 1 1 0 f   33 0 0 0 0 e   89DuGa.102         
   720.50433     0.001   7.321e-03   34 0 1 1 0 f   34 0 0 0 0 e   89DuGa.103         
   721.00409    0.0005   5.000e-04   35 0 1 1 0 f   35 0 0 0 0 e   89DuGa.104         
   721.50934    0.0005   5.000e-04   36 0 1 1 0 f   36 0 0 0 0 e   89DuGa.105         
   722.02728    0.0005   5.000e-04   37 0 1 1 0 f   37 0 0 0 0 e   89DuGa.106         
   696.47797    0.0005   5.000e-04   0 0 2 0 0 e    1 0 1 1 0 e    89DuGa.107         
   693.53772    0.0005   5.000e-04   1 0 2 0 0 e    2 0 1 1 0 e    89DuGa.108         
   690.61273    0.0005   5.000e-04   2 0 2 0 0 e    3 0 1 1 0 e    89DuGa.109         
   687.70355    0.0005   5.000e-04   3 0 2 0 0 e    4 0 1 1 0 e    89DuGa.110         
   684.80835     0.001   1.043e-03   4 0 2 0 0 e    5 0 1 1 0 e    89DuGa.111         
    681.9306    0.0005   5.000e-04   5 0 2 0 0 e    6 0 1 1 0 e    89DuGa.112         
   679.06641    0.0005   5.000e-04   6 0 2 0 0 e    7 0 1 1 0 e    89DuGa.113         
   676.21582    0.0005   5.000e-04   7 0 2 0 0 e    8 0 1 1 0 e    89DuGa.114         
   673.37915    0.0005   5.000e-04   8 0 2 0 0 e    9 0 1 1 0 e    89DuGa.115         
   670.55493    0.0005   5.000e-04   9 0 2 0 0 e    10 0 1 1 0 e   89DuGa.116         
   667.74365    0.0005   5.378e-04   10 0 2 0 0 e   11 0 1 1 0 e   89DuGa.117         
   664.94257    0.0005   5.000e-04   11 0 2 0 0 e   12 0 1 1 0 e   89DuGa.118         
   662.15216    0.0005   5.000e-04   12 0 2 0 0 e   13 0 1 1 0 e   89DuGa.119         
   659.37091    0.0005   5.000e-04   13 0 2 0 0 e   14 0 1 1 0 e   89DuGa.120         
   656.59772    0.0005   5.000e-04   14 0 2 0 0 e   15 0 1 1 0 e   89DuGa.121         
   653.83179    0.0005   5.000e-04   15 0 2 0 0 e   16 0 1 1 0 e   89DuGa.122         
   651.07196    0.0005   5.000e-04   16 0 2 0 0 e   17 0 1 1 0 e   89DuGa.123         
   648.31641    0.0005   5.000e-04   17 0 2 0 0 e   18 0 1 1 0 e   89DuGa.124         
    645.5647    0.0005   5.000e-04   18 0 2 0 0 e   19 0 1 1 0 e   89DuGa.125         
   642.81525    0.0005   5.000e-04   19 0 2 0 0 e   20 0 1 1 0 e   89DuGa.126         
   640.06702    0.0005   5.000e-04   20 0 2 0 0 e   21 0 1 1 0 e   89DuGa.127         
   637.31885    0.0005   5.000e-04   21 0 2 0 0 e   22 0 1 1 0 e   89DuGa.128         
   634.57044    0.0005   5.430e-04   22 0 2 0 0 e   23 0 1 1 0 e   89DuGa.129         
   631.81927    0.0005   5.000e-04   23 0 2 0 0 e   24 0 1 1 0 e   89DuGa.130         
   629.06549    0.0005   5.000e-04   24 0 2 0 0 e   25 0 1 1 0 e   89DuGa.131         
   626.30841    0.0005   7.993e-04   25 0 2 0 0 e   26 0 1 1 0 e   89DuGa.132         
    623.5484    0.0005   5.000e-04   26 0 2 0 0 e   27 0 1 1 0 e   89DuGa.133         
   620.78381     0.001   1.000e-03   27 0 2 0 0 e   28 0 1 1 0 e   89DuGa.134         
    618.0127    0.0005   9.675e-04   28 0 2 0 0 e   29 0 1 1 0 e   89DuGa.135         
   615.23907     0.001   1.000e-03   29 0 2 0 0 e   30 0 1 1 0 e   89DuGa.136         
   612.45905     0.001   1.000e-03   30 0 2 0 0 e   31 0 1 1 0 e   89DuGa.137         
   609.67236     0.001   1.000e-03   31 0 2 0 0 e   32 0 1 1 0 e   89DuGa.138         
   606.87933     0.001   2.957e-03   32 0 2 0 0 e   33 0 1 1 0 e   89DuGa.139         
     705.393    0.0005   5.000e-04   2 0 2 0 0 e    1 0 1 1 0 e    89DuGa.140         
    708.3949    0.0005   5.000e-04   3 0 2 0 0 e    2 0 1 1 0 e    89DuGa.141         
   711.41333     0.001   1.553e-03   4 0 2 0 0 e    3 0 1 1 0 e    89DuGa.142         
   714.44287    0.0005   5.000e-04   5 0 2 0 0 e    4 0 1 1 0 e    89DuGa.143         
     717.489    0.0005   6.090e-04   6 0 2 0 0 e    5 0 1 1 0 e    89DuGa.144         
   720.54694    0.0005   5.000e-04   7 0 2 0 0 e    6 0 1 1 0 e    89DuGa.145         
   723.61798    0.0005   5.000e-04   8 0 2 0 0 e    7 0 1 1 0 e    89DuGa.146         
   726.70056    0.0005   5.000e-04   9 0 2 0 0 e    8 0 1 1 0 e    89DuGa.147         
   729.79315    0.0005   5.000e-04   10 0 2 0 0 e   9 0 1 1 0 e    89DuGa.148         
   732.89661    0.0005   5.000e-04   11 0 2 0 0 e   10 0 1 1 0 e   89DuGa.149         
   736.00848    0.0005   8.381e-04   12 0 2 0 0 e   11 0 1 1 0 e   89DuGa.150         
   739.12671    0.0005   5.000e-04   13 0 2 0 0 e   12 0 1 1 0 e   89DuGa.151         
   742.25153    0.0005   5.000e-04   14 0 2 0 0 e   13 0 1 1 0 e   89DuGa.152         
   745.38324    0.0005   9.640e-04   15 0 2 0 0 e   14 0 1 1 0 e   89DuGa.153         
   748.51685    0.0005   5.257e-04   16 0 2 0 0 e   15 0 1 1 0 e   89DuGa.154         
   751.65295    0.0005   5.000e-04   17 0 2 0 0 e   16 0 1 1 0 e   89DuGa.155         
   754.79034    0.0005   5.000e-04   18 0 2 0 0 e   17 0 1 1 0 e   89DuGa.156         
   757.92737    0.0005   5.000e-04   19 0 2 0 0 e   18 0 1 1 0 e   89DuGa.157         
   761.06213    0.0005   1.286e-03   20 0 2 0 0 e   19 0 1 1 0 e   89DuGa.158         
   764.19629    0.0005   5.000e-04   21 0 2 0 0 e   20 0 1 1 0 e   89DuGa.159         
   767.32452    0.0005   1.138e-03   22 0 2 0 0 e   21 0 1 1 0 e   89DuGa.160         
      770.45    0.0005   5.000e-04   23 0 2 0 0 e   22 0 1 1 0 e   89DuGa.161         
   773.56793    0.0005   5.000e-04   24 0 2 0 0 e   23 0 1 1 0 e   89DuGa.162         
   776.67944    0.0005   5.000e-04   25 0 2 0 0 e   24 0 1 1 0 e   89DuGa.163         
    779.7804     0.001   3.362e-03   26 0 2 0 0 e   25 0 1 1 0 e   89DuGa.164         
   782.87982    0.0005   5.000e-04   27 0 2 0 0 e   26 0 1 1 0 e   89DuGa.165         
   785.96567    0.0005   1.097e-03   28 0 2 0 0 e   27 0 1 1 0 e   89DuGa.166         
    789.0401     0.001   4.815e-03   29 0 2 0 0 e   28 0 1 1 0 e   89DuGa.167         
   792.10944    0.0005   4.213e-03   30 0 2 0 0 e   29 0 1 1 0 e   89DuGa.168         
   795.17523     0.001   2.499e-03   31 0 2 0 0 e   30 0 1 1 0 e   89DuGa.169         
   798.22217     0.001   1.000e-03   32 0 2 0 0 e   31 0 1 1 0 e   89DuGa.170         
   699.43671     0.001   1.161e-03   2 0 2 0 0 e    2 0 1 1 0 f    89DuGa.171         
   699.43671    0.0005   5.000e-04   3 0 2 0 0 e    3 0 1 1 0 f    89DuGa.172         
   699.43671    0.0005   5.000e-04   8 0 2 0 0 e    8 0 1 1 0 f    89DuGa.173         
   699.42127    0.0005   5.000e-04   10 0 2 0 0 e   10 0 1 1 0 f   89DuGa.174         
   699.40851    0.0005   5.000e-04   11 0 2 0 0 e   11 0 1 1 0 f   89DuGa.175         
   699.38886    0.0005   5.000e-04   12 0 2 0 0 e   12 0 1 1 0 f   89DuGa.176         
   699.36438    0.0005   7.004e-04   13 0 2 0 0 e   13 0 1 1 0 f   89DuGa.177         
   699.33099    0.0005   5.000e-04   14 0 2 0 0 e   14 0 1 1 0 f   89DuGa.178         
   699.28906    0.0005   5.000e-04   15 0 2 0 0 e   15 0 1 1 0 f   89DuGa.179         
   699.23724    0.0005   5.000e-04   16 0 2 0 0 e   16 0 1 1 0 f   89DuGa.180         
   699.17438    0.0005   5.000e-04   17 0 2 0 0 e   17 0 1 1 0 f   89DuGa.181         
   699.09937    0.0005   5.000e-04   18 0 2 0 0 e   18 0 1 1 0 f   89DuGa.182         
   699.01038    0.0005   5.000e-04   19 0 2 0 0 e   19 0 1 1 0 f   89DuGa.183         
   698.90662    0.0005   5.000e-04   20 0 2 0 0 e   20 0 1 1 0 f   89DuGa.184         
   698.78729    0.0005   5.000e-04   21 0 2 0 0 e   21 0 1 1 0 f   89DuGa.185         
   698.65088    0.0005   5.000e-04   22 0 2 0 0 e   22 0 1 1 0 f   89DuGa.186         
   698.49646    0.0005   5.000e-04   23 0 2 0 0 e   23 0 1 1 0 f   89DuGa.187         
   698.32361    0.0005   5.000e-04   24 0 2 0 0 e   24 0 1 1 0 f   89DuGa.188         
   698.13104    0.0005   5.000e-04   25 0 2 0 0 e   25 0 1 1 0 f   89DuGa.189         
   697.91870    0.0005   5.000e-04   26 0 2 0 0 e   26 0 1 1 0 f   89DuGa.190         
   697.68610     0.001   1.000e-03   27 0 2 0 0 e   27 0 1 1 0 f   89DuGa.191         
   697.15712     0.001   1.000e-03   29 0 2 0 0 e   29 0 1 1 0 f   89DuGa.192-typo    
   705.72443    0.0005   5.000e-04   2 0 2 2 0 e    3 0 1 1 0 e    89DuGa.193         
   702.81110    0.0005   5.000e-04   3 0 2 2 0 e    4 0 1 1 0 e    89DuGa.194         
   699.91272    0.0005   5.000e-04   4 0 2 2 0 e    5 0 1 1 0 e    89DuGa.195         
   697.02924    0.0005   5.000e-04   5 0 2 2 0 e    6 0 1 1 0 e    89DuGa.196         
   694.16168    0.0005   5.000e-04   6 0 2 2 0 e    7 0 1 1 0 e    89DuGa.197         
   691.31055    0.0005   5.000e-04   7 0 2 2 0 e    8 0 1 1 0 e    89DuGa.198         
   688.47607    0.0005   5.000e-04   8 0 2 2 0 e    9 0 1 1 0 e    89DuGa.199         
   685.65975    0.0005   5.000e-04   9 0 2 2 0 e    10 0 1 1 0 e   89DuGa.200         
   682.86206    0.0005   5.000e-04   10 0 2 2 0 e   11 0 1 1 0 e   89DuGa.201         
   680.08374    0.0005   5.000e-04   11 0 2 2 0 e   12 0 1 1 0 e   89DuGa.202         
   677.32617    0.0005   5.000e-04   12 0 2 2 0 e   13 0 1 1 0 e   89DuGa.203         
   674.59021    0.0005   5.000e-04   13 0 2 2 0 e   14 0 1 1 0 e   89DuGa.204         
   671.87714    0.0005   5.000e-04   14 0 2 2 0 e   15 0 1 1 0 e   89DuGa.205         
   669.18848    0.0005   5.000e-04   15 0 2 2 0 e   16 0 1 1 0 e   89DuGa.206         
   666.52466    0.0005   5.000e-04   16 0 2 2 0 e   17 0 1 1 0 e   89DuGa.207         
   663.88733    0.0005   5.000e-04   17 0 2 2 0 e   18 0 1 1 0 e   89DuGa.208         
   661.27771    0.0005   5.000e-04   18 0 2 2 0 e   19 0 1 1 0 e   89DuGa.209         
   658.69714    0.0005   5.000e-04   19 0 2 2 0 e   20 0 1 1 0 e   89DuGa.210         
   656.14648    0.0005   5.000e-04   20 0 2 2 0 e   21 0 1 1 0 e   89DuGa.211         
   653.62689    0.0005   5.000e-04   21 0 2 2 0 e   22 0 1 1 0 e   89DuGa.212         
   651.14044    0.0005   5.000e-04   22 0 2 2 0 e   23 0 1 1 0 e   89DuGa.213         
   648.68689    0.0005   7.878e-04   23 0 2 2 0 e   24 0 1 1 0 e   89DuGa.214         
   646.26636    0.0005   5.000e-04   24 0 2 2 0 e   25 0 1 1 0 e   89DuGa.215         
   643.88257    0.0005   1.406e-03   25 0 2 2 0 e   26 0 1 1 0 e   89DuGa.216         
   720.50433    0.0005   5.000e-04   2 0 2 2 0 e    1 0 1 1 0 e    89DuGa.217         
    723.5025    0.0005   5.000e-04   3 0 2 2 0 e    2 0 1 1 0 e    89DuGa.218         
   726.51563    0.0005   8.194e-04   4 0 2 2 0 e    3 0 1 1 0 e    89DuGa.219         
   729.54224    0.0005   5.000e-04   5 0 2 2 0 e    4 0 1 1 0 e    89DuGa.220         
   732.58417    0.0005   5.000e-04   6 0 2 2 0 e    5 0 1 1 0 e    89DuGa.221         
   735.64124    0.0005   5.000e-04   7 0 2 2 0 e    6 0 1 1 0 e    89DuGa.222         
   738.71491    0.0005   5.000e-04   8 0 2 2 0 e    7 0 1 1 0 e    89DuGa.223         
   741.80475    0.0005   5.000e-04   9 0 2 2 0 e    8 0 1 1 0 e    89DuGa.224         
   744.91223    0.0005   5.000e-04   10 0 2 2 0 e   9 0 1 1 0 e    89DuGa.225         
    748.0376    0.0005   5.000e-04   11 0 2 2 0 e   10 0 1 1 0 e   89DuGa.226         
   751.18164    0.0005   5.000e-04   12 0 2 2 0 e   11 0 1 1 0 e   89DuGa.227         
   754.34607    0.0005   5.000e-04   13 0 2 2 0 e   12 0 1 1 0 e   89DuGa.228         
   757.53149    0.0005   5.000e-04   14 0 2 2 0 e   13 0 1 1 0 e   89DuGa.229         
   760.73853    0.0005   5.000e-04   15 0 2 2 0 e   14 0 1 1 0 e   89DuGa.230         
   763.96942    0.0005   5.000e-04   16 0 2 2 0 e   15 0 1 1 0 e   89DuGa.231         
   767.22418    0.0005   5.813e-04   17 0 2 2 0 e   16 0 1 1 0 e   89DuGa.232         
   770.50342    0.0005   5.000e-04   18 0 2 2 0 e   17 0 1 1 0 e   89DuGa.233         
   773.80975    0.0005   5.000e-04   19 0 2 2 0 e   18 0 1 1 0 e   89DuGa.234         
   777.14313    0.0005   5.000e-04   20 0 2 2 0 e   19 0 1 1 0 e   89DuGa.235         
   780.50446    0.0005   5.000e-04   21 0 2 2 0 e   20 0 1 1 0 e   89DuGa.236         
   783.89551    0.0005   5.000e-04   22 0 2 2 0 e   21 0 1 1 0 e   89DuGa.237         
   787.31696    0.0005   5.000e-04   23 0 2 2 0 e   22 0 1 1 0 e   89DuGa.238         
   790.76788    0.0005   7.096e-04   24 0 2 2 0 e   23 0 1 1 0 e   89DuGa.239         
    794.2442     0.001   7.571e-03   25 0 2 2 0 e   24 0 1 1 0 e   89DuGa.240         
   797.76703    0.0005   5.000e-04   26 0 2 2 0 e   25 0 1 1 0 e   89DuGa.241         
   801.31305     0.001   1.000e-03   27 0 2 2 0 e   26 0 1 1 0 e   89DuGa.242         
   804.90839     0.021   2.100e-02   28 0 2 2 0 e   27 0 1 1 0 e   89DuGa.243         
   714.58319     0.001   9.033e-03   2 0 2 2 0 f    2 0 1 1 0 e    89DuGa.244         
   714.63391    0.0005   5.000e-04   3 0 2 2 0 f    3 0 1 1 0 e    89DuGa.245         
      714.69    0.0005   5.000e-04   4 0 2 2 0 f    4 0 1 1 0 e    89DuGa.246         
   714.75983    0.0005   5.000e-04   5 0 2 2 0 f    5 0 1 1 0 e    89DuGa.247         
   714.84418    0.0005   6.885e-04   6 0 2 2 0 f    6 0 1 1 0 e    89DuGa.248         
   714.93762     0.001   3.582e-03   7 0 2 2 0 f    7 0 1 1 0 e    89DuGa.249         
   715.05167    0.0005   1.109e-03   8 0 2 2 0 f    8 0 1 1 0 e    89DuGa.250         
   715.17847    0.0005   5.000e-04   9 0 2 2 0 f    9 0 1 1 0 e    89DuGa.251         
   715.31744    0.0005   5.000e-04   10 0 2 2 0 f   10 0 1 1 0 e   89DuGa.252         
   715.47089    0.0005   5.000e-04   11 0 2 2 0 f   11 0 1 1 0 e   89DuGa.253         
   715.64539     0.001   7.708e-03   12 0 2 2 0 f   12 0 1 1 0 e   89DuGa.254         
   715.81842    0.0005   5.000e-04   13 0 2 2 0 f   13 0 1 1 0 e   89DuGa.255         
     716.013    0.0005   5.000e-04   14 0 2 2 0 f   14 0 1 1 0 e   89DuGa.256         
   716.22138    0.0005   5.000e-04   15 0 2 2 0 f   15 0 1 1 0 e   89DuGa.257         
   716.44385    0.0005   5.000e-04   16 0 2 2 0 f   16 0 1 1 0 e   89DuGa.258         
   716.67859    0.0005   5.000e-04   17 0 2 2 0 f   17 0 1 1 0 e   89DuGa.259         
   716.92828    0.0005   5.000e-04   18 0 2 2 0 f   18 0 1 1 0 e   89DuGa.260         
   717.19159    0.0005   5.794e-04   19 0 2 2 0 f   19 0 1 1 0 e   89DuGa.261         
    717.4679    0.0005   5.566e-04   20 0 2 2 0 f   20 0 1 1 0 e   89DuGa.262         
   717.75757    0.0005   5.000e-04   21 0 2 2 0 f   21 0 1 1 0 e   89DuGa.263         
   718.06036    0.0005   5.000e-04   22 0 2 2 0 f   22 0 1 1 0 e   89DuGa.264         
   718.37647     0.001   1.000e-03   23 0 2 2 0 f   23 0 1 1 0 e   89DuGa.265         
   718.70715    0.0005   5.000e-04   24 0 2 2 0 f   24 0 1 1 0 e   89DuGa.266         
   719.05209    0.0005   1.897e-03   25 0 2 2 0 f   25 0 1 1 0 e   89DuGa.267         
   719.40704    0.0005   5.000e-04   26 0 2 2 0 f   26 0 1 1 0 e   89DuGa.268         
   719.77643     0.001   1.000e-03   27 0 2 2 0 f   27 0 1 1 0 e   89DuGa.269         
    720.1593     0.001   1.000e-03   28 0 2 2 0 f   28 0 1 1 0 e   89DuGa.270         
   720.54688     0.001   7.874e-03   29 0 2 2 0 f   29 0 1 1 0 e   89DuGa.271         
   720.96393     0.001   1.000e-03   30 0 2 2 0 f   30 0 1 1 0 e   89DuGa.272         
   721.38483     0.001   1.000e-03   31 0 2 2 0 f   31 0 1 1 0 e   89DuGa.273         
   705.63452    0.0005   5.000e-04   2 0 2 2 0 f    3 0 1 1 0 f    89DuGa.274         
   702.66119    0.0005   5.000e-04   3 0 2 2 0 f    4 0 1 1 0 f    89DuGa.275         
   699.68677    0.0005   5.000e-04   4 0 2 2 0 f    5 0 1 1 0 f    89DuGa.276         
   696.71179    0.0005   5.000e-04   5 0 2 2 0 f    6 0 1 1 0 f    89DuGa.277         
   693.73645    0.0005   5.000e-04   6 0 2 2 0 f    7 0 1 1 0 f    89DuGa.278         
   690.76013    0.0005   5.000e-04   7 0 2 2 0 f    8 0 1 1 0 f    89DuGa.279         
   687.78332    0.0005   5.000e-04   8 0 2 2 0 f    9 0 1 1 0 f    89DuGa.280         
   684.80829     0.001   1.618e-03   9 0 2 2 0 f    10 0 1 1 0 f   89DuGa.281         
   681.82983    0.0005   5.000e-04   10 0 2 2 0 f   11 0 1 1 0 f   89DuGa.282         
   678.85254    0.0005   5.000e-04   11 0 2 2 0 f   12 0 1 1 0 f   89DuGa.283         
   675.87488    0.0005   5.000e-04   12 0 2 2 0 f   13 0 1 1 0 f   89DuGa.284         
   672.89734    0.0005   5.000e-04   13 0 2 2 0 f   14 0 1 1 0 f   89DuGa.285         
    669.9198    0.0005   5.000e-04   14 0 2 2 0 f   15 0 1 1 0 f   89DuGa.286         
   666.94244    0.0005   5.000e-04   15 0 2 2 0 f   16 0 1 1 0 f   89DuGa.287         
   663.96484    0.0005   5.000e-04   16 0 2 2 0 f   17 0 1 1 0 f   89DuGa.288         
   660.98773    0.0005   5.000e-04   17 0 2 2 0 f   18 0 1 1 0 f   89DuGa.289         
   658.01093    0.0005   5.000e-04   18 0 2 2 0 f   19 0 1 1 0 f   89DuGa.290         
     655.034    0.0005   5.000e-04   19 0 2 2 0 f   20 0 1 1 0 f   89DuGa.291         
   652.05792    0.0005   5.000e-04   20 0 2 2 0 f   21 0 1 1 0 f   89DuGa.292         
   649.08258    0.0005   5.000e-04   21 0 2 2 0 f   22 0 1 1 0 f   89DuGa.293         
   646.10687    0.0005   5.000e-04   22 0 2 2 0 f   23 0 1 1 0 f   89DuGa.294         
   643.13269    0.0005   5.000e-04   23 0 2 2 0 f   24 0 1 1 0 f   89DuGa.295         
   640.15857    0.0005   5.000e-04   24 0 2 2 0 f   25 0 1 1 0 f   89DuGa.296         
   637.18518    0.0005   5.000e-04   25 0 2 2 0 f   26 0 1 1 0 f   89DuGa.297         
   631.24097     0.001   1.000e-03   27 0 2 2 0 f   28 0 1 1 0 f   89DuGa.298         
   628.27069     0.001   1.000e-03   28 0 2 2 0 f   29 0 1 1 0 f   89DuGa.299         
   625.30194     0.001   1.065e-03   29 0 2 2 0 f   30 0 1 1 0 f   89DuGa.300         
    622.3316     0.001   1.000e-03   30 0 2 2 0 f   31 0 1 1 0 f   89DuGa.301         
   720.48975    0.0005   5.523e-04   2 0 2 2 0 f    1 0 1 1 0 f    89DuGa.302         
   723.45721    0.0005   5.000e-04   3 0 2 2 0 f    2 0 1 1 0 f    89DuGa.303         
   726.42358    0.0005   5.000e-04   4 0 2 2 0 f    3 0 1 1 0 f    89DuGa.304         
   729.38916    0.0005   5.000e-04   5 0 2 2 0 f    4 0 1 1 0 f    89DuGa.305         
   732.35291    0.0005   5.000e-04   6 0 2 2 0 f    5 0 1 1 0 f    89DuGa.306         
   735.31567    0.0005   5.000e-04   7 0 2 2 0 f    6 0 1 1 0 f    89DuGa.307         
   738.27649    0.0005   5.000e-04   8 0 2 2 0 f    7 0 1 1 0 f    89DuGa.308         
   741.23594    0.0005   5.000e-04   9 0 2 2 0 f    8 0 1 1 0 f    89DuGa.309         
   744.19324    0.0005   5.000e-04   10 0 2 2 0 f   9 0 1 1 0 f    89DuGa.310         
   747.14935    0.0005   5.000e-04   11 0 2 2 0 f   10 0 1 1 0 f   89DuGa.311         
   750.10352    0.0005   5.000e-04   12 0 2 2 0 f   11 0 1 1 0 f   89DuGa.312         
   753.05592    0.0005   5.000e-04   13 0 2 2 0 f   12 0 1 1 0 f   89DuGa.313         
   756.00641    0.0005   5.000e-04   14 0 2 2 0 f   13 0 1 1 0 f   89DuGa.314         
   758.95417    0.0005   5.000e-04   15 0 2 2 0 f   14 0 1 1 0 f   89DuGa.315         
   761.90015    0.0005   5.000e-04   16 0 2 2 0 f   15 0 1 1 0 f   89DuGa.316         
   764.84473    0.0005   5.000e-04   17 0 2 2 0 f   16 0 1 1 0 f   89DuGa.317         
   767.78644    0.0005   5.000e-04   18 0 2 2 0 f   17 0 1 1 0 f   89DuGa.318         
   770.72559    0.0005   5.000e-04   19 0 2 2 0 f   18 0 1 1 0 f   89DuGa.319         
   773.66242    0.0005   5.000e-04   20 0 2 2 0 f   19 0 1 1 0 f   89DuGa.320         
   776.59607     0.001   1.000e-03   21 0 2 2 0 f   20 0 1 1 0 f   89DuGa.321         
   779.52924    0.0005   6.331e-04   22 0 2 2 0 f   21 0 1 1 0 f   89DuGa.322         
   782.45789    0.0005   5.000e-04   23 0 2 2 0 f   22 0 1 1 0 f   89DuGa.323         
   785.38452    0.0005   5.000e-04   24 0 2 2 0 f   23 0 1 1 0 f   89DuGa.324         
   788.30847    0.0005   6.004e-04   25 0 2 2 0 f   24 0 1 1 0 f   89DuGa.325         
   791.22906    0.0005   5.000e-04   26 0 2 2 0 f   25 0 1 1 0 f   89DuGa.326         
   794.14642     0.001   1.000e-03   27 0 2 2 0 f   26 0 1 1 0 f   89DuGa.327         
   797.06073     0.001   1.000e-03   28 0 2 2 0 f   27 0 1 1 0 f   89DuGa.328         
   799.97375    0.0005   1.043e-03   29 0 2 2 0 f   28 0 1 1 0 f   89DuGa.329         
   802.88117     0.001   1.000e-03   30 0 2 2 0 f   29 0 1 1 0 f   89DuGa.330         
   714.54773    0.0005   5.000e-04   2 0 2 2 0 e    2 0 1 1 0 f    89DuGa.331         
   714.54773     0.001   3.101e-03   3 0 2 2 0 e    3 0 1 1 0 f    89DuGa.332         
   714.54773     0.001   1.500e-03   11 0 2 2 0 e   11 0 1 1 0 f   89DuGa.333         
   714.56299    0.0005   5.000e-04   12 0 2 2 0 e   12 0 1 1 0 f   89DuGa.334         
   714.58301    0.0005   5.000e-04   13 0 2 2 0 e   13 0 1 1 0 f   89DuGa.335         
    714.6106    0.0005   5.673e-04   14 0 2 2 0 e   14 0 1 1 0 f   89DuGa.336         
   714.64563    0.0005   5.000e-04   15 0 2 2 0 e   15 0 1 1 0 f   89DuGa.337         
      714.69    0.0005   5.000e-04   16 0 2 2 0 e   16 0 1 1 0 f   89DuGa.338         
   714.75964     0.021   2.100e-02   17 0 2 2 0 e   17 0 1 1 0 f   89DuGa.339         
   714.81213    0.0005   5.000e-04   18 0 2 2 0 e   18 0 1 1 0 f   89DuGa.340         
   714.89203    0.0005   5.000e-04   19 0 2 2 0 e   19 0 1 1 0 f   89DuGa.341         
   714.98608    0.0005   5.000e-04   20 0 2 2 0 e   20 0 1 1 0 f   89DuGa.342         
   715.09552    0.0005   5.000e-04   21 0 2 2 0 e   21 0 1 1 0 f   89DuGa.343         
   715.22089    0.0005   5.000e-04   22 0 2 2 0 e   22 0 1 1 0 f   89DuGa.344         
    715.3636    0.0005   5.000e-04   23 0 2 2 0 e   23 0 1 1 0 f   89DuGa.345         
    715.5246    0.0005   6.892e-04   24 0 2 2 0 e   24 0 1 1 0 f   89DuGa.346         
   715.70319    0.0005   5.000e-04   25 0 2 2 0 e   25 0 1 1 0 f   89DuGa.347         
   715.90216    0.0005   5.395e-04   26 0 2 2 0 e   26 0 1 1 0 f   89DuGa.348         
    716.1203    0.0005   5.000e-04   27 0 2 2 0 e   27 0 1 1 0 f   89DuGa.349         
   716.35858     0.001   1.000e-03   28 0 2 2 0 e   28 0 1 1 0 f   89DuGa.350         
   716.61682     0.001   1.000e-03   29 0 2 2 0 e   29 0 1 1 0 f   89DuGa.351         
   716.89545     0.001   1.000e-03   30 0 2 2 0 e   30 0 1 1 0 f   89DuGa.352         
   693.09912    0.0005   5.000e-04   2 0 3 1 0 e    3 0 2 0 0 e    89DuGa.353         
    690.1051    0.0005   5.000e-04   3 0 3 1 0 e    4 0 2 0 0 e    89DuGa.354         
   687.10486    0.0005   7.798e-04   4 0 3 1 0 e    5 0 2 0 0 e    89DuGa.355         
   684.09656    0.0005   5.000e-04   5 0 3 1 0 e    6 0 2 0 0 e    89DuGa.356         
   681.08319    0.0005   5.000e-04   6 0 3 1 0 e    7 0 2 0 0 e    89DuGa.357         
   678.06409    0.0005   5.000e-04   7 0 3 1 0 e    8 0 2 0 0 e    89DuGa.358         
   675.03998    0.0005   5.000e-04   8 0 3 1 0 e    9 0 2 0 0 e    89DuGa.359         
   672.01093    0.0005   7.016e-04   9 0 3 1 0 e    10 0 2 0 0 e   89DuGa.360         
   668.97943    0.0005   5.000e-04   10 0 3 1 0 e   11 0 2 0 0 e   89DuGa.361         
   665.94501    0.0005   5.000e-04   11 0 3 1 0 e   12 0 2 0 0 e   89DuGa.362         
   662.90796     0.001   1.000e-03   12 0 3 1 0 e   13 0 2 0 0 e   89DuGa.363         
   659.86987     0.001   1.000e-03   13 0 3 1 0 e   14 0 2 0 0 e   89DuGa.364         
   656.83112     0.001   1.000e-03   14 0 3 1 0 e   15 0 2 0 0 e   89DuGa.365         
   653.79248     0.001   1.000e-03   15 0 3 1 0 e   16 0 2 0 0 e   89DuGa.366         
   650.75586     0.001   1.000e-03   16 0 3 1 0 e   17 0 2 0 0 e   89DuGa.367         
   647.72107     0.001   1.000e-03   17 0 3 1 0 e   18 0 2 0 0 e   89DuGa.368         
   644.68958     0.001   1.000e-03   18 0 3 1 0 e   19 0 2 0 0 e   89DuGa.369         
   638.63879     0.001   1.000e-03   20 0 3 1 0 e   21 0 2 0 0 e   89DuGa.370         
   635.62213    0.0005   1.420e-03   21 0 3 1 0 e   22 0 2 0 0 e   89DuGa.371         
   705.00079    0.0005   5.000e-04   1 0 3 1 0 e    0 0 2 0 0 e    89DuGa.372         
   707.96478     0.001   8.277e-03   2 0 3 1 0 e    1 0 2 0 0 e    89DuGa.373         
    710.9046    0.0005   5.000e-04   3 0 3 1 0 e    2 0 2 0 0 e    89DuGa.374         
   713.84393    0.0005   5.000e-04   4 0 3 1 0 e    3 0 2 0 0 e    89DuGa.375         
   716.77649     0.001   1.000e-03   5 0 3 1 0 e    4 0 2 0 0 e    89DuGa.376         
   719.69959    0.0005   5.000e-04   6 0 3 1 0 e    5 0 2 0 0 e    89DuGa.377         
   722.61548    0.0005   5.000e-04   7 0 3 1 0 e    6 0 2 0 0 e    89DuGa.378         
    725.5246    0.0005   5.000e-04   8 0 3 1 0 e    7 0 2 0 0 e    89DuGa.379         
    728.4259    0.0005   5.000e-04   9 0 3 1 0 e    8 0 2 0 0 e    89DuGa.380         
   731.32086    0.0005   5.000e-04   10 0 3 1 0 e   9 0 2 0 0 e    89DuGa.381         
   734.20953    0.0005   5.000e-04   11 0 3 1 0 e   10 0 2 0 0 e   89DuGa.382         
   737.09192    0.0005   5.000e-04   12 0 3 1 0 e   11 0 2 0 0 e   89DuGa.383         
   739.96954    0.0005   5.000e-04   13 0 3 1 0 e   12 0 2 0 0 e   89DuGa.384         
   742.84247    0.0005   5.000e-04   14 0 3 1 0 e   13 0 2 0 0 e   89DuGa.385         
   745.70795     0.001   3.268e-03   15 0 3 1 0 e   14 0 2 0 0 e   89DuGa.386         
   748.57068     0.001   6.063e-03   16 0 3 1 0 e   15 0 2 0 0 e   89DuGa.387         
   751.44013    0.0005   5.497e-04   17 0 3 1 0 e   16 0 2 0 0 e   89DuGa.388         
   754.30512     0.001   4.578e-03   18 0 3 1 0 e   17 0 2 0 0 e   89DuGa.389         
   757.16534     0.001   4.947e-03   19 0 3 1 0 e   18 0 2 0 0 e   89DuGa.390         
   760.02039     0.001   1.000e-03   20 0 3 1 0 e   19 0 2 0 0 e   89DuGa.391         
  -765.61383     0.001   1.000e-03   22 0 3 1 0 e   21 0 2 0 0 e   89DuGa.392         
   702.06108    0.0005   1.050e-03   1 0 3 1 0 f    1 0 2 0 0 e    89DuGa.393         
   702.10614    0.0005   5.000e-04   2 0 3 1 0 f    2 0 2 0 0 e    89DuGa.394         
   702.17499    0.0005   5.000e-04   3 0 3 1 0 f    3 0 2 0 0 e    89DuGa.395         
   702.26758    0.0005   5.000e-04   4 0 3 1 0 f    4 0 2 0 0 e    89DuGa.396         
   702.38312    0.0005   5.000e-04   5 0 3 1 0 f    5 0 2 0 0 e    89DuGa.397         
   702.52234    0.0005   5.000e-04   6 0 3 1 0 f    6 0 2 0 0 e    89DuGa.398         
   702.68579    0.0005   5.000e-04   7 0 3 1 0 f    7 0 2 0 0 e    89DuGa.399         
   702.87408    0.0005   5.000e-04   8 0 3 1 0 f    8 0 2 0 0 e    89DuGa.400         
   703.08667    0.0005   5.000e-04   9 0 3 1 0 f    9 0 2 0 0 e    89DuGa.401         
   703.32452    0.0005   5.000e-04   10 0 3 1 0 f   10 0 2 0 0 e   89DuGa.402         
   703.58783    0.0005   5.000e-04   11 0 3 1 0 f   11 0 2 0 0 e   89DuGa.403         
    703.8772    0.0005   5.000e-04   12 0 3 1 0 f   12 0 2 0 0 e   89DuGa.404         
   704.19348    0.0005   5.000e-04   13 0 3 1 0 f   13 0 2 0 0 e   89DuGa.405         
   704.53668    0.0005   5.000e-04   14 0 3 1 0 f   14 0 2 0 0 e   89DuGa.406         
   704.90729    0.0005   5.000e-04   15 0 3 1 0 f   15 0 2 0 0 e   89DuGa.407         
   705.30615    0.0005   5.000e-04   16 0 3 1 0 f   16 0 2 0 0 e   89DuGa.408         
   705.73401     0.001   1.240e-03   17 0 3 1 0 f   17 0 2 0 0 e   89DuGa.409         
   706.18903    0.0005   7.190e-04   18 0 3 1 0 f   18 0 2 0 0 e   89DuGa.410         
   706.67297    0.0005   5.000e-04   19 0 3 1 0 f   19 0 2 0 0 e   89DuGa.411         
   686.90179    0.0005   5.000e-04   2 0 3 1 0 e    2 0 2 2 0 f    89DuGa.412         
   686.88281    0.0005   5.000e-04   3 0 3 1 0 e    3 0 2 2 0 f    89DuGa.413         
   686.85736    0.0005   5.000e-04   4 0 3 1 0 e    4 0 2 2 0 f    89DuGa.414         
   686.82544    0.0005   5.000e-04   5 0 3 1 0 e    5 0 2 2 0 f    89DuGa.415         
   686.78577    0.0005   5.737e-04   6 0 3 1 0 e    6 0 2 2 0 f    89DuGa.416         
    686.7403    0.0005   5.000e-04   7 0 3 1 0 e    7 0 2 2 0 f    89DuGa.417         
   686.68738    0.0005   5.000e-04   8 0 3 1 0 e    8 0 2 2 0 f    89DuGa.418         
   686.62683    0.0005   5.000e-04   9 0 3 1 0 e    9 0 2 2 0 f    89DuGa.419         
   686.55841    0.0005   5.000e-04   10 0 3 1 0 e   10 0 2 2 0 f   89DuGa.420         
   686.48169    0.0005   5.000e-04   11 0 3 1 0 e   11 0 2 2 0 f   89DuGa.421         
   686.39471     0.001   1.992e-03   12 0 3 1 0 e   12 0 2 2 0 f   89DuGa.422         
   686.30347    0.0005   5.617e-04   13 0 3 1 0 e   13 0 2 2 0 f   89DuGa.423         
   686.19995     0.001   1.000e-03   14 0 3 1 0 e   14 0 2 2 0 f   89DuGa.424         
   686.08777     0.001   1.000e-03   15 0 3 1 0 e   15 0 2 2 0 f   89DuGa.425         
   685.96515     0.001   1.000e-03   16 0 3 1 0 e   16 0 2 2 0 f   89DuGa.426         
   685.83325     0.001   1.000e-03   17 0 3 1 0 e   17 0 2 2 0 f   89DuGa.427         
     686.995    0.0005   7.871e-04   2 0 3 1 0 f    2 0 2 2 0 e    89DuGa.428         
   687.06915     0.001   1.801e-03   3 0 3 1 0 f    3 0 2 2 0 e    89DuGa.429         
   687.16473    0.0005   5.000e-04   4 0 3 1 0 f    4 0 2 2 0 e    89DuGa.430         
   687.28436    0.0005   5.000e-04   5 0 3 1 0 f    5 0 2 2 0 e    89DuGa.431         
   687.42706    0.0005   5.000e-04   6 0 3 1 0 f    6 0 2 2 0 e    89DuGa.432         
   687.59168    0.0005   5.000e-04   7 0 3 1 0 f    7 0 2 2 0 e    89DuGa.433         
   687.77691     0.001   1.000e-03   8 0 3 1 0 f    8 0 2 2 0 e    89DuGa.434         
   687.98248    0.0005   5.000e-04   9 0 3 1 0 f    9 0 2 2 0 e    89DuGa.435         
   688.20599    0.0005   5.000e-04   10 0 3 1 0 f   10 0 2 2 0 e   89DuGa.436         
   688.44605     0.001   1.000e-03   11 0 3 1 0 f   11 0 2 2 0 e   89DuGa.437         
    688.7052    0.0005   2.020e-03   12 0 3 1 0 f   12 0 2 2 0 e   89DuGa.438         
    688.9743     0.001   1.000e-03   13 0 3 1 0 f   13 0 2 2 0 e   89DuGa.439         
   689.25714     0.001   1.000e-03   14 0 3 1 0 f   14 0 2 2 0 e   89DuGa.440         
   689.55072     0.001   1.000e-03   15 0 3 1 0 f   15 0 2 2 0 e   89DuGa.441         
   689.85358     0.001   1.000e-03   16 0 3 1 0 f   16 0 2 2 0 e   89DuGa.442         
   6382.2901    0.0005   1.483e-03   27 2 1 1 0 f   28 0 1 1 0 f   90SaYa.1           
   6382.5525    0.0005   1.595e-03   27 2 1 1 0 e   28 0 1 1 0 e   90SaYa.2           
   6385.5389    0.0005   1.691e-03   16 2 2 2 0 e   17 0 2 2 0 e   90SaYa.3           
   6385.5861    0.0005   5.000e-04   16 2 2 2 0 f   17 0 2 2 0 f   90SaYa.4           
   6386.1687    0.0005   5.000e-04   16 2 2 0 0 e   17 0 2 0 0 e   90SaYa.5           
   6386.3431    0.0005   5.000e-04   26 2 1 1 0 f   27 0 1 1 0 f   90SaYa.6           
   6386.6015    0.0005   5.000e-04   26 2 1 1 0 e   27 0 1 1 0 e   90SaYa.7           
   6387.1525    0.0005   5.000e-04   35 2 0 0 0 e   36 0 0 0 0 e   90SaYa.8           
   6389.1562    0.0005   5.000e-04   15 2 2 2 0 e   16 0 2 2 0 e   90SaYa.9           
   6389.1944    0.0005   5.000e-04   15 2 2 2 0 f   16 0 2 2 0 f   90SaYa.10          
   6389.7745    0.0005   1.396e-03   15 2 2 0 0 e   16 0 2 0 0 e   90SaYa.11          
   6390.3589    0.0005   5.000e-04   25 2 1 1 0 f   26 0 1 1 0 f   90SaYa.12          
   6390.6132    0.0005   5.000e-04   25 2 1 1 0 e   26 0 1 1 0 e   90SaYa.13          
   6391.5365    0.0005   5.000e-04   34 2 0 0 0 e   35 0 0 0 0 e   90SaYa.14          
   6392.7304    0.0005   5.000e-04   14 2 2 2 0 e   15 0 2 2 0 e   90SaYa.15          
   6392.7651    0.0005   5.438e-04   14 2 2 2 0 f   15 0 2 2 0 f   90SaYa.16          
   6393.3392    0.0005   5.000e-04   14 2 2 0 0 e   15 0 2 0 0 e   90SaYa.17          
   6394.3356    0.0005   5.000e-04   24 2 1 1 0 f   25 0 1 1 0 f   90SaYa.18          
   6394.5849    0.0005   5.000e-04   24 2 1 1 0 e   25 0 1 1 0 e   90SaYa.19          
   6395.8815    0.0005   5.000e-04   33 2 0 0 0 e   34 0 0 0 0 e   90SaYa.20          
   6396.2658    0.0005   5.000e-04   13 2 2 2 0 e   14 0 2 2 0 e   90SaYa.21          
   6396.2949    0.0005   5.000e-04   13 2 2 2 0 f   14 0 2 2 0 f   90SaYa.22          
   6396.8648    0.0005   5.000e-04   13 2 2 0 0 e   14 0 2 0 0 e   90SaYa.23          
   6398.2721    0.0005   5.000e-04   23 2 1 1 0 f   24 0 1 1 0 f   90SaYa.24          
   6398.5168    0.0005   5.000e-04   23 2 1 1 0 e   24 0 1 1 0 e   90SaYa.25          
   6399.7863    0.0005   5.000e-04   12 2 2 2 0 f   13 0 2 2 0 f   90SaYa.26          
    6400.188    0.0005   5.000e-04   32 2 0 0 0 e   33 0 0 0 0 e   90SaYa.27          
   6400.3543    0.0005   1.527e-03   12 2 2 0 0 e   13 0 2 0 0 e   90SaYa.28          
   6402.1712    0.0005   5.820e-04   22 2 1 1 0 f   23 0 1 1 0 f   90SaYa.29          
   6402.4101    0.0005   5.720e-04   22 2 1 1 0 e   23 0 1 1 0 e   90SaYa.30          
   6403.8018    0.0005   9.689e-04   11 2 2 0 0 e   12 0 2 0 0 e   90SaYa.31          
   6404.4549    0.0005   5.000e-04   31 2 0 0 0 e   32 0 0 0 0 e   90SaYa.32          
   6406.0292    0.0005   5.000e-04   21 2 1 1 0 f   22 0 1 1 0 f   90SaYa.33          
   6406.2621    0.0005   5.000e-04   21 2 1 1 0 e   22 0 1 1 0 e   90SaYa.34          
   6407.2097    0.0005   5.000e-04   10 2 2 0 0 e   11 0 2 0 0 e   90SaYa.35          
   6408.6821    0.0005   6.250e-04   30 2 0 0 0 e   31 0 0 0 0 e   90SaYa.36          
   5.9120477 0.0000010   2.545e-06   2 0 1 1 0 e    1 0 1 1 0 e    90SaYa.37          
   5.9419940 0.0000010   1.000e-06   2 0 1 1 0 f    1 0 1 1 0 f    90SaYa.38          
   8.8678909 0.0000020   2.000e-06   3 0 1 1 0 e    2 0 1 1 0 e    90SaYa.39          
   8.9128116 0.0000020   2.922e-06   3 0 1 1 0 f    2 0 1 1 0 f    90SaYa.40          
  11.8235239 0.0000030   3.551e-06   4 0 1 1 0 e    3 0 1 1 0 e    90SaYa.41          
  11.8834114 0.0000030   4.823e-06   4 0 1 1 0 f    3 0 1 1 0 f    90SaYa.42          
  14.7788860 0.0000050   5.000e-06   5 0 1 1 0 e    4 0 1 1 0 e    90SaYa.43          
  14.8537167 0.0000050   5.000e-06   5 0 1 1 0 f    4 0 1 1 0 f    90SaYa.44          
   8.7431498 0.0000050   5.000e-06   3 2 1 1 0 e    2 2 1 1 0 e    90SaYa.45          
   8.7888746 0.0000050   5.000e-06   3 2 1 1 0 f    2 2 1 1 0 f    90SaYa.46          
  11.6572187 0.0000050   5.000e-06   4 2 1 1 0 e    3 2 1 1 0 e    90SaYa.47          
  11.7181614 0.0000050   5.000e-06   4 2 1 1 0 f    3 2 1 1 0 f    90SaYa.48          
   26.843601  0.000017   1.700e-05   9 0 4 0 0 e    8 0 4 0 0 e    96MaQuKlMe.1       
   29.712579  0.000017   1.700e-05   10 0 1 1 1 e   9 0 4 0 0 e    96MaQuKlMe.2       
   29.834446  0.000017   1.700e-05   10 0 4 0 0 e   9 0 4 0 0 e    96MaQuKlMe.3       
   32.166033  0.000017   1.961e-05   11 0 1 1 1 e   10 0 4 0 0 e   96MaQuKlMe.4       
   32.287864  0.000017   1.700e-05   11 0 1 1 1 e   10 0 1 1 1 e   96MaQuKlMe.5       
      44.853     0.007   7.000e-03   15 0 5 1 1 f   14 0 5 1 1 f   96MaQuKlMe.6       
      47.393     0.003   3.000e-03   16 0 2 2 2 f   15 0 5 1 1 f   96MaQuKlMe.7       
      49.737     0.008   8.000e-03   17 0 2 2 2 f   16 0 2 2 2 f   96MaQuKlMe.8       
      74.111     0.010   1.000e-02   25 0 2 0 1 e   24 0 5 1 0 e   96MaQuKlMe.9       
      76.430     0.010   1.000e-02   26 0 2 0 1 e   25 0 5 1 0 e   96MaQuKlMe.10      
      77.743     0.010   1.000e-02   26 0 2 2 1 f   25 0 5 1 0 f   96MaQuKlMe.11      
      79.262     0.010   1.000e-02   27 0 2 2 1 f   26 0 5 1 0 f   96MaQuKlMe.12      
      86.109     0.008   8.000e-03   29 0 3 1 1 f   28 0 6 2 0 f   96MaQuKlMe.13      
      89.233     0.012   2.201e-02   30 0 4 2 1 e   29 0 7 3 0 e   96MaQuKlMe.14      
      98.759     0.010   1.000e-02   34 1 3 1 1 e   33 1 3 1 1 e   96MaQuKlMe.15      
     101.325     0.004   4.000e-03   35 1 0 0 2 e   34 1 3 1 1 e   96MaQuKlMe.16      
     103.733     0.013   1.300e-02   36 1 0 0 2 e   35 1 0 0 2 e   96MaQuKlMe.17      
     129.868     0.020   2.000e-02   44 1 2 2 1 e   43 1 5 3 0 e   96MaQuKlMe.18      
     131.418     0.021   2.100e-02   45 1 2 2 1 e   44 1 5 3 0 e   96MaQuKlMe.19      
     136.796     0.017   1.700e-02   47 1 3 1 0 e   46 1 3 1 0 e   96MaQuKlMe.20      
     139.084     0.006   6.000e-03   48 1 0 0 1 e   47 1 3 1 0 e   96MaQuKlMe.21      
   2452.7769     0.001   1.114e-03   19 2 0 0 0 e   20 1 1 1 0 e   00PiGu.1           
   2459.4112     0.001   1.000e-03   17 2 0 0 0 e   18 1 1 1 0 e   00PiGu.2           
   2462.6991     0.001   1.447e-03   16 2 0 0 0 e   17 1 1 1 0 e   00PiGu.3           
   2465.9656     0.001   1.000e-03   15 2 0 0 0 e   16 1 1 1 0 e   00PiGu.4           
   2469.2124     0.001   1.000e-03   14 2 0 0 0 e   15 1 1 1 0 e   00PiGu.5           
   2491.3718     0.001   1.000e-03   7 2 0 0 0 e    8 1 1 1 0 e    00PiGu.6           
   2498.7308     0.001   1.138e-03   30 1 0 0 0 e   31 0 1 1 0 e   00PiGu.7           
   2502.2616     0.001   1.000e-03   29 1 0 0 0 e   30 0 1 1 0 e   00PiGu.8           
   2503.6174     0.001   1.000e-03   25 2 0 0 0 e   25 1 1 1 0 f   00PiGu.9           
   2505.7767     0.001   1.000e-03   28 1 0 0 0 e   29 0 1 1 0 e   00PiGu.10          
   2507.7899     0.001   1.000e-03   20 2 0 0 0 e   20 1 1 1 0 f   00PiGu.11          
   2508.9835     0.001   1.000e-03   24 1 0 0 1 e   25 0 1 1 1 e   00PiGu.12          
   2509.2086     0.001   1.000e-03   18 2 0 0 0 e   18 1 1 1 0 f   00PiGu.13          
   2512.3702     0.001   1.000e-03   23 1 0 0 1 e   24 0 1 1 1 e   00PiGu.14          
   2512.5988     0.001   1.311e-03   12 2 0 0 0 e   12 1 1 1 0 f   00PiGu.15          
   2513.0363     0.001   1.000e-03   11 2 0 0 0 e   11 1 1 1 0 f   00PiGu.16          
   2513.8037     0.001   1.017e-03   9 2 0 0 0 e    9 1 1 1 0 f    00PiGu.17          
   2515.0824     0.001   1.000e-03   4 2 0 0 0 e    4 1 1 1 0 f    00PiGu.18          
   2515.7400     0.001   1.000e-03   22 1 0 0 1 e   23 0 1 1 1 e   00PiGu.19          
   2519.0897     0.001   1.000e-03   21 1 0 0 1 e   22 0 1 1 1 e   00PiGu.20          
   2532.3170     0.001   1.000e-03   17 1 0 0 1 e   18 0 1 1 1 e   00PiGu.21          
   2532.6102     0.001   1.000e-03   6 2 0 0 0 e    5 1 1 1 0 e    00PiGu.22          
   2533.2383     0.001   1.000e-03   20 1 0 0 0 e   21 0 1 1 0 e   00PiGu.23          
   2535.5791     0.001   1.637e-03   16 1 0 0 1 e   17 0 1 1 1 e   00PiGu.24          
   2536.5873     0.001   1.000e-03   19 1 0 0 0 e   20 0 1 1 0 e   00PiGu.25          
   2538.1579     0.001   1.000e-03   8 2 0 0 0 e    7 1 1 1 0 e    00PiGu.26          
   2538.8186     0.001   1.000e-03   15 1 0 0 1 e   16 0 1 1 1 e   00PiGu.27          
   2539.9177     0.001   1.000e-03   18 1 0 0 0 e   19 0 1 1 0 e   00PiGu.28          
   2540.8998     0.001   2.004e-03   9 2 0 0 0 e    8 1 1 1 0 e    00PiGu.29          
   2542.0421     0.001   1.293e-03   14 1 0 0 1 e   15 0 1 1 1 e   00PiGu.30          
   2543.2294     0.001   1.000e-03   17 1 0 0 0 e   18 0 1 1 0 e   00PiGu.31          
   2545.2472     0.001   1.567e-03   13 1 0 0 1 e   14 0 1 1 1 e   00PiGu.32          
   2546.5215     0.001   1.000e-03   16 1 0 0 0 e   17 0 1 1 0 e   00PiGu.33          
   2548.4356     0.001   1.000e-03   12 1 0 0 1 e   13 0 1 1 1 e   00PiGu.34          
   2549.7948     0.001   1.000e-03   15 1 0 0 0 e   16 0 1 1 0 e   00PiGu.35          
   2551.6050     0.001   1.000e-03   11 1 0 0 1 e   12 0 1 1 1 e   00PiGu.36          
   2553.0489     0.001   1.000e-03   14 1 0 0 0 e   15 0 1 1 0 e   00PiGu.37          
   2554.7530     0.001   1.000e-03   10 1 0 0 1 e   11 0 1 1 1 e   00PiGu.38          
   2556.2837     0.001   1.000e-03   13 1 0 0 0 e   14 0 1 1 0 e   00PiGu.39          
   2559.4992     0.001   1.000e-03   12 1 0 0 0 e   13 0 1 1 0 e   00PiGu.40          
   2560.9971     0.001   9.297e-03   8 1 0 0 1 e    9 0 1 1 1 e    00PiGu.41          
   2562.6948     0.001   1.000e-03   11 1 0 0 0 e   12 0 1 1 0 e   00PiGu.42          
   2564.0869     0.001   5.914e-03   7 1 0 0 1 e    8 0 1 1 1 e    00PiGu.43          
   2565.8714     0.001   1.000e-03   10 1 0 0 0 e   11 0 1 1 0 e   00PiGu.44          
   2567.1618     0.001   7.959e-03   6 1 0 0 1 e    7 0 1 1 1 e    00PiGu.45          
   2569.0278     0.001   1.000e-03   9 1 0 0 0 e    10 0 1 1 0 e   00PiGu.46          
   2569.8901     0.001   1.000e-03   32 1 0 0 1 e   32 0 1 1 1 f   00PiGu.47          
   2570.2133     0.001   6.170e-03   5 1 0 0 1 e    6 0 1 1 1 e    00PiGu.48          
   2572.1650     0.001   1.000e-03   8 1 0 0 0 e    9 0 1 1 0 e    00PiGu.49          
   2575.2824     0.001   1.000e-03   7 1 0 0 0 e    8 0 1 1 0 e    00PiGu.50          
   2578.3794     0.001   1.000e-03   6 1 0 0 0 e    7 0 1 1 0 e    00PiGu.51          
   2579.2574     0.001   7.499e-03   2 1 0 0 1 e    3 0 1 1 1 e    00PiGu.52          
   2580.9313     0.001   1.000e-03   32 1 0 0 0 e   32 0 1 1 0 f   00PiGu.53          
   2581.4571     0.001   1.000e-03   5 1 0 0 0 e    6 0 1 1 0 e    00PiGu.54          
   2584.5145     0.001   1.000e-03   4 1 0 0 0 e    5 0 1 1 0 e    00PiGu.55          
   2586.2049     0.001   1.000e-03   10 1 0 0 1 e   10 0 1 1 1 f   00PiGu.56          
   2587.3899     0.001   3.755e-03   6 1 0 0 1 e    6 0 1 1 1 f    00PiGu.57          
   2587.5514     0.001   1.000e-03   3 1 0 0 0 e    4 0 1 1 0 e    00PiGu.58          
   2587.7746     0.001   6.199e-03   4 1 0 0 1 e    4 0 1 1 1 f    00PiGu.59          
   2588.0347     0.001   1.000e-03   25 1 0 0 0 e   25 0 1 1 0 f   00PiGu.60          
   2588.9125     0.001   1.000e-03   24 1 0 0 0 e   24 0 1 1 0 f   00PiGu.61          
   2589.7555     0.001   1.000e-03   23 1 0 0 0 e   23 0 1 1 0 f   00PiGu.62          
   2591.3383     0.001   1.000e-03   21 1 0 0 0 e   21 0 1 1 0 f   00PiGu.63          
   2592.0777     0.001   1.000e-03   20 1 0 0 0 e   20 0 1 1 0 f   00PiGu.64          
   2592.7826     0.001   1.000e-03   19 1 0 0 0 e   19 0 1 1 0 f   00PiGu.65          
   2593.4522     0.001   1.000e-03   18 1 0 0 0 e   18 0 1 1 0 f   00PiGu.66          
   2594.0871     0.001   1.000e-03   17 1 0 0 0 e   17 0 1 1 0 f   00PiGu.67          
   2594.6870     0.001   1.000e-03   16 1 0 0 0 e   16 0 1 1 0 f   00PiGu.68          
   2595.2519     0.001   1.000e-03   15 1 0 0 0 e   15 0 1 1 0 f   00PiGu.69          
   2595.7818     0.001   1.000e-03   14 1 0 0 0 e   14 0 1 1 0 f   00PiGu.70          
   2596.2766     0.001   1.000e-03   13 1 0 0 0 e   13 0 1 1 0 f   00PiGu.71          
   2596.7362     0.001   1.000e-03   12 1 0 0 0 e   12 0 1 1 0 f   00PiGu.72          
   2597.1606     0.001   1.000e-03   11 1 0 0 0 e   11 0 1 1 0 f   00PiGu.73          
   2597.5497     0.001   1.000e-03   10 1 0 0 0 e   10 0 1 1 0 f   00PiGu.74          
   2597.9037     0.001   1.000e-03   9 1 0 0 0 e    9 0 1 1 0 f    00PiGu.75          
   2598.2224     0.001   1.000e-03   8 1 0 0 0 e    8 0 1 1 0 f    00PiGu.76          
   2598.5055     0.001   1.000e-03   7 1 0 0 0 e    7 0 1 1 0 f    00PiGu.77          
   2598.7535     0.001   1.000e-03   6 1 0 0 0 e    6 0 1 1 0 f    00PiGu.78          
   2598.9659     0.001   1.000e-03   5 1 0 0 0 e    5 0 1 1 0 f    00PiGu.79          
   2599.1432     0.001   1.000e-03   4 1 0 0 0 e    4 0 1 1 0 f    00PiGu.80          
   2599.2849     0.001   1.000e-03   3 1 0 0 0 e    3 0 1 1 0 f    00PiGu.81          
   2599.3918     0.001   1.000e-03   2 1 0 0 0 e    2 0 1 1 0 f    00PiGu.82          
   2602.5056     0.001   9.814e-03   5 1 0 0 1 e    4 0 1 1 1 e    00PiGu.83          
   2608.1147     0.001   7.759e-03   7 1 0 0 1 e    6 0 1 1 1 e    00PiGu.84          
   2610.8876     0.001   5.128e-03   8 1 0 0 1 e    7 0 1 1 1 e    00PiGu.85          
   2613.9694     0.001   1.000e-03   5 1 0 0 0 e    4 0 1 1 0 e    00PiGu.86          
   2616.3797     0.001   1.087e-02   10 1 0 0 1 e   9 0 1 1 1 e    00PiGu.87          
   2616.8016     0.001   1.000e-03   6 1 0 0 0 e    5 0 1 1 0 e    00PiGu.88          
   2619.6131     0.001   1.000e-03   7 1 0 0 0 e    6 0 1 1 0 e    00PiGu.89          
   2621.7838     0.001   1.000e-03   12 1 0 0 1 e   11 0 1 1 1 e   00PiGu.90          
   2622.4035     0.001   1.000e-03   8 1 0 0 0 e    7 0 1 1 0 e    00PiGu.91          
   2624.4562     0.001   1.769e-03   13 1 0 0 1 e   12 0 1 1 1 e   00PiGu.92          
   2627.1062     0.001   1.000e-03   14 1 0 0 1 e   13 0 1 1 1 e   00PiGu.93          
   2627.9219     0.001   1.089e-03   10 1 0 0 0 e   9 0 1 1 0 e    00PiGu.94          
   2629.7377     0.001   1.000e-03   15 1 0 0 1 e   14 0 1 1 1 e   00PiGu.95          
   2634.9414     0.001   1.662e-03   17 1 0 0 1 e   16 0 1 1 1 e   00PiGu.96          
   2637.5095     0.001   1.000e-03   18 1 0 0 1 e   17 0 1 1 1 e   00PiGu.97          
   2640.0541     0.001   2.809e-03   19 1 0 0 1 e   18 0 1 1 1 e   00PiGu.98          
   2641.3452     0.001   1.000e-03   15 1 0 0 0 e   14 0 1 1 0 e   00PiGu.99          
   2643.9661     0.001   1.000e-03   16 1 0 0 0 e   15 0 1 1 0 e   00PiGu.100         
   2651.7000     0.001   1.000e-03   19 1 0 0 0 e   18 0 1 1 0 e   00PiGu.101         
   2656.7479     0.001   1.000e-03   21 1 0 0 0 e   20 0 1 1 0 e   00PiGu.102         
   2659.2394     0.001   1.000e-03   22 1 0 0 0 e   21 0 1 1 0 e   00PiGu.103         
   2661.7095     0.001   1.122e-03   23 1 0 0 0 e   22 0 1 1 0 e   00PiGu.104         
   2664.1574     0.001   1.056e-03   24 1 0 0 0 e   23 0 1 1 0 e   00PiGu.105         
   2676.0684     0.001   1.000e-03   29 1 0 0 0 e   28 0 1 1 0 e   00PiGu.106         
   2922.7741     0.001   1.000e-03   26 4 0 0 0 e   27 3 0 0 0 e   00PiGu.107         
   2926.2519     0.001   1.000e-03   25 4 0 0 0 e   26 3 0 0 0 e   00PiGu.108         
   2929.7058     0.001   1.000e-03   24 4 0 0 0 e   25 3 0 0 0 e   00PiGu.109         
   2933.1361     0.001   1.000e-03   23 4 0 0 0 e   24 3 0 0 0 e   00PiGu.110         
   2936.5471     0.001   1.000e-03   22 4 0 0 0 e   23 3 0 0 0 e   00PiGu.111         
   2939.9343     0.001   1.000e-03   21 4 0 0 0 e   22 3 0 0 0 e   00PiGu.112         
   2943.3016     0.001   1.000e-03   20 4 0 0 0 e   21 3 0 0 0 e   00PiGu.113         
   2946.6452     0.001   1.000e-03   19 4 0 0 0 e   20 3 0 0 0 e   00PiGu.114         
   2949.9658     0.001   1.000e-03   18 4 0 0 0 e   19 3 0 0 0 e   00PiGu.115         
   2953.2654     0.001   1.000e-03   17 4 0 0 0 e   18 3 0 0 0 e   00PiGu.116         
   2956.5431     0.001   1.000e-03   16 4 0 0 0 e   17 3 0 0 0 e   00PiGu.117         
   2959.7981     0.001   1.000e-03   15 4 0 0 0 e   16 3 0 0 0 e   00PiGu.118         
   2963.0300     0.001   1.000e-03   14 4 0 0 0 e   15 3 0 0 0 e   00PiGu.119         
   2966.2407     0.001   1.000e-03   13 4 0 0 0 e   14 3 0 0 0 e   00PiGu.120         
   2969.4282     0.001   1.000e-03   12 4 0 0 0 e   13 3 0 0 0 e   00PiGu.121         
   2972.5945     0.001   1.000e-03   11 4 0 0 0 e   12 3 0 0 0 e   00PiGu.122         
   2975.7378     0.001   1.000e-03   10 4 0 0 0 e   11 3 0 0 0 e   00PiGu.123         
   2978.8569     0.001   1.000e-03   9 4 0 0 0 e    10 3 0 0 0 e   00PiGu.124         
   2981.9553     0.001   1.000e-03   8 4 0 0 0 e    9 3 0 0 0 e    00PiGu.125         
   2985.0311     0.001   1.000e-03   7 4 0 0 0 e    8 3 0 0 0 e    00PiGu.126         
   2988.0841     0.001   1.000e-03   6 4 0 0 0 e    7 3 0 0 0 e    00PiGu.127         
   2991.1124     0.001   1.000e-03   5 4 0 0 0 e    6 3 0 0 0 e    00PiGu.128         
   2994.1799     0.001   1.000e-03   28 3 1 1 0 f   29 2 1 1 0 f   00PiGu.129         
   2997.1039     0.001   1.000e-03   3 4 0 0 0 e    4 3 0 0 0 e    00PiGu.130         
   2997.6843     0.001   1.000e-03   27 3 1 1 0 f   28 2 1 1 0 f   00PiGu.131         
   3000.0657     0.001   1.000e-03   2 4 0 0 0 e    3 3 0 0 0 e    00PiGu.132         
   3001.1663     0.001   1.000e-03   26 3 1 1 0 f   27 2 1 1 0 f   00PiGu.133         
   3003.6706     0.001   2.167e-03   31 3 0 0 0 e   32 2 0 0 0 e   00PiGu.134         
   3004.6324     0.001   1.000e-03   25 3 1 1 0 f   26 2 1 1 0 f   00PiGu.135         
   3006.7967     0.001   1.000e-03   25 3 0 0 1 e   26 2 0 0 1 e   00PiGu.136         
   3008.0764     0.001   1.000e-03   24 3 1 1 0 f   25 2 1 1 0 f   00PiGu.137         
   3008.4179     0.001   1.000e-03   24 3 1 1 0 e   25 2 1 1 0 e   00PiGu.138         
   3010.2092     0.001   1.000e-03   24 3 0 0 1 e   25 2 0 0 1 e   00PiGu.139         
   3010.7748     0.001   1.688e-03   29 3 0 0 0 e   30 2 0 0 0 e   00PiGu.140         
   3011.5015     0.001   1.000e-03   23 3 1 1 0 f   24 2 1 1 0 f   00PiGu.141         
   3013.5996     0.001   1.000e-03   23 3 0 0 1 e   24 2 0 0 1 e   00PiGu.142         
   3018.2922     0.001   2.034e-03   21 3 1 1 0 f   22 2 1 1 0 f   00PiGu.143         
   3020.1469     0.001   1.000e-03   4 4 0 0 0 e    3 3 0 0 0 e    00PiGu.144         
   3020.3244     0.001   1.000e-03   21 3 0 0 1 e   22 2 0 0 1 e   00PiGu.145         
   3021.6583     0.001   1.000e-03   20 3 1 1 0 f   21 2 1 1 0 f   00PiGu.146         
   3021.9517     0.001   1.390e-03   20 3 1 1 0 e   21 2 1 1 0 e   00PiGu.147         
   3022.9219     0.001   1.000e-03   5 4 0 0 0 e    4 3 0 0 0 e    00PiGu.148         
   3024.7443     0.001   1.496e-03   25 3 0 0 0 e   26 2 0 0 0 e   00PiGu.149         
   3025.0043     0.001   1.280e-03   19 3 1 1 0 f   20 2 1 1 0 f   00PiGu.150         
   3025.2851     0.001   1.948e-03   19 3 1 1 0 e   20 2 1 1 0 e   00PiGu.151         
   3025.6751     0.001   1.000e-03   6 4 0 0 0 e    5 3 0 0 0 e    00PiGu.152         
   3026.9688     0.001   1.000e-03   19 3 0 0 1 e   20 2 0 0 1 e   00PiGu.153         
   3028.1866     0.001   1.200e-03   24 3 0 0 0 e   25 2 0 0 0 e   00PiGu.154         
   3028.3292     0.001   1.000e-03   18 3 1 1 0 f   19 2 1 1 0 f   00PiGu.155         
   3028.4024     0.001   1.000e-03   7 4 0 0 0 e    6 3 0 0 0 e    00PiGu.156         
   3028.5976     0.001   1.203e-03   18 3 1 1 0 e   19 2 1 1 0 e   00PiGu.157         
   3030.2611     0.001   1.000e-03   18 3 0 0 1 e   19 2 0 0 1 e   00PiGu.158         
   3031.1060     0.001   1.000e-03   8 4 0 0 0 e    7 3 0 0 0 e    00PiGu.159         
   3031.6088     0.001   1.403e-03   23 3 0 0 0 e   24 2 0 0 0 e   00PiGu.160         
   3031.6349     0.001   1.000e-03   17 3 1 1 0 f   18 2 1 1 0 f   00PiGu.161         
   3031.8903     0.001   1.225e-03   17 3 1 1 0 e   18 2 1 1 0 e   00PiGu.162         
   3033.5328     0.001   1.000e-03   17 3 0 0 1 e   18 2 0 0 1 e   00PiGu.163         
   3033.7864     0.001   1.000e-03   9 4 0 0 0 e    8 3 0 0 0 e    00PiGu.164         
   3034.9210     0.001   1.825e-03   16 3 1 1 0 f   17 2 1 1 0 f   00PiGu.165         
   3035.0107     0.001   1.226e-03   22 3 0 0 0 e   23 2 0 0 0 e   00PiGu.166         
   3035.1626     0.001   1.000e-03   16 3 1 1 0 e   17 2 1 1 0 e   00PiGu.167         
   3036.4438     0.001   1.000e-03   10 4 0 0 0 e   9 3 0 0 0 e    00PiGu.168         
   3036.7840     0.001   1.000e-03   16 3 0 0 1 e   17 2 0 0 1 e   00PiGu.169         
   3038.1850     0.001   1.000e-03   15 3 1 1 0 f   16 2 1 1 0 f   00PiGu.170         
   3039.0764     0.001   1.000e-03   11 4 0 0 0 e   10 3 0 0 0 e   00PiGu.171         
   3040.0152     0.001   1.000e-03   15 3 0 0 1 e   16 2 0 0 1 e   00PiGu.172         
   3041.4300     0.001   1.407e-03   14 3 1 1 0 f   15 2 1 1 0 f   00PiGu.173         
   3041.6458     0.001   1.262e-03   14 3 1 1 0 e   15 2 1 1 0 e   00PiGu.174         
   3041.6861     0.001   1.000e-03   12 4 0 0 0 e   11 3 0 0 0 e   00PiGu.175         
   3041.7534     0.001   1.226e-03   20 3 0 0 0 e   21 2 0 0 0 e   00PiGu.176         
   3043.2260     0.001   1.000e-03   14 3 0 0 1 e   15 2 0 0 1 e   00PiGu.177         
   3044.2705     0.001   1.000e-03   13 4 0 0 0 e   12 3 0 0 0 e   00PiGu.178         
   3044.6539     0.001   1.000e-03   13 3 1 1 0 f   14 2 1 1 0 f   00PiGu.179         
   3044.8566     0.001   1.000e-03   13 3 1 1 0 e   14 2 1 1 0 e   00PiGu.180         
   3046.4161     0.001   1.000e-03   13 3 0 0 1 e   14 2 0 0 1 e   00PiGu.181         
   3046.8315     0.001   1.000e-03   14 4 0 0 0 e   13 3 0 0 0 e   00PiGu.182         
   3047.8586     0.001   2.291e-03   12 3 1 1 0 f   13 2 1 1 0 f   00PiGu.183         
   3048.0463     0.001   1.000e-03   12 3 1 1 0 e   13 2 1 1 0 e   00PiGu.184         
   3048.4142     0.001   1.041e-03   18 3 0 0 0 e   19 2 0 0 0 e   00PiGu.185         
   3049.3677     0.001   1.000e-03   15 4 0 0 0 e   14 3 0 0 0 e   00PiGu.186         
   3049.5859     0.001   1.000e-03   12 3 0 0 1 e   13 2 0 0 1 e   00PiGu.187         
   3051.0405     0.001   1.000e-03   11 3 1 1 0 f   12 2 1 1 0 f   00PiGu.188         
   3051.2156     0.001   1.000e-03   11 3 1 1 0 e   12 2 1 1 0 e   00PiGu.189         
   3051.7134     0.001   1.000e-03   17 3 0 0 0 e   18 2 0 0 0 e   00PiGu.190         
   3051.8791     0.001   1.000e-03   16 4 0 0 0 e   15 3 0 0 0 e   00PiGu.191         
   3052.7345     0.001   1.000e-03   11 3 0 0 1 e   12 2 0 0 1 e   00PiGu.192         
   3054.2025     0.001   1.000e-03   10 3 1 1 0 f   11 2 1 1 0 f   00PiGu.193         
   3054.9919     0.001   1.000e-03   16 3 0 0 0 e   17 2 0 0 0 e   00PiGu.194         
   3055.8627     0.001   1.000e-03   10 3 0 0 1 e   11 2 0 0 1 e   00PiGu.195         
   3056.8293     0.001   1.000e-03   18 4 0 0 0 e   17 3 0 0 0 e   00PiGu.196         
   3057.3446     0.001   1.426e-03   9 3 1 1 0 f    10 2 1 1 0 f   00PiGu.197         
   3057.4922     0.001   1.010e-03   9 3 1 1 0 e    10 2 1 1 0 e   00PiGu.198         
   3058.2499     0.001   1.000e-03   15 3 0 0 0 e   16 2 0 0 0 e   00PiGu.199         
   3059.2664     0.001   1.000e-03   19 4 0 0 0 e   18 3 0 0 0 e   00PiGu.200         
   3060.4653     0.001   1.171e-03   8 3 1 1 0 f    9 2 1 1 0 f    00PiGu.201         
   3060.5985     0.001   1.000e-03   8 3 1 1 0 e    9 2 1 1 0 e    00PiGu.202         
   3061.4866     0.001   1.058e-03   14 3 0 0 0 e   15 2 0 0 0 e   00PiGu.203         
   3062.0563     0.001   1.000e-03   8 3 0 0 1 e    9 2 0 0 1 e    00PiGu.204         
   3063.5658     0.001   2.168e-03   7 3 1 1 0 f    8 2 1 1 0 f    00PiGu.205         
   3063.6841     0.001   1.000e-03   7 3 1 1 0 e    8 2 1 1 0 e    00PiGu.206         
   3064.7023     0.001   1.000e-03   13 3 0 0 0 e   14 2 0 0 0 e   00PiGu.207         
   3066.6443     0.001   1.908e-03   6 3 1 1 0 f    7 2 1 1 0 f    00PiGu.208         
   3066.7485     0.001   1.000e-03   6 3 1 1 0 e    7 2 1 1 0 e    00PiGu.209         
   3067.8974     0.001   1.000e-03   12 3 0 0 0 e   13 2 0 0 0 e   00PiGu.210         
   3068.1660     0.001   1.000e-03   6 3 0 0 1 e    7 2 0 0 1 e    00PiGu.211         
   3069.7015     0.001   1.256e-03   5 3 1 1 0 f    6 2 1 1 0 f    00PiGu.212         
   3069.7922     0.001   1.949e-03   5 3 1 1 0 e    6 2 1 1 0 e    00PiGu.213         
   3070.0297     0.001   1.000e-03   32 2 0 0 2 e   33 1 0 0 2 e   00PiGu.214         
   3071.0707     0.001   1.397e-03   11 3 0 0 0 e   12 2 0 0 0 e   00PiGu.215         
  -3072.1610     0.001   1.000e-03   29 2 2 2 0 e   30 1 2 2 0 e   00PiGu.216         
   3072.7381     0.001   1.767e-03   4 3 1 1 0 f    5 2 1 1 0 f    00PiGu.217         
   3072.8136     0.001   1.418e-03   4 3 1 1 0 e    5 2 1 1 0 e    00PiGu.218         
   3074.1903     0.001   1.000e-03   4 3 0 0 1 e    5 2 0 0 1 e    00PiGu.219         
   3074.2233     0.001   1.165e-03   10 3 0 0 0 e   11 2 0 0 0 e   00PiGu.220         
  -3075.6683     0.001   1.000e-03   28 2 2 2 0 e   29 1 2 2 0 e   00PiGu.221         
   3075.7532     0.001   1.000e-03   3 3 1 1 0 f    4 2 1 1 0 f    00PiGu.222         
   3075.8134     0.001   1.041e-03   3 3 1 1 0 e    4 2 1 1 0 e    00PiGu.223         
   3077.0427     0.001   1.000e-03   30 2 0 0 2 e   31 1 0 0 2 e   00PiGu.224         
   3077.1712     0.001   1.000e-03   3 3 0 0 1 e    4 2 0 0 1 e    00PiGu.225         
   3077.3542     0.001   1.109e-03   9 3 0 0 0 e    10 2 0 0 0 e   00PiGu.226         
   3078.4882     0.001   1.000e-03   38 2 0 0 0 e   39 1 0 0 0 e   00PiGu.227         
  -3078.6874     0.001   1.000e-03   27 2 2 2 0 f   28 1 2 2 0 f   00PiGu.228         
   3078.7475     0.001   1.674e-03   2 3 1 1 0 f    3 2 1 1 0 f    00PiGu.229
[truncated: 1,322,987 more chars]
