# Supplementary material for: Measured active rotational-vibrational energy levels (MARVEL) analysis of high-resolution rovibrational spectra of H12C14N
Source: Commun Chem. 2026 Apr 28;9:231. doi: 10.1038/s42004-026-02031-5 (PMC13332032; doi:10.1038/s42004-026-02031-5)
Supplement: Supplementary file 3 — Supplementary Data 2 [file 42004_2026_2031_MOESM3_ESM.txt]

25CDMS MHz
56Yarmus MHz
70RaKu MHz
03ZeAmAhBr MHz
84FlDrCoHu MHz
61Torring MHz
67MaLi MHz
54Westerka MHz
03ThMuLeBr MHz
77LuHe MHz
02AhLeTaWi MHz
74Maki MHz
71WiMaJo MHz
90SaYa cm-1
00MaLeAhBe MHz
96MaQuKlMe cm-1
67HoJaRaFr MHz
00MaMeKlWi cm-1
60BrHoNiNa cm-1
89DuGa cm-1
73WaOv cm-1
05DeBeSmRi cm-1
72YiRa cm-1
08SmRiBlSa cm-1
88HiJoHo cm-1
04DeBeSmRi cm-1
87ChKwKu cm-1
64MaBl cm-1
00PiGu cm-1
70MaOlSa cm-1
86ChTiKu cm-1
61RaEaRaWi cm-1
03DeBeSmRi cm-1
80GeGo cm-1
85KyChElDa cm-1
76MaSa cm-1
08MeWiWi cm-1
88Sasada cm-1
00LeRoHuMa cm-1
