# Supplementary material for: Measured active rotational-vibrational energy levels (MARVEL) analysis of high-resolution rovibrational spectra of H12C14N
Source: Commun Chem. 2026 Apr 28;9:231. doi: 10.1038/s42004-026-02031-5 (PMC13332032; doi:10.1038/s42004-026-02031-5)
Supplement: Supplementary file 4 — Supplementary Data 3 [file 42004_2026_2031_MOESM4_ESM.txt]

0 0 0 0 0 e	0.000000000	0.000e+00	58
1 0 0 0 0 e	2.956432019	3.336e-09	124
2 0 0 0 0 e	8.869226235	1.055e-08	146
3 0 0 0 0 e	17.738243008	1.701e-08	144
4 0 0 0 0 e	29.563272884	2.382e-08	149
5 0 0 0 0 e	44.344036595	3.111e-08	148
6 0 0 0 0 e	62.080184871	8.589e-08	146
7 0 0 0 0 e	82.771299049	1.370e-07	149
8 0 0 0 0 e	106.416890530	1.984e-07	155
9 0 0 0 0 e	133.016400886	2.748e-07	156
10 0 0 0 0 e	162.569202043	3.738e-07	157
11 0 0 0 0 e	195.074596048	4.988e-07	158
12 0 0 0 0 e	230.531815240	6.566e-07	158
13 0 0 0 0 e	268.940022487	8.525e-07	164
14 0 0 0 0 e	310.298311114	8.587e-07	161
15 0 0 0 0 e	354.605704306	8.676e-07	165
16 0 0 0 0 e	401.861155910	8.793e-07	163
17 0 0 0 0 e	452.063550203	8.950e-07	169
18 0 0 0 0 e	505.211701914	9.157e-07	168
19 0 0 0 0 e	561.304356278	9.426e-07	164
20 0 0 0 0 e	620.340189520	1.155e-06	157
21 0 0 0 0 e	682.317806820	1.528e-06	165
1 0 1 1 0 e	714.935616900	2.000e-05	87
1 0 1 1 0 f	714.950592028	2.000e-05	47
2 0 1 1 0 e	720.847662080	2.000e-05	125
2 0 1 1 0 f	720.892585331	2.000e-05	93
3 0 1 1 0 e	729.715553926	2.000e-05	144
3 0 1 1 0 f	729.805394038	2.000e-05	109
4 0 1 1 0 e	741.539081342	2.000e-05	155
4 0 1 1 0 f	741.688800663	2.000e-05	107
22 0 0 0 0 e	747.235746853	1.827e-06	155
5 0 1 1 0 e	756.317962870	2.000e-05	149
5 0 1 1 0 f	756.542515234	2.000e-05	104
6 0 1 1 0 e	774.051846699	2.000e-05	153
6 0 1 1 0 f	774.366175311	2.000e-05	105
7 0 1 1 0 e	794.740310615	2.000e-05	156
7 0 1 1 0 f	795.159345932	2.000e-05	107
23 0 0 0 0 e	815.092475482	1.876e-06	149
8 0 1 1 0 e	818.382862283	2.000e-05	155
8 0 1 1 0 f	818.921519920	2.000e-05	111
9 0 1 1 0 e	844.978938825	2.000e-05	151
9 0 1 1 0 f	845.652117400	2.000e-05	99
10 0 1 1 0 e	874.527907318	2.000e-05	149
10 0 1 1 0 f	875.350486473	2.000e-05	110
24 0 0 0 0 e	885.886391780	1.945e-06	159
11 0 1 1 0 e	907.029064234	2.000e-05	152
11 0 1 1 0 f	908.015902323	2.000e-05	115
12 0 1 1 0 e	942.481635939	2.000e-05	150
12 0 1 1 0 f	943.647568296	2.000e-05	124
25 0 0 0 0 e	959.615824817	2.042e-06	147
13 0 1 1 0 e	980.884778627	2.000e-05	159
13 0 1 1 0 f	982.244615255	2.000e-05	111
14 0 1 1 0 e	1022.237578240	2.000e-05	157
14 0 1 1 0 f	1023.806101798	2.000e-05	110
26 0 0 0 0 e	1036.279034513	2.179e-06	142
15 0 1 1 0 e	1066.539050534	2.000e-05	152
15 0 1 1 0 f	1068.331014324	2.000e-05	115
16 0 1 1 0 e	1113.788141047	2.000e-05	149
16 0 1 1 0 f	1115.818267101	2.000e-05	112
27 0 0 0 0 e	1115.874211632	2.369e-06	131
17 0 1 1 0 e	1163.983725282	2.000e-05	144
17 0 1 1 0 f	1166.266702178	2.000e-05	113
28 0 0 0 0 e	1198.399477790	2.623e-06	120
18 0 1 1 0 e	1217.124608592	2.000e-05	138
18 0 1 1 0 f	1219.675089570	2.000e-05	109
19 0 1 1 0 e	1273.209526219	2.000e-05	140
19 0 1 1 0 f	1276.042127321	2.000e-05	105
29 0 0 0 0 e	1283.852885548	2.958e-06	112
20 0 1 1 0 e	1332.237144682	2.002e-05	146
20 0 1 1 0 f	1335.366442258	2.001e-05	106
30 0 0 0 0 e	1372.232418455	3.389e-06	100
21 0 1 1 0 e	1394.206057384	2.003e-05	141
21 0 1 1 0 f	1397.646586241	2.004e-05	111
0 0 2 0 0 e	1411.413374448	3.576e-06	23
1 0 2 0 0 e	1414.385019899	3.164e-06	38
2 0 2 0 0 e	1420.328143966	2.688e-06	57
3 0 2 0 0 e	1429.242415875	2.108e-06	61
2 0 2 2 0 f	1435.439797940	4.481e-05	35
2 0 2 2 0 e	1435.439904185	4.481e-05	33
4 0 2 0 0 e	1441.127343919	2.000e-06	56
3 0 2 2 0 f	1444.349607446	4.478e-05	51
3 0 2 2 0 e	1444.350068991	4.478e-05	47
5 0 2 0 0 e	1455.982266357	2.108e-06	54
4 0 2 2 0 f	1456.229007605	4.474e-05	46
4 0 2 2 0 e	1456.230380295	4.474e-05	50
22 0 1 1 0 e	1459.114790286	2.004e-05	132
22 0 1 1 0 f	1462.881043140	2.005e-05	101
31 0 0 0 0 e	1463.535991326	3.929e-06	100
5 0 2 2 0 f	1471.077707536	4.474e-05	60
5 0 2 2 0 e	1471.080908362	4.474e-05	49
6 0 2 0 0 e	1473.806358364	2.211e-06	60
6 0 2 2 0 f	1488.895347796	4.473e-05	60
6 0 2 2 0 e	1488.901747946	4.473e-05	53
7 0 2 0 0 e	1494.598629666	2.310e-06	65
7 0 2 2 0 f	1509.681491286	4.473e-05	56
7 0 2 2 0 e	1509.693012327	4.473e-05	50
8 0 2 0 0 e	1518.357927246	2.404e-06	62
23 0 1 1 0 e	1526.961799105	2.004e-05	119
23 0 1 1 0 f	1531.068222722	2.005e-05	93
8 0 2 2 0 f	1533.435630405	4.472e-05	63
8 0 2 2 0 e	1533.454830855	4.472e-05	56
9 0 2 0 0 e	1545.082935475	2.419e-06	61
32 0 0 0 0 e	1557.761449875	4.595e-06	91
9 0 2 2 0 f	1560.157181846	4.472e-05	56
9 0 2 2 0 e	1560.187347926	4.472e-05	59
10 0 2 0 0 e	1574.772180151	2.438e-06	61
10 0 2 2 0 f	1589.845491743	4.472e-05	57
10 0 2 2 0 e	1589.890721821	4.472e-05	55
24 0 1 1 0 e	1597.745469234	2.005e-05	124
24 0 1 1 0 f	1602.206464102	2.006e-05	95
11 0 2 0 0 e	1607.424032113	2.456e-06	67
11 0 2 2 0 f	1622.499833291	4.472e-05	54
11 0 2 2 0 e	1622.565120023	4.472e-05	64
12 0 2 0 0 e	1643.036712477	2.462e-06	67
33 0 0 0 0 e	1654.906570914	5.398e-06	85
12 0 2 2 0 f	1658.119407451	4.472e-05	57
12 0 2 2 0 e	1658.210713837	4.472e-05	56
25 0 1 1 0 e	1671.464116701	2.005e-05	114
25 0 1 1 0 f	1676.294034076	2.006e-05	82
13 0 2 0 0 e	1681.608300208	2.469e-06	62
13 0 2 2 0 f	1696.703341899	4.472e-05	58
13 0 2 2 0 e	1696.827670148	4.472e-05	61
14 0 2 0 0 e	1723.136741596	2.478e-06	65
14 0 2 2 0 f	1738.250692047	4.472e-05	57
14 0 2 2 0 e	1738.416142979	4.472e-05	63
26 0 1 1 0 e	1748.115987508	2.006e-05	106
26 0 1 1 0 f	1753.329128141	2.007e-05	76
34 0 0 0 0 e	1754.969063015	6.356e-06	70
15 0 2 0 0 e	1767.619861766	2.490e-06	68
15 0 2 2 0 f	1782.760440814	4.472e-05	60
15 0 2 2 0 e	1782.976261770	4.472e-05	67
16 0 2 0 0 e	1815.055378395	2.505e-06	63
27 0 1 1 0 e	1827.699257780	2.008e-05	101
16 0 2 2 0 f	1830.231498664	4.472e-05	62
16 0 2 2 0 e	1830.508117761	4.472e-05	69
27 0 1 1 0 f	1833.309870441	2.009e-05	63
35 0 0 0 0 e	1857.946565786	7.483e-06	71
17 0 2 0 0 e	1865.440917416	2.525e-06	69
17 0 2 2 0 f	1880.662703649	4.472e-05	59
17 0 2 2 0 e	1881.011748375	4.472e-05	64
28 0 1 1 0 e	1910.212034367	2.011e-05	89
28 0 1 1 0 f	1916.234313315	2.011e-05	65
18 0 2 0 0 e	1918.774030423	2.551e-06	66
18 0 2 2 0 f	1934.052821426	4.472e-05	63
18 0 2 2 0 e	1934.487119933	4.472e-05	64
36 0 0 0 0 e	1963.836650979	8.799e-06	57
19 0 2 0 0 e	1975.052213270	2.585e-06	67
19 0 2 2 0 f	1990.400545342	4.473e-05	56
19 0 2 2 0 e	1990.934109119	4.473e-05	62
29 0 1 1 0 e	1995.652354537	2.014e-05	84
29 0 1 1 0 f	2002.100437767	2.015e-05	56
20 0 2 0 0 e	2034.272925211	2.628e-06	63
20 0 2 2 0 f	2049.704496438	4.473e-05	57
20 0 2 2 0 e	2050.352484277	4.473e-05	59
37 0 0 0 0 e	2072.636820420	1.032e-05	49
30 0 1 1 0 e	2084.018185517	2.020e-05	79
30 0 1 1 0 f	2090.906153922	2.021e-05	54
21 0 2 0 0 e	2096.433607577	2.712e-06	66
0 0 0 0 1 e	2096.845564958	1.000e-04	5
1 0 0 0 1 e	2099.781839087	1.001e-04	13
2 0 0 0 1 e	2105.654314504	1.000e-04	14
21 0 2 2 0 f	2111.963222611	4.473e-05	60
21 0 2 2 0 e	2112.741885214	4.474e-05	61
3 0 0 0 1 e	2114.462851832	1.000e-04	20
1 0 3 1 0 e	2116.414224486	8.250e-05	23
1 0 3 1 0 f	2116.445065056	8.250e-05	13
2 0 3 1 0 e	2122.341617734	8.248e-05	44
2 0 3 1 0 f	2122.434118988	8.248e-05	25
4 0 0 0 1 e	2126.207239729	1.000e-04	21
3 0 3 1 0 e	2131.232435122	8.247e-05	48
3 0 3 1 0 f	2131.417430026	8.247e-05	35
5 0 0 0 1 e	2140.887200767	1.000e-04	21
4 0 3 1 0 e	2143.086358336	8.246e-05	47
4 0 3 1 0 f	2143.394645021	8.246e-05	37
5 0 3 1 0 e	2157.902950983	8.246e-05	50
5 0 3 1 0 f	2158.365313714	8.246e-05	38
6 0 0 0 1 e	2158.502384779	1.000e-04	21
22 0 2 0 0 e	2161.531699760	2.792e-06	65
3 0 3 3 0 e	2161.615205842	1.000e-04	9
3 0 3 3 0 f	2161.615296708	1.096e-04	9
4 0 3 3 0 e	2173.518111284	1.000e-04	23
4 0 3 3 0 f	2173.518202151	1.096e-04	21
31 0 1 1 0 e	2175.307425816	2.029e-05	72
6 0 3 1 0 e	2175.681682952	8.246e-05	49
6 0 3 1 0 f	2176.328871193	8.246e-05	41
22 0 2 2 0 f	2177.175202157	4.474e-05	62
22 0 2 2 0 e	2178.101806665	4.474e-05	59
7 0 0 0 1 e	2179.052371810	1.000e-04	18
31 0 1 1 0 f	2182.649300218	2.029e-05	48
38 0 0 0 0 e	2184.344508226	1.208e-05	40
5 0 3 3 0 e	2188.396431969	1.000e-04	26
5 0 3 3 0 f	2188.396522842	1.095e-04	24
7 0 3 1 0 e	2196.421915080	8.246e-05	51
7 0 3 1 0 f	2197.284625214	8.246e-05	40
8 0 0 0 1 e	2202.536671425	1.000e-04	22
6 0 3 3 0 e	2206.249989408	1.000e-04	26
6 0 3 3 0 f	2206.250080290	1.095e-04	27
8 0 3 1 0 e	2220.122903666	8.246e-05	50
8 0 3 1 0 f	2221.231774108	8.246e-05	40
7 0 3 3 0 e	2227.078553906	1.000e-04	27
7 0 3 3 0 f	2227.078644803	1.095e-04	22
9 0 0 0 1 e	2228.954725788	1.000e-04	23
23 0 2 0 0 e	2229.564664270	2.876e-06	52
23 0 2 2 0 f	2245.338839075	4.474e-05	56
23 0 2 2 0 e	2246.431586572	4.474e-05	46
9 0 3 1 0 e	2246.783806310	8.246e-05	53
9 0 3 1 0 f	2248.169389110	8.246e-05	36
8 0 3 3 0 e	2250.881787861	1.000e-04	29
8 0 3 3 0 f	2250.882013645	1.095e-04	29
10 0 0 0 1 e	2258.305904907	1.000e-04	22
32 0 1 1 0 e	2269.517903550	2.042e-05	65
10 0 3 1 0 e	2276.403680183	8.246e-05	50
32 0 1 1 0 f	2277.327644720	2.042e-05	40
9 0 3 3 0 e	2277.659396119	1.000e-04	25
9 0 3 3 0 f	2277.659868318	1.095e-04	24
10 0 3 1 0 f	2278.096421550	8.246e-05	39
11 0 0 0 1 e	2290.589508896	1.000e-04	18
39 0 0 0 0 e	2298.957080376	1.408e-05	39
24 0 2 0 0 e	2300.529984869	2.978e-06	48
10 0 3 3 0 e	2307.410999975	1.000e-04	24
10 0 3 3 0 f	2307.411897507	1.095e-04	25
11 0 3 1 0 e	2308.981484646	8.246e-05	46
11 0 3 1 0 f	2311.011694145	8.246e-05	39
24 0 2 2 0 f	2316.452465620	4.474e-05	51
24 0 2 2 0 e	2317.730384451	4.475e-05	53
12 0 0 0 1 e	2325.804769713	1.000e-04	20
11 0 3 3 0 e	2340.136174535	1.000e-04	20
11 0 3 3 0 f	2340.137763818	1.095e-04	26
12 0 3 1 0 e	2344.516084817	8.246e-05	51
12 0 3 1 0 f	2346.913901169	8.246e-05	38
13 0 0 0 1 e	2363.950847999	1.000e-04	23
33 0 1 1 0 e	2366.647379030	2.060e-05	58
25 0 2 0 0 e	2374.425186594	3.105e-06	45
33 0 1 1 0 f	2374.938883587	2.060e-05	37
12 0 3 3 0 e	2375.834441934	1.000e-04	22
12 0 3 3 0 f	2375.837108788	1.095e-04	20
13 0 3 1 0 e	2383.006252832	8.246e-05	52
13 0 3 1 0 f	2385.801603448	8.246e-05	40
25 0 2 2 0 f	2390.514342281	4.475e-05	46
25 0 2 2 0 e	2391.997178220	4.475e-05	41
14 0 0 0 1 e	2405.026835031	1.000e-04	22
13 0 3 3 0 e	2414.505270811	1.000e-04	22
13 0 3 3 0 f	2414.509556199	1.095e-04	26
40 0 0 0 0 e	2416.471836187	1.636e-05	36
14 0 3 1 0 e	2424.450671161	8.246e-05	48
14 0 3 1 0 f	2427.673224892	8.246e-05	36
15 0 0 0 1 e	2449.031752293	1.000e-04	23
26 0 2 0 0 e	2451.247839246	3.262e-06	46
14 0 3 3 0 e	2456.148073284	1.000e-04	23
14 0 3 3 0 f	2456.154715851	1.095e-04	26
34 0 1 1 0 e	2466.693541787	2.087e-05	44
26 0 2 2 0 f	2467.522657537	4.476e-05	39
15 0 3 1 0 e	2468.847935277	8.246e-05	46
26 0 2 2 0 e	2469.230756676	4.476e-05	41
15 0 3 1 0 f	2472.527048351	8.246e-05	36
34 0 1 1 0 f	2475.480642935	2.086e-05	31
16 0 0 0 1 e	2495.964551522	1.000e-04	21
15 0 3 3 0 e	2500.762202237	1.000e-04	28
15 0 3 3 0 f	2500.772187842	1.095e-04	23
16 0 3 1 0 e	2516.196556618	8.246e-05	46
16 0 3 1 0 f	2520.361211232	8.247e-05	38
27 0 2 0 0 e	2530.995559587	3.460e-06	41
41 0 0 0 0 e	2536.886002811	1.894e-05	30
17 0 0 0 1 e	2545.824114712	1.000e-04	21
27 0 2 2 0 f	2547.475528026	4.477e-05	38
16 0 3 3 0 e	2548.346948441	1.000e-04	33
16 0 3 3 0 f	2548.361567073	1.095e-04	26
27 0 2 2 0 e	2549.429717321	4.477e-05	38
17 0 3 1 0 e	2566.494965643	8.246e-05	43
35 0 1 1 0 e	2569.654012166	2.124e-05	36
17 0 3 1 0 f	2571.173700909	8.247e-05	37
35 0 1 1 0 f	2578.950477876	2.122e-05	26
18 0 0 0 1 e	2598.609254184	1.000e-04	18
17 0 3 3 0 e	2598.901537576	1.000e-04	25
17 0 3 3 0 f	2598.922447961	1.095e-04	26
28 0 2 0 0 e	2613.666010041	3.711e-06	38
18 0 3 1 0 e	2619.741514945	8.247e-05	49
18 0 3 1 0 f	2624.962349996	8.247e-05	29
28 0 2 2 0 f	2630.370998594	4.478e-05	34
28 0 2 2 0 e	2632.592467898	4.478e-05	31
18 0 3 3 0 e	2652.425127201	1.000e-04	23
18 0 3 3 0 f	2652.454429269	1.095e-04	23
19 0 0 0 1 e	2654.318712592	1.000e-04	20
42 0 0 0 0 e	2660.196743233	2.186e-05	16
36 0 1 1 0 e	2675.526343063	2.173e-05	26
19 0 3 1 0 e	2675.934482395	8.247e-05	45
19 0 3 1 0 f	2681.724831675	8.247e-05	31
36 0 1 1 0 f	2685.345871727	2.171e-05	19
29 0 2 0 0 e	2699.256894064	4.028e-06	31
19 0 3 3 0 e	2708.916803692	1.000e-04	22
19 0 3 3 0 f	2708.957118930	1.095e-04	22
20 0 0 0 1 e	2712.951162936	1.000e-04	21
29 0 2 2 0 f	2716.207042330	4.480e-05	30
29 0 2 2 0 e	2718.717231123	4.481e-05	31
20 0 3 1 0 e	2735.072076269	8.247e-05	37
20 0 3 1 0 f	2741.458650637	8.247e-05	29
20 0 3 3 0 e	2768.375579205	1.000e-04	22
20 0 3 3 0 f	2768.430139275	1.095e-04	26
21 0 0 0 1 e	2774.505208655	1.000e-04	20
37 0 1 1 0 e	2784.308016183	2.241e-05	22
43 0 0 0 0 e	2786.401150259	2.514e-05	16
30 0 2 0 0 e	2787.765948964	4.432e-06	27
37 0 1 1 0 f	2794.664238869	2.237e-05	17
21 0 3 1 0 e	2797.152429573	8.247e-05	39
0 0 4 0 0 e	2802.958885098	1.001e-04	7
21 0 3 1 0 f	2804.161160121	8.248e-05	31
30 0 2 2 0 f	2804.981560732	4.484e-05	25
1 0 4 0 0 e	2805.946547357	2.000e-04	15
30 0 2 2 0 e	2807.802052137	4.484e-05	27
1 0 1 1 1 e	2808.518059518	2.000e-04	9
1 0 1 1 1 f	2808.532052007	2.000e-04	6
2 0 4 0 0 e	2811.921589647	2.000e-04	19
2 0 1 1 1 e	2814.389348661	2.000e-04	13
2 0 1 1 1 f	2814.433437285	2.000e-04	6
3 0 4 0 0 e	2820.883232429	2.000e-04	25
3 0 1 1 1 e	2823.195610921	2.000e-04	17
3 0 1 1 1 f	2823.285331737	2.000e-04	7
2 0 4 2 0 f	2827.133304937	1.096e-04	10
2 0 4 2 0 e	2827.133721533	1.096e-04	15
21 0 3 3 0 e	2830.800385750	1.000e-04	26
21 0 3 3 0 f	2830.873131268	1.095e-04	27
4 0 4 0 0 e	2832.830366414	2.000e-04	23
4 0 1 1 1 e	2834.937629613	2.000e-04	16
4 0 1 1 1 f	2835.087107748	2.000e-04	9
3 0 4 2 0 f	2836.091172665	1.096e-04	22
3 0 4 2 0 e	2836.092587772	1.096e-04	17
22 0 0 0 1 e	2838.979383633	1.000e-04	18
5 0 4 0 0 e	2847.761517059	2.000e-04	24
4 0 4 2 0 f	2848.034304074	1.096e-04	17
4 0 4 2 0 e	2848.038618726	1.096e-04	18
5 0 1 1 1 e	2849.614642071	2.000e-04	12
5 0 1 1 1 f	2849.838783719	2.000e-04	11
22 0 3 1 0 e	2862.173615867	8.248e-05	34
5 0 4 2 0 f	2862.962399163	1.096e-04	16
5 0 4 2 0 e	2862.972492019	1.096e-04	19
6 0 4 0 0 e	2865.674829013	2.000e-04	26
6 0 1 1 1 e	2867.226321751	2.000e-04	18
6 0 1 1 1 f	2867.539998869	2.000e-04	11
22 0 3 1 0 f	2869.829517047	8.248e-05	26
31 0 2 0 0 e	2879.190936627	4.943e-06	22
6 0 4 2 0 f	2880.874921699	1.096e-04	27
6 0 4 2 0 e	2880.895121256	1.096e-04	22
7 0 4 0 0 e	2886.568055291	2.000e-04	28
7 0 1 1 1 e	2887.772306004	2.000e-04	17
7 0 1 1 1 f	2888.190316161	2.000e-04	9
4 0 4 4 0 e	2893.588853356	2.236e-04	6
4 0 4 4 0 f	2893.588863837	2.236e-04	9
38 0 1 1 0 e	2895.996445645	2.330e-05	19
22 0 3 3 0 e	2896.190084084	1.000e-04	24
22 0 3 3 0 f	2896.285751196	1.095e-04	23
31 0 2 2 0 f	2896.692383674	4.488e-05	20
31 0 2 2 0 e	2899.844807840	4.489e-05	18
7 0 4 2 0 f	2901.771220697	1.095e-04	22
7 0 4 2 0 e	2901.807575072	1.095e-04	20
23 0 0 0 1 e	2906.372152245	1.000e-04	19
38 0 1 1 0 f	2906.902922357	2.324e-05	11
5 0 4 4 0 e	2908.492335654	2.236e-04	11
5 0 4 4 0 f	2908.492346134	2.236e-04	11
8 0 4 0 0 e	2910.438470106	2.000e-04	30
8 0 1 1 1 e	2911.252294886	2.000e-04	15
8 0 1 1 1 f	2911.789225709	2.000e-04	11
44 0 0 0 0 e	2915.496248593	2.881e-05	15
8 0 4 2 0 f	2925.650537202	1.095e-04	23
8 0 4 2 0 e	2925.711063505	1.095e-04	19
6 0 4 4 0 e	2926.376027611	2.236e-04	8
6 0 4 4 0 f	2926.376038089	2.236e-04	7
23 0 3 1 0 e	2930.133649003	8.248e-05	32
9 0 4 0 0 e	2937.282069695	2.000e-04	24
9 0 1 1 1 e	2937.666913262	2.000e-04	17
9 0 1 1 1 f	2938.335967820	2.289e-04	11
23 0 3 1 0 f	2938.460724228	8.249e-05	25
7 0 4 4 0 e	2947.239684196	2.236e-04	5
7 0 4 4 0 f	2947.239694672	2.236e-04	7
9 0 4 2 0 f	2952.511996142	1.095e-04	23
9 0 4 2 0 e	2952.606995071	1.095e-04	23
23 0 3 3 0 e	2964.543443228	1.000e-04	22
23 0 3 3 0 f	2964.667689830	1.096e-04	18
10 0 1 1 1 e	2966.994649139	2.000e-04	15
10 0 4 0 0 e	2967.116508023	2.000e-04	20
10 0 1 1 1 f	2967.830342586	2.000e-04	12
8 0 4 4 0 e	2971.083008136	2.236e-04	10
8 0 4 4 0 f	2971.083018610	2.236e-04	11
32 0 2 0 0 e	2973.529632841	5.584e-06	23
24 0 0 0 1 e	2976.681909320	1.000e-04	15
10 0 4 2 0 f	2982.354566919	1.095e-04	25
10 0 4 2 0 e	2982.496862558	1.095e-04	19
32 0 2 2 0 f	2991.337269454	4.495e-05	18
32 0 2 2 0 e	2994.843217811	4.495e-05	20
9 0 4 4 0 f	2997.905606614	2.280e-04	8
9 0 4 4 0 e	2997.905714100	2.236e-04	6
11 0 1 1 1 e	2999.282521595	2.000e-04	19
11 0 4 0 0 e	2999.890647756	2.000e-04	18
11 0 1 1 1 f	3000.271260099	2.000e-04	10
24 0 3 1 0 e	3001.030476194	8.249e-05	28
24 0 3 1 0 f	3010.051600377	8.250e-05	20
39 0 1 1 0 e	3010.588975884	2.447e-05	17
11 0 4 2 0 f	3015.177343204	1.095e-04	18
11 0 4 2 0 e	3015.382072453	1.095e-04	18
39 0 1 1 0 f	3022.059194588	2.435e-05	13
10 0 4 4 0 f	3027.707239255	2.280e-04	10
10 0 4 4 0 e	3027.707296942	3.508e-04	7
12 0 1 1 1 e	3034.491429815	2.000e-04	16
12 0 4 0 0 e	3035.639120830	2.000e-04	23
12 0 1 1 1 f	3035.658053037	2.000e-04	10
24 0 3 3 0 e	3035.859149817	1.000e-04	21
24 0 3 3 0 f	3036.018657190	1.096e-04	18
45 0 0 0 0 e	3047.478996899	3.290e-05	12
25 0 0 0 1 e	3049.906980488	1.000e-04	21
12 0 4 2 0 f	3050.978929099	1.095e-04	20
12 0 4 2 0 e	3051.264366690	1.095e-04	16
11 0 4 4 0 e	3060.486606601	2.236e-04	5
11 0 4 4 0 f	3060.487408552	5.433e-04	6
33 0 2 0 0 e	3070.779816041	6.378e-06	16
13 0 1 1 1 e	3072.629883540	2.000e-04	20
13 0 1 1 1 f	3073.989817781	2.000e-04	13
13 0 4 0 0 e	3074.348954497	2.000e-04	23
25 0 3 1 0 e	3074.861989670	8.250e-05	31
25 0 3 1 0 f	3084.598792006	8.251e-05	23
33 0 2 2 0 f	3088.913905018	4.505e-05	16
13 0 4 2 0 f	3089.758171799	1.095e-04	23
13 0 4 2 0 e	3090.145285375	1.095e-04	21
33 0 2 2 0 e	3092.794855865	4.505e-05	15
12 0 4 4 0 e	3096.245611191	4.229e-04	8
12 0 4 4 0 f	3096.246590727	2.280e-04	9
25 0 3 3 0 e	3110.135802711	1.000e-04	17
25 0 3 3 0 f	3110.338389501	1.096e-04	19
14 0 1 1 1 e	3113.697299890	2.000e-04	18
14 0 1 1 1 f	3115.265637776	2.000e-04	12
14 0 4 0 0 e	3116.015711055	2.000e-04	24
26 0 0 0 1 e	3126.045621891	1.000e-04	15
40 0 1 1 0 e	3128.082883363	2.596e-05	14
14 0 4 2 0 f	3131.513472910	1.095e-04	21
14 0 4 2 0 e	3132.026234132	1.095e-04	19
13 0 4 4 0 e	3134.981413994	6.099e-04	7
13 0 4 4 0 f	3134.981479159	6.099e-04	9
40 0 1 1 0 f	3140.130258376	2.576e-05	13
26 0 3 1 0 e	3151.626026463	8.251e-05	28
15 0 1 1 1 e	3157.693095738	2.000e-04	15
15 0 1 1 1 f	3159.484284125	2.000e-04	9
15 0 4 0 0 e	3160.635384739	2.000e-04	25
26 0 3 1 0 f	3162.098774695	8.252e-05	22
34 0 2 0 0 e	3170.939255861	7.350e-06	17
15 0 4 2 0 f	3176.243616161	1.095e-04	23
14 0 4 4 0 e	3176.694039154	2.236e-04	6
14 0 4 4 0 f	3176.694283953	1.035e-03	7
15 0 4 2 0 e	3176.908515694	1.095e-04	18
46 0 0 0 0 e	3182.346281001	3.746e-05	13
26 0 3 3 0 e	3187.371910839	1.000e-04	17
26 0 3 3 0 f	3187.626644838	1.096e-04	14
34 0 2 2 0 f	3189.419906098	4.518e-05	14
34 0 2 2 0 e	3193.697161417	4.519e-05	16
16 0 1 1 1 e	3204.615841171	2.000e-04	22
27 0 0 0 1 e	3205.096020451	1.000e-04	19
16 0 1 1 1 f	3206.644948873	2.000e-04	12
16 0 4 0 0 e	3208.204118364	2.000e-04	22
15 0 4 4 0 f	3221.383139340	1.370e-03	8
15 0 4 4 0 e	3221.383554036	6.099e-04	7
16 0 4 2 0 f	3223.946633670	1.095e-04	24
16 0 4 2 0 e	3224.793203420	1.095e-04	18
27 0 3 1 0 e	3231.320370436	8.252e-05	24
27 0 3 1 0 f	3242.547859213	8.254e-05	19
41 0 1 1 0 e	3248.475374304	2.782e-05	13
17 0 1 1 1 e	3254.464783979	2.000e-04	19
17 0 1 1 1 f	3256.746412186	2.000e-04	11
17 0 4 0 0 e	3258.718027848	2.000e-04	24
41 0 1 1 0 f	3261.113245437	2.752e-05	13
27 0 3 3 0 e	3267.565891420	1.001e-04	18
27 0 3 3 0 f	3267.883197130	1.096e-04	16
16 0 4 4 0 f	3269.048156614	2.280e-04	8
16 0 4 4 0 e	3269.048489011	2.236e-04	8
35 0 2 0 0 e	3274.005702252	8.527e-06	16
17 0 4 2 0 f	3274.620995917	1.095e-04	26
17 0 4 2 0 e	3275.680861203	1.095e-04	23
28 0 0 0 1 e	3287.056293843	1.000e-04	22
35 0 2 2 0 f	3292.852817179	4.537e-05	17
35 0 2 2 0 e	3297.547450656	4.538e-05	15
18 0 1 1 1 e	3307.238542815	2.000e-04	20
18 0 1 1 1 f	3309.787342894	2.000e-04	11
0 1 0 0 0 e	3311.476823837	2.041e-05	12
18 0 4 0 0 e	3312.173749372	2.000e-04	23
28 0 3 1 0 e	3313.942753915	8.254e-05	24
1 1 0 0 0 e	3314.412410995	2.034e-05	25
17 0 4 4 0 f	3319.688100603	2.280e-04	7
17 0 4 4 0 e	3319.688644341	2.236e-04	8
47 0 0 0 0 e	3320.094924521	4.253e-05	13
2 1 0 0 0 e	3320.283514551	2.007e-05	26
28 0 3 1 0 f	3325.942201154	8.257e-05	16
18 0 4 2 0 f	3328.264798760	1.095e-04	25
3 1 0 0 0 e	3329.089991226	2.000e-05	30
18 0 4 2 0 e	3329.572058939	1.095e-04	21
4 1 0 0 0 e	3340.831639446	2.002e-05	32
28 0 3 3 0 e	3350.716068340	1.001e-04	15
28 0 3 3 0 f	3351.107826781	1.096e-04	14
5 1 0 0 0 e	3355.508180667	2.001e-05	31
19 0 1 1 1 e	3362.935888795	2.000e-04	15
19 0 1 1 1 f	3365.766410380	2.000e-04	9
19 0 4 0 0 e	3368.567730246	2.000e-04	20
42 0 1 1 0 e	3371.763587622	3.010e-05	15
29 0 0 0 1 e	3371.924490340	1.000e-04	14
6 1 0 0 0 e	3373.119270261	2.000e-05	31
18 0 4 4 0 f	3373.302612642	4.123e-04	8
18 0 4 4 0 e	3373.303043418	6.083e-04	8
36 0 2 0 0 e	3379.976875007	9.934e-06	14
19 0 4 2 0 f	3384.876140683	1.095e-04	24
42 0 1 1 0 f	3385.005217857	2.966e-05	13
19 0 4 2 0 e	3386.466630495	1.095e-04	18
7 1 0 0 0 e	3393.664491900	2.000e-05	32
36 0 2 2 0 f	3399.210111544	4.564e-05	13
29 0 3 1 0 e	3399.490859124	8.257e-05	22
36 0 2 2 0 e	3404.342927419	4.564e-05	16
29 0 3 1 0 f	3412.277814459	8.260e-05	18
8 1 0 0 0 e	3417.143359718	2.001e-05	33
20 0 1 1 1 e	3421.555639328	2.000e-04	19
20 0 1 1 1 f	3424.682501550	2.000e-04	10
20 0 4 0 0 e	3427.897165890	2.000e-04	18
19 0 4 4 0 f	3429.890691250	1.738e-03	6
19 0 4 4 0 e	3429.891844321	4.147e-04	6
29 0 3 3 0 e	3436.820670900	1.001e-04	10
29 0 3 3 0 f	3437.300307365	1.096e-04	11
9 1 0 0 0 e	3443.555322655	2.000e-05	31
20 0 4 2 0 f	3444.452869277	1.095e-04	22
20 0 4 2 0 e	3446.363937045	1.095e-04	17
30 0 0 0 1 e	3459.698589071	1.000e-04	14
48 0 0 0 0 e	3460.721681095	4.813e-05	13
10 1 0 0 0 e	3472.899757336	2.000e-05	29
21 0 1 1 1 e	3483.095965516	2.000e-04	16
21 0 1 1 1 f	3486.533993419	2.000e-04	10
30 0 3 1 0 e	3487.962319264	8.260e-05	19
37 0 2 0 0 e	3488.850454456	1.160e-05	10
20 0 4 4 0 f	3489.451237051	4.123e-04	7
20 0 4 4 0 e	3489.453453100	4.147e-04	6
21 0 4 0 0 e	3490.158934230	2.000e-04	23
43 0 1 1 0 e	3497.944594432	3.285e-05	11
1 0 5 1 0 e	3498.085816903	3.033e-04	4
1 0 5 1 0 f	3498.133109130	3.033e-04	4
30 0 3 1 0 f	3501.550589093	8.264e-05	17
0 0 2 0 1 e	3502.119659187	2.000e-04	5
2 0 5 1 0 e	3504.029298022	3.033e-04	7
2 0 5 1 0 f	3504.172404791	3.033e-04	5
1 0 2 0 1 e	3505.070705401	2.000e-04	13
11 1 0 0 0 e	3505.175969208	2.001e-05	27
21 0 4 2 0 f	3506.992778237	2.010e-04	18
37 0 2 2 0 f	3508.489191336	4.600e-05	12
21 0 4 2 0 e	3509.263111160	1.190e-04	15
2 0 2 0 1 e	3510.972474485	2.000e-04	11
43 0 1 1 0 f	3511.803169181	3.223e-05	11
3 0 5 1 0 e	3512.944553857	3.146e-04	8
3 0 5 1 0 f	3513.230001374	3.146e-04	6
37 0 2 2 0 e	3514.080692498	4.599e-05	12
3 0 2 0 1 e	3519.824709342	2.000e-04	16
4 0 5 1 0 e	3524.830385331	4.139e-04	11
4 0 5 1 0 f	3525.304866962	4.139e-04	9
2 0 2 2 1 e	3525.715616900	1.000e-02	2
2 0 2 2 1 f	3525.719620346	2.010e-04	6
30 0 3 3 0 e	3525.877832874	1.001e-04	11
30 0 3 3 0 f	3526.460388119	1.096e-04	10
4 0 2 0 1 e	3531.626955345	2.000e-04	16
3 0 2 2 1 f	3534.567459999	2.010e-04	6
3 0 2 2 1 e	3534.567944580	1.020e-04	6
5 0 5 1 0 e	3539.686164932	3.033e-04	9
12 1 0 0 0 e	3540.383199023	2.001e-05	28
5 0 5 1 0 f	3540.400846566	2.049e-04	10
3 0 5 3 0 e	3543.624642072	2.050e-04	4
3 0 5 3 0 f	3543.625040316	2.050e-04	4
4 0 2 2 1 f	3546.364276135	2.010e-04	6
4 0 2 2 1 e	3546.365703629	1.020e-04	7
5 0 2 0 1 e	3546.378517005	2.000e-04	13
22 0 1 1 1 e	3547.556011728	2.000e-04	17
31 0 0 0 1 e	3550.376500279	1.001e-04	16
22 0 1 1 1 f	3551.319412680	2.000e-04	11
21 0 4 4 0 f	3551.984822069	8.618e-04	8
21 0 4 4 0 e	3551.986242178	1.036e-03	8
22 0 4 0 0 e	3555.350799234	2.000e-04	18
4 0 5 3 0 f	3555.593731079	4.120e-04	7
4 0 5 3 0 e	3555.593946674	2.050e-04	7
6 0 5 1 0 e	3557.511104686	3.033e-04	6
6 0 5 1 0 f	3558.511782837	3.295e-04	6
5 0 2 2 1 f	3561.109779804	2.010e-04	7
5 0 2 2 1 e	3561.113066286	1.020e-04	8
6 0 2 0 1 e	3564.078552974	2.000e-04	19
5 0 5 3 0 f	3570.554443707	5.432e-04	8
5 0 5 3 0 e	3570.554805606	2.049e-04	5
22 0 4 2 0 f	3572.493995634	1.096e-04	18
22 0 4 2 0 e	3575.162623847	1.096e-04	20
7 0 5 1 0 e	3578.304785897	3.033e-04	9
13 1 0 0 0 e	3578.520616689	2.001e-05	28
6 0 2 2 1 f	3578.803579958	2.010e-04	13
6 0 2 2 1 e	3578.810126265	1.020e-04	10
31 0 3 1 0 e	3579.354719538	8.265e-05	19
7 0 5 1 0 f	3579.638390776	2.049e-04	12
7 0 2 0 1 e	3584.726068563	2.000e-04	19
6 0 5 3 0 e	3588.507294403	4.123e-04	11
6 0 5 3 0 f	3588.507378546	4.147e-04	11
31 0 3 1 0 f	3593.756313324	8.270e-05	15
7 0 2 2 1 f	3599.445243561	2.010e-04	15
7 0 2 2 1 e	3599.457005616	1.020e-04	13
38 0 2 0 0 e	3600.624072714	1.355e-05	11
8 0 5 1 0 e	3602.065595048	3.033e-04	11
8 0 5 1 0 f	3603.779363370	2.049e-04	9
49 0 0 0 0 e	3604.223242183	5.433e-05	10
8 0 2 0 1 e	3608.319899699	2.000e-04	19
7 0 5 3 0 e	3609.452316433	2.274e-04	10
7 0 5 3 0 f	3609.452421531	6.099e-04	11
23 0 1 1 1 e	3614.933780042	2.000e-04	17
22 0 4 4 0 f	3617.487461743	6.099e-04	3
22 0 4 4 0 e	3617.493055569	4.147e-04	4
31 0 3 3 0 e	3617.885591772	1.002e-04	11
31 0 3 3 0 f	3618.587771816	1.097e-04	11
23 0 1 1 1 f	3619.037050117	4.123e-04	9
14 1 0 0 0 e	3619.587323068	2.002e-05	28
38 0 2 2 0 f	3620.687388095	4.648e-05	10
8 0 2 2 1 f	3623.034260264	2.010e-04	14
8 0 2 2 1 e	3623.053844632	1.020e-04	16
23 0 4 0 0 e	3623.470387863	2.000e-04	19
38 0 2 2 0 e	3626.757751924	4.647e-05	12
44 0 1 1 0 e	3627.015395671	3.612e-05	10
9 0 5 1 0 e	3628.792054229	3.111e-04	11
9 0 5 1 0 f	3630.932984783	2.049e-04	8
5 0 5 5 0 e	3631.473769848	4.583e-04	3
5 0 5 5 0 f	3631.473798036	4.583e-04	3
8 0 5 3 0 e	3633.388562499	2.049e-04	10
8 0 5 3 0 f	3633.389448380	2.049e-04	11
9 0 2 0 1 e	3634.858737954	2.000e-04	21
23 0 4 2 0 f	3640.953761561	1.096e-04	22
44 0 1 1 0 f	3641.504021728	3.527e-05	10
32 0 0 0 1 e	3643.956065194	1.001e-04	12
23 0 4 2 0 e	3644.060499448	1.096e-04	21
6 0 5 5 0 e	3649.382777764	4.583e-04	3
6 0 5 5 0 f	3649.382787434	4.583e-04	3
9 0 2 2 1 f	3649.570057469	2.010e-04	11
9 0 2 2 1 e	3649.601029276	2.010e-04	9
10 0 5 1 0 e	3658.483027685	2.163e-04	15
9 0 5 3 0 e	3660.316451437	2.049e-04	11
9 0 5 3 0 f	3660.318348259	2.049e-04	13
10 0 5 1 0 f	3661.097840400	2.163e-04	10
15 1 0 0 0 e	3663.582349999	2.003e-05	27
10 0 2 0 1 e	3664.341024965	2.000e-04	20
7 0 5 5 0 f	3670.276188213	4.583e-04	5
7 0 5 5 0 e	3670.276233842	4.583e-04	5
32 0 3 1 0 e	3673.665597247	8.271e-05	16
10 0 2 2 1 f	3679.051963212	2.010e-04	10
10 0 2 2 1 e	3679.097997843	1.020e-04	7
24 0 1 1 1 e	3685.227775793	2.000e-04	19
23 0 4 4 0 f	3685.961222452	4.123e-04	7
23 0 4 4 0 e	3685.969120943	6.083e-04	5
32 0 3 1 0 f	3688.890700234	8.277e-05	12
24 0 1 1 1 f	3689.685146957	2.000e-04	9
10 0 5 3 0 e	3690.236308467	2.829e-04	10
10 0 5 3 0 f	3690.239881117	2.049e-04	10
11 0 5 1 0 e	3691.136802805	2.163e-04	12
8 0 5 5 0 e	3694.153167186	4.583e-04	5
8 0 5 5 0 f	3694.153178049	4.583e-04	5
11 0 5 1 0 f	3694.271345606	2.049e-04	13
24 0 4 0 0 e	3694.515288362	2.000e-04	18
11 0 2 0 1 e	3696.765204780	2.000e-04	20
16 1 0 0 0 e	3710.504660319	2.004e-05	28
11 0 2 2 1 f	3711.479257391	2.010e-04	8
11 0 2 2 1 e	3711.545825674	1.020e-04	11
24 0 4 2 0 f	3712.369616885	1.096e-04	23
32 0 3 3 0 e	3712.841888497	1.003e-04	11
32 0 3 3 0 f	3713.682088641	1.097e-04	10
39 0 2 0 0 e	3715.295307724	1.583e-05	10
24 0 4 2 0 e	3715.954680553	1.096e-04	12
9 0 5 5 0 f	3721.013910880	6.403e-04	4
9 0 5 5 0 e	3721.013930982	6.403e-04	4
11 0 5 3 0 e	3723.146620869	2.049e-04	11
11 0 5 3 0 f	3723.153591201	2.049e-04	12
12 0 5 1 0 e	3726.751700641	2.163e-04	13
12 0 5 1 0 f	3730.451264109	3.517e-04	11
12 0 2 0 1 e	3732.129488594	2.000e-04	21
39 0 2 2 0 f	3735.801962124	4.714e-05	11
33 0 0 0 1 e	3740.435055761	1.002e-04	12
39 0 2 2 0 e	3742.371024845	4.710e-05	9
12 0 2 2 1 f	3746.851164674	2.010e-04	15
12 0 2 2 1 e	3746.944076829	1.020e-04	12
50 0 0 0 0 e	3750.596229503	6.115e-05	8
10 0 5 5 0 e	3750.857525050	4.604e-04	8
10 0 5 5 0 f	3750.857574135	5.321e-04	7
24 0 4 4 0 f	3757.404128457	4.123e-04	8
24 0 4 4 0 e	3757.415471357	4.147e-04	8
25 0 1 1 1 e	3758.436387803	2.000e-04	19
45 0 1 1 0 e	3758.972924361	3.994e-05	10
12 0 5 3 0 e	3759.047912924	2.049e-04	11
12 0 5 3 0 f	3759.059623882	2.049e-04	12
17 1 0 0 0 e	3760.353147929	2.006e-05	30
25 0 1 1 1 f	3763.262380085	2.000e-04	11
13 0 5 1 0 e	3765.325728891	2.163e-04	11
25 0 4 0 0 e	3768.484062661	2.000e-04	16
13 0 5 1 0 f	3769.635563435	2.163e-04	12
13 0 2 0 1 e	3770.431780680	2.000e-04	19
33 0 3 1 0 e	3770.892442600	8.279e-05	15
45 0 1 1 0 f	3774.104627822	3.882e-05	6
11 0 5 5 0 e	3783.683760731	6.950e-04	8
11 0 5 5 0 f	3783.683918534	6.419e-04	8
13 0 2 2 1 f	3785.166697929	2.010e-04	14
13 0 2 2 1 e	3785.293393835	1.020e-04	17
25 0 4 2 0 f	3786.739345626	1.096e-04	22
33 0 3 1 0 f	3786.949417642	8.286e-05	14
25 0 4 2 0 e	3790.842062238	1.096e-04	14
13 0 5 3 0 e	3797.939938677	2.049e-04	12
13 0 5 3 0 f	3797.958413559	2.049e-04	12
14 0 5 1 0 e	3806.857232716	2.163e-04	14
33 0 3 3 0 e	3810.744567250	1.003e-04	11
14 0 2 0 1 e	3811.670239324	2.000e-04	21
33 0 3 3 0 f	3811.742866354	1.098e-04	11
14 0 5 1 0 f	3811.821234208	2.163e-04	15
18 1 0 0 0 e	3813.126637815	2.007e-05	29
12 0 5 5 0 f	3819.492461358	5.821e-04	8
12 0 5 5 0 e	3819.492491114	7.294e-04	8
14 0 2 2 1 f	3826.425192727	2.010e-04	13
14 0 2 2 1 e	3826.593583132	2.010e-04	14
25 0 4 4 0 f	3831.814615425	6.099e-04	5
25 0 4 4 0 e	3831.830871447	6.083e-04	6
40 0 2 0 0 e	3832.861676459	1.845e-05	10
26 0 1 1 1 e	3834.557760526	2.000e-04	16
26 0 1 1 1 f	3839.766579339	2.000e-04	11
34 0 0 0 1 e	3839.811175496	1.004e-04	11
14 0 5 3 0 e	3839.821795379	2.117e-04	9
14 0 5 3 0 f	3839.850242562	2.049e-04	13
26 0 4 0 0 e	3845.374341264	2.000e-04	15
15 0 5 1 0 e	3851.344542660	2.163e-04	15
40 0 2 2 0 f	3853.830103715	4.799e-05	11
15 0 2 0 1 e	3855.842603045	2.000e-04	20
15 0 5 1 0 f	3857.004846853	2.049e-04	11
13 0 5 5 0 e	3858.282653521	6.403e-04	7
13 0 5 5 0 f	3858.282858756	6.419e-04	6
40 0 2 2 0 e	3860.917350175	4.793e-05	8
26 0 4 2 0 f	3864.059913680	1.096e-04	20
26 0 4 2 0 e	3868.719784002	2.010e-04	15
19 1 0 0 0 e	3868.823886083	2.009e-05	31
15 0 2 2 1 f	3870.625222774	2.010e-04	11
15 0 2 2 1 e	3870.844983806	1.020e-04	13
34 0 3 1 0 e	3871.032698430	8.291e-05	14
15 0 5 3 0 e	3884.692634565	2.049e-04	16
15 0 5 3 0 f	3884.735598110	2.049e-04	13
34 0 3 1 0 f	3887.928121506	8.299e-05	12
46 0 1 1 0 e	3893.814045133	4.437e-05	10
16 0 5 1 0 e	3898.785130706	3.338e-04	11
51 0 0 0 0 e	3899.837189471	6.866e-05	6
14 0 5 5 0 f	3900.054072383	4.583e-04	8
14 0 5 5 0 e	3900.054199698	8.556e-04	8
16 0 2 0 1 e	3902.946506843	2.000e-04	20
16 0 5 1 0 f	3905.183319990	3.111e-04	14
26 0 4 4 0 f	3909.192843436	6.099e-04	7
26 0 4 4 0 e	3909.214355379	4.147e-04	7
46 0 1 1 0 f	3909.601770949	4.291e-05	10
34 0 3 3 0 e	3911.591375834	1.004e-04	8
34 0 3 3 0 f	3912.769497443	1.100e-04	10
27 0 1 1 1 e	3913.590145132	2.000e-04	18
16 0 2 2 1 f	3917.766065211	2.010e-04	15
16 0 2 2 1 e	3918.047646189	1.020e-04	14
27 0 1 1 1 f	3919.196083396	2.000e-04	12
27 0 4 0 0 e	3925.184632898	2.000e-04	15
20 1 0 0 0 e	3927.443579969	2.006e-05	27
16 0 5 3 0 e	3932.552289722	2.049e-04	10
16 0 5 3 0 f	3932.614845950	2.049e-04	14
35 0 0 0 1 e	3942.082058568	1.004e-04	11
27 0 4 2 0 f	3944.328855389	2.010e-04	19
15 0 5 5 0 e	3944.805775607	6.403e-04	8
15 0 5 5 0 f	3944.805960025	6.419e-04	8
17 0 5 1 0 e	3949.176877366	3.111e-04	13
27 0 4 2 0 e	3949.584586609	1.096e-04	15
17 0 2 0 1 e	3952.979614423	2.000e-04	20
41 0 2 0 0 e	3953.320630117	2.148e-05	8
17 0 5 1 0 f	3956.352262384	2.049e-04	14
17 0 2 2 1 f	3967.846389097	2.010e-04	12
17 0 2 2 1 e	3968.201565349	1.020e-04	15
35 0 3 1 0 e	3974.083759931	8.306e-05	11
41 0 2 2 0 f	3974.768931660	4.911e-05	9
41 0 2 2 0 e	3982.393490839	4.899e-05	6
17 0 5 3 0 e	3983.399618365	2.049e-04	12
17 0 5 3 0 f	3983.488837831	2.049e-04	12
21 1 0 0 0 e	3988.984337922	2.003e-05	28
27 0 4 4 0 f	3989.536178167	4.123e-04	7
27 0 4 4 0 e	3989.565506906	6.083e-04	5
35 0 3 1 0 f	3991.822489841	8.316e-05	14
16 0 5 5 0 f	3992.537252850	6.419e-04	5
16 0 5 5 0 e	3992.537624884	6.403e-04	5
28 0 1 1 1 e	3995.531437752	2.000e-04	13
28 0 1 1 1 f	4001.548618363	2.000e-04	11
18 0 5 1 0 e	4002.517416569	2.049e-04	13
18 0 2 0 1 e	4005.939675701	2.000e-04	18
1 1 1 1 0 e	4007.097722592	2.000e-04	9
1 1 1 1 0 f	4007.113483723	1.001e-04	7
28 0 4 0 0 e	4007.913216031	2.010e-04	12
18 0 5 1 0 f	4010.508208057	2.163e-04	13
2 1 1 1 0 e	4012.968279159	1.020e-04	15
2 1 1 1 0 f	4013.014669553	1.000e-04	13
35 0 3 3 0 e	4015.379965913	1.006e-04	10
35 0 3 3 0 f	4016.761205320	1.102e-04	7
18 0 2 2 1 f	4020.865059847	2.010e-04	13
18 0 2 2 1 e	4021.306769378	1.020e-04	14
3 1 1 1 0 e	4021.775030663	1.020e-04	22
3 1 1 1 0 f	4021.866271889	1.000e-04	14
28 0 4 2 0 f	4027.543317406	2.010e-04	17
47 0 1 1 0 e	4031.535555313	4.945e-05	8
28 0 4 2 0 e	4033.433006190	2.010e-04	10
4 1 1 1 0 e	4033.516383650	1.020e-04	20
4 1 1 1 0 f	4033.668456671	1.000e-04	17
18 0 5 3 0 e	4037.233722441	2.049e-04	12
18 0 5 3 0 f	4037.358580526	2.049e-04	14
17 0 5 5 0 e	4043.248095813	4.604e-04	9
17 0 5 5 0 f	4043.248191725	4.583e-04	9
36 0 0 0 1 e	4047.245270850	1.008e-04	8
47 0 1 1 0 f	4047.992164589	4.758e-05	10
5 1 1 1 0 e	4048.192549640	1.020e-04	23
5 1 1 1 0 f	4048.420643418	1.000e-04	16
52 0 0 0 0 e	4051.942612387	7.690e-05	6
22 1 0 0 0 e	4053.444709680	2.008e-05	28
19 0 5 1 0 e	4058.804755775	2.049e-04	11
19 0 2 0 1 e	4061.823916687	2.000e-04	22
6 1 1 1 0 e	4065.803182679	1.020e-04	19
6 1 1 1 0 f	4066.122478576	1.000e-04	16
19 0 5 1 0 f	4067.646781831	2.049e-04	14
28 0 4 4 0 f	4072.843892517	6.099e-04	7
28 0 4 4 0 e	4072.883149922	4.147e-04	8
42 0 2 0 0 e	4076.669549586	2.493e-05	8
19 0 2 2 1 f	4076.820443819	2.010e-04	12
19 0 2 2 1 e	4077.363232478	1.020e-04	12
36 0 3 1 0 e	4080.042974270	8.327e-05	11
29 0 1 1 1 e	4080.379999283	2.000e-04	16
7 1 1 1 0 e	4086.347862679	1.020e-04	23
7 1 1 1 0 f	4086.773526872	1.000e-04	16
29 0 1 1 1 f	4086.822524348	2.000e-04	9
29 0 4 0 0 e	4093.558385769	2.010e-04	13
19 0 5 3 0 e	4094.053787277	2.049e-04	12
19 0 5 3 0 f	4094.224960789	2.357e-04	14
18 0 5 5 0 f	4096.936937016	6.419e-04	8
18 0 5 5 0 e	4096.937092283	5.745e-04	8
42 0 2 2 0 f	4098.615494257	5.054e-05	8
36 0 3 1 0 f	4098.628257233	8.337e-05	10
42 0 2 2 0 e	4106.796137757	5.035e-05	7
8 1 1 1 0 e	4109.826100933	1.020e-04	23
8 1 1 1 0 f	4110.373284136	1.000e-04	19
29 0 4 2 0 f	4113.700180073	2.010e-04	16
20 0 5 1 0 e	4118.036632243	4.005e-04	10
29 0 4 2 0 e	4120.260742201	2.010e-04	8
20 0 2 0 1 e	4120.630011893	2.000e-04	20
23 1 0 0 0 e	4120.823176215	2.013e-05	28
36 0 3 3 0 e	4122.107893755	1.008e-04	10
36 0 3 3 0 f	4123.717009669	1.104e-04	8
20 0 5 1 0 f	4127.762547712	2.049e-04	13
20 0 2 2 1 f	4135.711714565	2.010e-04	16
9 1 1 1 0 e	4136.237387465	1.020e-04	17
20 0 2 2 1 e	4136.370568991	1.020e-04	16
9 1 1 1 0 f	4136.921208318	1.000e-04	15
19 0 5 5 0 e	4153.603687607	7.294e-04	7
19 0 5 5 0 f	4153.603709755	7.280e-04	6
20 0 5 3 0 e	4153.858089899	2.049e-04	9
20 0 5 3 0 f	4154.088453228	2.049e-04	9
37 0 0 0 1 e	4155.298309069	1.013e-04	9
29 0 4 4 0 f	4159.115394201	6.099e-04	4
29 0 4 4 0 e	4159.166587033	4.147e-04	7
10 1 1 1 0 e	4165.580898924	1.020e-04	16
10 1 1 1 0 f	4166.416541015	1.000e-04	17
30 0 1 1 1 e	4168.133561175	2.000e-04	16
48 0 1 1 0 e	4172.134181940	5.522e-05	10
0 0 0 0 2 e	4173.070773599	2.000e-04	2
0 0 6 0 0 e	4174.609579892	5.020e-04	2
30 0 1 1 1 f	4175.015254432	6.328e-04	5
1 0 0 0 2 e	4175.986770899	2.000e-04	4
1 0 6 0 0 e	4177.612554554	1.402e-03	2
21 0 5 1 0 e	4180.210066305	4.005e-04	10
2 0 0 0 2 e	4181.818689783	2.000e-04	4
30 0 4 0 0 e	4182.118259939	2.010e-04	11
21 0 2 0 1 e	4182.355685275	2.000e-04	21
2 0 6 0 0 e	4183.622281808	5.089e-04	5
37 0 3 1 0 e	4188.907640010	8.356e-05	9
48 0 1 1 0 f	4189.272453674	5.287e-05	9
3 0 0 0 2 e	4190.566394827	2.000e-04	6
21 0 5 1 0 f	4190.851136091	3.650e-04	12
24 1 0 0 0 e	4191.118149898	2.009e-05	27
3 0 6 0 0 e	4192.634399653	5.756e-04	3
21 0 2 2 1 f	4197.537096019	2.010e-04	8
11 1 1 1 0 e	4197.856187425	1.020e-04	18
21 0 2 2 1 e	4198.328392202	1.020e-04	12
11 1 1 1 0 f	4198.858591428	1.000e-04	19
2 0 6 2 0 e	4198.982104224	4.494e-04	3
2 0 6 2 0 f	4198.982274094	5.182e-04	5
4 0 0 0 2 e	4202.229675963	2.000e-04	8
30 0 4 2 0 f	4202.796859948	2.010e-04	14
43 0 2 0 0 e	4202.905743083	2.886e-05	7
1 0 3 1 1 e	4204.148394976	2.000e-04	4
1 0 3 1 1 f	4204.179151128	2.000e-04	4
4 0 6 0 0 e	4204.645396979	8.786e-04	4
53 0 0 0 0 e	4206.908912834	8.592e-05	6
3 0 6 2 0 f	4207.990685503	6.723e-04	4
3 0 6 2 0 e	4207.992392515	6.723e-04	4
37 0 3 1 0 f	4208.341246858	8.366e-05	10
2 0 3 1 1 e	4210.034128118	2.000e-04	10
30 0 4 2 0 e	4210.063684821	3.033e-04	9
2 0 3 1 1 f	4210.126055730	2.000e-04	4
20 0 5 5 0 f	4213.246597096	8.556e-04	6
20 0 5 5 0 e	4213.247058357	8.062e-04	6
21 0 5 3 0 e	4216.645511310	2.049e-04	11
5 0 0 0 2 e	4216.808251449	2.000e-04	7
21 0 5 3 0 f	4216.951123062	2.049e-04	8
3 0 3 1 1 e	4218.862252498	2.000e-04	11
3 0 3 1 1 f	4219.046363482	2.000e-04	4
5 0 6 0 0 e	4219.656686279	5.756e-04	6
4 0 6 2 0 f	4220.001785954	6.340e-04	8
4 0 6 2 0 e	4220.010289928	6.723e-04	6
43 0 2 2 0 f	4225.366769933	5.236e-05	8
4 0 3 1 1 e	4230.632614825	2.000e-04	9
4 0 3 1 1 f	4230.939541649	2.000e-04	9
37 0 3 3 0 e	4231.772620834	1.010e-04	10
12 1 1 1 0 e	4233.062425978	1.095e-04	21
37 0 3 3 0 f	4233.635695175	1.108e-04	9
43 0 2 2 0 e	4234.121914850	5.207e-05	6
12 1 1 1 0 f	4234.246813651	1.000e-04	18
6 0 0 0 2 e	4234.301770147	2.000e-04	5
5 0 6 2 0 f	4235.014077570	5.762e-04	5
5 0 6 2 0 e	4235.034505592	5.745e-04	3
6 0 6 0 0 e	4237.660450361	5.020e-04	7
22 0 5 1 0 e	4245.322849468	4.005e-04	8
5 0 3 1 1 e	4245.344960996	2.010e-04	10
5 0 3 1 1 f	4245.805148678	2.000e-04	6
22 0 2 0 1 e	4246.998531686	2.000e-04	20
30 0 4 4 0 f	4248.347875000	4.123e-04	7
30 0 4 4 0 e	4248.415347539	4.147e-04	8
3 0 3 3 1 f	4248.566297691	3.033e-04	3
3 0 3 3 1 e	4248.566410185	3.033e-04	2
6 0 6 2 0 f	4253.026479243	5.745e-04	7
6 0 6 2 0 e	4253.069148959	4.601e-04	7
7 0 0 0 2 e	4254.709812331	2.000e-04	4
22 0 5 1 0 f	4256.905935892	3.033e-04	10
7 0 6 0 0 e	4258.655132476	5.020e-04	6
31 0 1 1 1 e	4258.790117239	2.000e-04	13
4 0 3 3 1 e	4260.384866605	3.033e-04	3
4 0 3 3 1 f	4260.386247695	3.033e-04	4
22 0 2 2 1 f	4262.295119198	2.010e-04	11
6 0 3 1 1 e	4262.998447670	2.000e-04	16
22 0 2 2 1 e	4263.236333462	1.020e-04	12
6 0 3 1 1 f	4263.642645409	2.000e-04	9
25 1 0 0 0 e	4264.327974283	2.016e-05	29
4 0 6 4 0 e	4265.998115134	7.279e-04	4
4 0 6 4 0 f	4265.998329469	6.340e-04	4
31 0 1 1 1 f	4266.125482595	2.000e-04	11
38 0 0 0 1 e	4266.238602388	1.021e-04	9
13 1 1 1 0 e	4271.198661637	1.095e-04	19
13 1 1 1 0 f	4272.579979843	1.000e-04	18
31 0 4 0 0 e	4273.591458717	2.010e-04	8
7 0 6 2 0 f	4274.039196896	4.494e-04	8
7 0 6 2 0 e	4274.115657182	4.494e-04	8
5 0 3 3 1 f	4275.158859952	3.033e-04	4
5 0 3 3 1 e	4275.160252135	3.033e-04	3
21 0 5 5 0 e	4275.866699271	8.062e-04	6
21 0 5 5 0 f	4275.866889267	9.220e-04	5
8 0 0 0 2 e	4278.031859162	2.000e-04	3
5 0 6 4 0 f	4280.985025300	8.999e-04	5
5 0 6 4 0 e	4280.985390186	8.258e-04	5
22 0 5 3 0 e	4282.414938246	2.049e-04	12
8 0 6 0 0 e	4282.635968130	8.525e-04	6
22 0 5 3 0 f	4282.814635041	2.049e-04	11
7 0 3 1 1 e	4283.592625609	2.000e-04	15
7 0 3 1 1 f	4284.451402865	2.000e-04	9
6 0 3 3 1 f	4292.886209949	3.033e-04	4
6 0 3 3 1 e	4292.889434415	3.033e-04	3
31 0 4 2 0 f	4294.829905609	2.010e-04	14
8 0 6 2 0 f	4298.050236571	4.494e-04	10
8 0 6 2 0 e	4298.177021620	4.494e-04	6
6 0 6 4 0 f	4298.970136218	7.280e-04	8
6 0 6 4 0 e	4298.970225037	7.294e-04	9
38 0 3 1 0 e	4300.675006374	8.395e-05	8
31 0 4 2 0 e	4302.837968080	2.010e-04	8
9 0 0 0 2 e	4304.267443188	2.000e-04	4
8 0 3 1 1 e	4307.126626564	2.000e-04	15
8 0 3 1 1 f	4308.230513510	2.000e-04	11
9 0 6 0 0 e	4309.597489164	4.548e-04	8
14 1 1 1 0 e	4312.264103155	1.095e-04	16
23 0 5 1 0 e	4313.371728424	4.005e-04	7
7 0 3 3 1 f	4313.570026520	3.033e-04	4
7 0 3 3 1 e	4313.570245146	8.024e-04	3
14 1 1 1 0 f	4313.857385357	1.000e-04	14
23 0 2 0 1 e	4314.557023669	2.000e-04	20
49 0 1 1 0 e	4315.606585047	6.174e-05	9
7 0 6 4 0 e	4319.951746977	8.497e-04	9
7 0 6 4 0 f	4319.951965577	6.417e-04	8
38 0 3 1 0 f	4320.957398293	8.402e-05	13
9 0 6 2 0 f	4325.057988514	4.494e-04	9
9 0 6 2 0 e	4325.256991325	4.899e-04	9
23 0 5 1 0 f	4325.922114169	2.499e-04	12
23 0 2 2 1 f	4329.984355471	2.010e-04	11
23 0 2 2 1 e	4331.093588885	1.020e-04	12
44 0 2 0 0 e	4332.026443239	3.332e-05	7
10 0 0 0 2 e	4333.415756664	2.000e-04	3
49 0 1 1 0 f	4333.439211430	5.882e-05	8
9 0 3 1 1 e	4333.599771986	2.000e-04	14
9 0 3 1 1 f	4334.978998515	2.000e-04	10
8 0 3 3 1 e	4337.206407341	3.033e-04	5
8 0 3 3 1 f	4337.206662904	3.033e-04	6
10 0 6 0 0 e	4339.533602836	4.548e-04	7
26 1 0 0 0 e	4340.450924680	2.025e-05	26
31 0 4 4 0 f	4340.541215517	4.124e-04	6
31 0 4 4 0 e	4340.628700642	4.148e-04	7
22 0 5 5 0 f	4341.460873690	8.062e-04	7
22 0 5 5 0 e	4341.461066594	8.062e-04	7
8 0 6 4 0 f	4343.930097696	6.340e-04	6
8 0 6 4 0 e	4343.930718447	6.340e-04	5
38 0 3 3 0 e	4344.371515021	1.013e-04	9
38 0 3 3 0 f	4346.515783540	1.112e-04	7
23 0 5 3 0 e	4351.163616123	3.337e-04	10
23 0 5 3 0 f	4351.679565483	2.049e-04	10
32 0 1 1 1 e	4352.347388353	2.000e-04	16
44 0 2 2 0 f	4355.019665718	5.463e-05	7
10 0 6 2 0 f	4355.061858059	4.494e-04	8
10 0 6 2 0 e	4355.358934789	4.494e-04	8
15 1 1 1 0 e	4356.257769698	1.020e-04	23
15 1 1 1 0 f	4358.077951996	1.000e-04	17
32 0 1 1 1 f	4360.150264883	2.001e-04	10
10 0 3 1 1 e	4363.010879534	2.010e-04	15
9 0 3 3 1 e	4363.796116525	3.033e-04	3
9 0 3 3 1 f	4363.796544322	3.033e-04	4
44 0 2 2 0 e	4364.367379735	5.419e-05	8
10 0 3 1 1 f	4364.695891745	2.000e-04	11
54 0 0 0 0 e	4364.732438654	9.578e-05	7
11 0 0 0 2 e	4365.476702600	2.000e-04	3
32 0 4 0 0 e	4367.975460446	2.010e-04	7
9 0 6 4 0 e	4370.905550500	6.340e-04	4
9 0 6 4 0 f	4370.906097262	8.258e-04	5
11 0 6 0 0 e	4372.438779523	4.548e-04	5
6 0 6 6 0 f	4375.376683079	1.446e-03	1
6 0 6 6 0 e	4375.376706797	1.446e-03	1
39 0 0 0 1 e	4380.063510488	1.032e-04	8
24 0 5 1 0 e	4384.349854350	4.005e-04	12
24 0 2 0 1 e	4385.032679895	2.000e-04	20
11 0 6 2 0 f	4388.059507265	4.494e-04	10
11 0 6 2 0 e	4388.485314301	4.494e-04	7
32 0 4 2 0 f	4389.796692377	2.010e-04	11
10 0 3 3 1 e	4393.338746638	3.033e-04	5
10 0 3 3 1 f	4393.339724423	3.033e-04	5
11 0 3 1 1 e	4395.359108972	2.000e-04	12
7 0 6 6 0 e	4396.293051079	1.170e-03	2
7 0 6 6 0 f	4396.293074797	1.170e-03	2
11 0 3 1 1 f	4397.380051993	2.000e-04	9
24 0 5 1 0 f	4397.892976452	2.049e-04	8
32 0 4 2 0 e	4398.578968297	6.003e-04	7
12 0 0 0 2 e	4400.448207939	2.000e-04	3
24 0 2 2 1 f	4400.603381474	2.010e-04	12
10 0 6 4 0 e	4400.877142335	8.497e-04	8
10 0 6 4 0 f	4400.877392556	8.258e-04	9
24 0 2 2 1 e	4401.899438555	1.020e-04	12
16 1 1 1 0 e	4403.178443790	2.000e-04	19
16 1 1 1 0 f	4405.240502706	1.037e-04	17
12 0 6 0 0 e	4408.307195630	4.548e-04	7
23 0 5 5 0 e	4410.029661304	5.745e-04	8
23 0 5 5 0 f	4410.030025169	7.280e-04	7
39 0 3 1 0 e	4415.342271790	8.447e-05	8
27 1 0 0 0 e	4419.485207809	2.035e-05	25
8 0 6 6 0 f	4420.197175289	6.083e-04	5
8 0 6 6 0 e	4420.197202029	6.083e-04	5
24 0 5 3 0 e	4422.890768184	4.147e-04	10
24 0 5 3 0 f	4423.548512578	6.099e-04	11
12 0 6 2 0 f	4424.049558712	4.494e-04	11
12 0 6 2 0 e	4424.640691913	4.494e-04	9
11 0 3 3 1 e	4425.834327399	3.033e-04	5
11 0 3 3 1 f	4425.836057017	3.033e-04	7
12 0 3 1 1 e	4430.643171469	2.000e-04	15
12 0 3 1 1 f	4433.030009479	2.000e-04	8
11 0 6 4 0 e	4433.845018412	6.340e-04	9
11 0 6 4 0 f	4433.845096756	6.340e-04	9
32 0 4 4 0 f	4435.692799696	5.935e-04	7
32 0 4 4 0 e	4435.805590511	6.083e-04	6
39 0 3 1 0 f	4436.472790411	8.451e-05	6
13 0 0 0 2 e	4438.330868698	2.371e-04	3
9 0 6 6 0 e	4447.087909944	6.083e-04	4
9 0 6 6 0 f	4447.087926931	6.083e-04	4
13 0 6 0 0 e	4447.133023234	4.548e-04	11
33 0 1 1 1 e	4448.803228262	2.001e-04	15
17 1 1 1 0 e	4453.025188605	1.095e-04	20
17 1 1 1 0 f	4455.343980307	1.000e-04	19
33 0 1 1 1 f	4457.087430863	2.001e-04	8
25 0 5 1 0 e	4458.212490001	3.000e-04	12
25 0 2 0 1 e	4458.465992284	2.000e-04	18
39 0 3 3 0 e	4459.901851714	1.018e-04	11
12 0 3 3 1 e	4461.282158017	3.033e-04	3
12 0 3 3 1 f	4461.284772028	3.033e-04	5
50 0 1 1 0 e	4461.949358861	6.905e-05	9
39 0 3 3 0 f	4462.355511228	1.118e-04	8
13 0 6 2 0 f	4463.030132991	4.494e-04	6
13 0 6 2 0 e	4463.827170787	6.340e-04	7
45 0 2 0 0 e	4464.028806110	3.835e-05	7
33 0 4 0 0 e	4465.269315313	2.010e-04	8
13 0 3 1 1 e	4468.861981721	2.000e-04	11
12 0 6 4 0 e	4469.808948662	6.340e-04	7
12 0 6 4 0 f	4469.809092324	6.340e-04	9
13 0 3 1 1 f	4471.644526359	2.000e-04	10
25 0 5 1 0 f	4472.810935486	2.010e-04	9
25 0 2 2 1 f	4474.152126426	2.010e-04	12
25 0 2 2 1 e	4475.652620649	1.020e-04	11
10 0 6 6 0 e	4476.965128217	6.656e-04	5
10 0 6 6 0 f	4476.965182020	6.099e-04	5
14 0 0 0 2 e	4479.123123400	4.359e-04	3
50 0 1 1 0 f	4480.488944460	6.546e-05	9
24 0 5 5 0 e	4481.571477215	5.745e-04	10
24 0 5 5 0 f	4481.571639755	5.762e-04	8
45 0 2 2 0 f	4487.571020290	5.742e-05	10
33 0 4 2 0 f	4487.694000346	2.011e-04	7
14 0 6 0 0 e	4488.910734781	4.548e-04	5
40 0 0 0 1 e	4496.770325193	1.047e-04	6
33 0 4 2 0 e	4497.281286722	4.085e-04	8
45 0 2 2 0 e	4497.529027469	5.680e-05	6
25 0 5 3 0 e	4497.593356047	2.049e-04	9
25 0 5 3 0 f	4498.421467391	6.099e-04	9
13 0 3 3 1 e	4499.681678295	3.033e-04	3
13 0 3 3 1 f	4499.686049848	3.033e-04	3
28 1 0 0 0 e	4501.428962008	2.047e-05	27
14 0 6 2 0 f	4504.998098879	6.378e-04	6
18 1 1 1 0 e	4505.796866008	1.020e-04	21
14 0 6 2 0 e	4506.046669055	4.494e-04	8
18 1 1 1 0 f	4508.387345579	1.000e-04	18
13 0 6 4 0 e	4508.769014308	6.340e-04	11
13 0 6 4 0 f	4508.769174632	6.340e-04	9
11 0 6 6 0 f	4509.828717742	6.656e-04	4
11 0 6 6 0 e	4509.828764564	6.099e-04	4
14 0 3 1 1 e	4510.014127754	2.000e-04	13
14 0 3 1 1 f	4513.221816337	2.010e-04	6
15 0 0 0 2 e	4522.823599635	2.354e-04	2
55 0 0 0 0 e	4525.409482118	1.065e-04	7
40 0 3 1 0 e	4532.906583292	8.517e-05	7
15 0 6 0 0 e	4533.634815361	4.548e-04	8
33 0 4 4 0 f	4533.801734746	4.124e-04	8
33 0 4 4 0 e	4533.945972885	4.148e-04	7
26 0 2 0 1 e	4534.642551679	2.000e-04	16
26 0 5 1 0 e	4535.168595303	4.005e-04	9
14 0 3 3 1 e	4541.031924515	3.033e-04	3
14 0 3 3 1 f	4541.038980469	3.033e-04	3
12 0 6 6 0 e	4545.677278034	8.019e-04	3
12 0 6 6 0 f	4545.677417163	7.563e-04	3
34 0 1 1 1 e	4548.155349726	2.001e-04	13
15 0 6 2 0 f	4549.952085670	4.494e-04	9
26 0 2 2 1 f	4550.553481918	2.010e-04	9
14 0 6 4 0 f	4550.724491703	6.340e-04	7
14 0 6 4 0 e	4550.724545558	6.340e-04	11
26 0 5 1 0 f	4550.744643231	2.010e-04	7
15 0 6 2 0 e	4551.301278430	4.494e-04	6
26 0 2 2 1 e	4552.352036292	1.020e-04	11
15 0 3 1 1 e	4554.098189248	2.000e-04	12
40 0 3 1 0 f	4554.883656098	8.513e-05	10
25 0 5 5 0 e	4556.085275162	7.294e-04	6
25 0 5 5 0 f	4556.085825737	7.280e-04	7
34 0 1 1 1 f	4556.935033812	2.001e-04	10
15 0 3 1 1 f	4557.760244514	2.000e-04	9
19 1 1 1 0 e	4561.492009944	1.095e-04	20
19 1 1 1 0 f	4564.368975144	1.095e-04	17
34 0 4 0 0 e	4565.470257697	2.011e-04	8
16 0 0 0 2 e	4569.431722050	2.000e-04	5
26 0 5 3 0 e	4575.270604489	4.147e-04	10
26 0 5 3 0 f	4576.301206863	6.099e-04	7
40 0 3 3 0 e	4578.360815201	1.023e-04	9
40 0 3 3 0 f	4581.152815327	1.126e-04	8
16 0 6 0 0 e	4581.300915813	5.068e-04	7
13 0 6 6 0 f	4584.511006719	7.063e-04	4
13 0 6 6 0 e	4584.511058757	8.319e-04	4
15 0 3 3 1 e	4585.333078484	3.033e-04	5
15 0 3 3 1 f	4585.343282669	3.033e-04	6
29 1 0 0 0 e	4586.280257172	2.061e-05	27
34 0 4 2 0 f	4588.517418040	6.003e-04	10
15 0 6 4 0 f	4595.673505261	6.340e-04	10
15 0 6 4 0 e	4595.674981462	6.340e-04	9
16 0 6 2 0 f	4597.889932169	4.494e-04	6
46 0 2 0 0 e	4598.909907598	4.402e-05	7
34 0 4 2 0 e	4598.940879652	4.005e-04	8
16 0 6 2 0 e	4599.592403624	6.340e-04	8
16 0 3 1 1 e	4601.112728800	2.000e-04	14
16 0 3 1 1 f	4605.257959683	2.000e-04	11
51 0 1 1 0 e	4611.159025666	7.721e-05	8
27 0 2 0 1 e	4613.843990265	2.000e-04	14
27 0 5 1 0 e	4614.932412181	4.472e-04	9
41 0 0 0 1 e	4616.356269324	1.068e-04	8
17 0 0 0 2 e	4618.946715524	3.324e-04	3
20 1 1 1 0 e	4620.109679294	1.020e-04	23
46 0 2 2 0 f	4623.017601170	6.081e-05	9
20 1 1 1 0 f	4623.287587889	1.000e-04	17
14 0 6 6 0 e	4626.329498293	6.083e-04	5
14 0 6 6 0 f	4626.329670202	7.563e-04	5
27 0 2 2 1 f	4630.007197828	2.010e-04	11
51 0 1 1 0 f	4630.418092250	7.284e-05	8
27 0 5 1 0 f	4631.486524625	4.147e-04	7
17 0 6 0 0 e	4631.904357701	5.210e-04	8
27 0 2 2 1 e	4631.996300901	1.020e-04	12
16 0 3 3 1 e	4632.583795102	3.033e-04	4
16 0 3 3 1 f	4632.599074308	3.033e-04	6
26 0 5 5 0 e	4633.570565014	7.294e-04	8
26 0 5 5 0 f	4633.570593167	7.280e-04	7
46 0 2 2 0 e	4633.603291097	5.995e-05	6
34 0 4 4 0 f	4634.866193270	6.100e-04	6
34 0 4 4 0 e	4635.048856748	4.148e-04	7
16 0 6 4 0 f	4643.617907624	6.340e-04	8
16 0 6 4 0 e	4643.620191812	6.340e-04	9
17 0 6 2 0 f	4648.808301154	4.494e-04	6
35 0 1 1 1 e	4650.401178265	2.001e-04	10
17 0 6 2 0 e	4650.919087503	6.340e-04	6
17 0 3 1 1 e	4651.056431059	2.010e-04	13
41 0 3 1 0 e	4653.365036046	8.610e-05	8
17 0 3 1 1 f	4655.713023885	2.000e-04	10
27 0 5 3 0 e	4655.918948496	6.328e-04	9
27 0 5 3 0 f	4657.188267633	4.147e-04	10
35 0 1 1 1 f	4659.689338009	2.001e-04	9
35 0 4 0 0 e	4668.576200348	4.085e-04	8
15 0 6 6 0 f	4671.131494643	6.083e-04	4
15 0 6 6 0 e	4671.131652988	7.563e-04	4
18 0 0 0 2 e	4671.366834780	2.000e-04	3
30 1 0 0 0 e	4674.037094844	2.076e-05	27
41 0 3 1 0 f	4676.186389432	8.595e-05	7
21 1 1 1 0 e	4681.647778732	2.000e-04	15
17 0 3 3 1 e	4682.783643698	3.033e-04	3
17 0 3 3 1 f	4682.805236916	3.033e-04	5
0 1 2 0 0 e	4684.310118933	2.163e-04	5
21 1 1 1 0 f	4685.141945422	1.096e-04	18
18 0 6 0 0 e	4685.442504286	4.494e-04	7
1 1 2 0 0 e	4687.261658351	2.000e-04	11
56 0 0 0 0 e	4688.936260260	1.182e-04	4
35 0 4 2 0 f	4692.264967371	6.004e-04	5
2 1 2 0 0 e	4693.164817360	2.000e-04	13
17 0 6 4 0 f	4694.556977398	6.340e-04	8
17 0 6 4 0 e	4694.560669955	6.340e-04	10
28 0 2 0 1 e	4695.937180767	2.000e-04	13
28 0 5 1 0 e	4697.631399332	4.472e-04	6
41 0 3 3 0 e	4699.745499765	1.031e-04	8
3 1 2 0 0 e	4702.019196971	2.000e-04	17
18 0 6 2 0 f	4702.704601163	4.494e-04	10
41 0 3 3 0 f	4702.905325275	1.136e-04	9
35 0 4 2 0 e	4703.551991742	6.057e-04	9
18 0 3 1 1 e	4703.926604224	2.000e-04	12
18 0 6 2 0 e	4705.281543539	6.340e-04	7
2 1 2 2 0 f	4708.058716520	2.050e-04	3
2 1 2 2 0 e	4708.059152220	2.050e-04	2
18 0 3 1 1 f	4709.122953596	2.000e-04	11
28 0 2 2 1 f	4712.327149367	2.010e-04	6
4 1 2 0 0 e	4713.824167360	2.000e-04	22
27 0 5 5 0 e	4714.025282399	5.745e-04	7
27 0 5 5 0 f	4714.026501659	7.280e-04	9
28 0 2 2 1 e	4714.583535000	1.020e-04	11
28 0 5 1 0 f	4715.214759690	4.477e-04	7
3 1 2 2 0 f	4716.908828625	2.050e-04	9
3 1 2 2 0 e	4716.908984355	2.050e-04	5
16 0 6 6 0 e	4718.916764645	6.099e-04	7
16 0 6 6 0 f	4718.916972204	6.083e-04	6
19 0 0 0 2 e	4726.690492026	2.000e-04	3
5 1 2 0 0 e	4728.579116229	2.000e-04	18
4 1 2 2 0 f	4728.708304506	1.096e-04	12
4 1 2 2 0 e	4728.708899747	2.050e-04	8
18 0 3 3 1 e	4735.931719592	3.033e-04	4
18 0 3 3 1 f	4735.962285030	3.033e-04	4
47 0 2 0 0 e	4736.666747726	5.037e-05	4
42 0 0 0 1 e	4738.818498713	1.096e-04	7
35 0 4 4 0 f	4738.884273006	6.100e-04	6
35 0 4 4 0 e	4739.113774996	4.149e-04	6
28 0 5 3 0 e	4739.535362964	6.099e-04	9
28 0 5 3 0 f	4741.083467473	6.328e-04	7
19 0 6 0 0 e	4741.911667141	4.494e-04	7
5 1 2 2 0 f	4743.457002450	1.096e-04	8
5 1 2 2 0 e	4743.459511852	2.050e-04	7
22 1 1 1 0 e	4746.105627049	1.096e-04	16
6 1 2 0 0 e	4746.283187686	2.000e-04	15
18 0 6 4 0 f	4748.488957764	6.340e-04	4
18 0 6 4 0 e	4748.495125441	6.340e-04	9
22 1 1 1 0 f	4749.930443967	1.000e-04	16
36 0 1 1 1 e	4755.538508174	2.001e-04	9
19 0 6 2 0 f	4759.575772730	4.494e-04	7
19 0 3 1 1 e	4759.722812600	2.000e-04	12
6 1 2 2 0 f	4761.154639656	1.095e-04	10
6 1 2 2 0 e	4761.160507353	2.050e-04	7
47 0 2 2 0 f	4761.356106315	6.487e-05	6
19 0 6 2 0 e	4762.677116701	6.340e-04	6
52 0 1 1 0 e	4763.232045229	8.629e-05	8
31 1 0 0 0 e	4764.697408461	2.095e-05	22
36 0 1 1 1 f	4765.349340890	2.002e-04	6
19 0 3 1 1 f	4765.485742546	2.000e-04	11
7 1 2 0 0 e	4766.935369800	2.000e-04	16
17 0 6 6 0 f	4769.684112021	6.099e-04	6
17 0 6 6 0 e	4769.684246037	6.083e-04	6
47 0 2 2 0 e	4772.586543575	6.371e-05	4
36 0 4 0 0 e	4774.585340488	4.085e-04	5
42 0 3 1 0 e	4776.714671113	8.732e-05	5
29 0 2 0 1 e	4780.927899465	2.000e-04	15
7 1 2 2 0 f	4781.800786661	1.095e-04	9
7 1 2 2 0 e	4781.812027846	2.050e-04	6
52 0 1 1 0 f	4783.223020386	8.101e-05	7
29 0 5 1 0 e	4783.255716798	4.477e-04	6
20 0 0 0 2 e	4784.917291812	2.383e-04	4
8 1 2 0 0 e	4790.534480619	2.000e-04	15
19 0 3 3 1 e	4792.026876073	3.033e-04	2
19 0 3 3 1 f	4792.068790808	3.033e-04	6
28 0 5 5 0 e	4797.449365384	9.230e-04	9
28 0 5 5 0 f	4797.449500453	8.062e-04	6
29 0 2 2 1 f	4797.565224755	2.010e-04	8
36 0 4 2 0 f	4798.933218675	4.086e-04	10
29 0 2 2 1 e	4800.112323961	1.020e-04	9
42 0 3 1 0 f	4800.377545303	8.701e-05	7
20 0 6 0 0 e	4801.310098928	4.494e-04	6
29 0 5 1 0 f	4801.869410920	4.477e-04	3
8 1 2 2 0 f	4805.394935613	1.095e-04	7
8 1 2 2 0 e	4805.414236946	2.050e-04	5
19 0 6 4 0 f	4805.414603914	6.340e-04	7
19 0 6 4 0 e	4805.424485051	6.340e-04	7
36 0 4 2 0 e	4811.109198815	4.006e-04	7
23 1 1 1 0 e	4813.481233125	1.096e-04	18
9 1 2 0 0 e	4817.079234146	2.163e-04	14
23 1 1 1 0 f	4817.651581054	1.000e-04	14
20 0 3 1 1 e	4818.442863655	2.000e-04	10
20 0 6 2 0 f	4819.419600846	6.340e-04	6
20 0 6 2 0 e	4823.102668203	4.494e-04	5
18 0 6 6 0 e	4823.433078043	6.099e-04	6
18 0 6 6 0 f	4823.433182648	6.083e-04	7
42 0 3 3 0 e	4824.052910296	1.040e-04	8
20 0 3 1 1 f	4824.798692043	2.000e-04	11
29 0 5 3 0 e	4826.118155119	4.477e-04	10
42 0 3 3 0 f	4827.610365290	1.150e-04	6
29 0 5 3 0 f	4827.987696295	6.328e-04	7
9 1 2 2 0 f	4831.936515785	1.095e-04	7
9 1 2 2 0 e	4831.968545110	1.095e-04	7
36 0 4 4 0 f	4845.853914701	4.125e-04	8
21 0 0 0 2 e	4846.045275744	2.000e-04	3
36 0 4 4 0 e	4846.140139701	4.150e-04	7
10 1 2 0 0 e	4846.567936814	2.000e-04	16
20 0 3 3 1 e	4851.068405716	3.033e-04	6
20 0 3 3 1 f	4851.125326419	4.477e-04	2
57 0 0 0 0 e	4855.308920828	1.310e-04	6
32 1 0 0 0 e	4858.259063208	2.117e-05	19
10 1 2 2 0 f	4861.424643481	2.049e-04	5
10 1 2 2 0 e	4861.472139255	2.049e-04	11
37 0 1 1 1 e	4863.564663482	2.002e-04	10
21 0 6 0 0 e	4863.635056684	5.660e-04	8
43 0 0 0 1 e	4864.154099743	1.133e-04	7
20 0 6 4 0 f	4865.332855710	6.340e-04	7
20 0 6 4 0 e	4865.347288138	6.340e-04	10
2 0 7 1 0 f	4865.826445808	7.867e-04	1
30 0 2 0 1 e	4868.814995679	2.000e-04	11
30 0 5 1 0 e	4871.801988306	4.477e-04	4
37 0 1 1 1 f	4873.911898307	2.003e-04	7
3 0 7 1 0 e	4874.569684808	6.473e-04	1
3 0 7 1 0 f	4874.962950954	1.021e-03	1
48 0 2 0 0 e	4877.296419385	4.030e-04	6
11 1 2 0 0 e	4878.999248996	1.029e-04	14
21 0 3 1 1 e	4880.084299189	2.000e-04	12
19 0 6 6 0 f	4880.162768758	7.563e-04	6
19 0 6 6 0 e	4880.162972982	7.000e-04	6
1 0 1 1 2 e	4881.210528051	2.000e-04	6
1 0 1 1 2 f	4881.225179398	2.000e-04	4
21 0 6 2 0 f	4882.231793930	4.494e-04	7
37 0 4 0 0 e	4883.495288249	4.086e-04	4
24 1 1 1 0 e	4883.773274105	1.020e-04	15
29 0 5 5 0 e	4883.840597091	7.294e-04	7
29 0 5 5 0 f	4883.843406785	7.280e-04	8
30 0 2 2 1 f	4885.720303470	2.010e-04	11
4 0 7 1 0 e	4886.490063082	8.314e-04	3
21 0 6 2 0 e	4886.556842800	4.494e-04	7
2 0 1 1 2 e	4887.040993852	2.000e-04	10
21 0 3 1 1 f	4887.059169832	2.000e-04	8
2 0 1 1 2 f	4887.085808379	2.000e-04	6
4 0 7 1 0 f	4887.144889613	1.045e-03	4
0 0 4 0 1 e	4888.029432019	7.000e-03	1
24 1 1 1 0 f	4888.303193929	2.000e-04	13
30 0 2 2 1 e	4888.580295678	2.010e-04	8
1 0 4 0 1 e	4891.001660285	7.000e-03	2
30 0 5 1 0 f	4891.442901182	4.477e-04	6
11 1 2 2 0 f	4893.858873008	2.049e-04	5
11 1 2 2 0 e	4893.927591811	2.049e-04	10
3 0 1 1 2 e	4895.785907717	2.000e-04	13
3 0 1 1 2 f	4895.875902285	2.000e-04	6
2 0 4 0 1 e	4896.922432019	7.000e-03	1
5 0 7 1 0 e	4901.387064151	7.823e-04	4
5 0 7 1 0 f	4902.371110872	8.314e-04	3
48 0 2 2 0 f	4902.583354035	4.038e-04	6
43 0 3 1 0 e	4902.952475582	8.891e-05	6
3 0 4 0 1 e	4905.825226235	1.321e-02	2
4 0 1 1 2 e	4907.445843686	2.000e-04	13
4 0 1 1 2 f	4907.595569447	2.000e-04	4
37 0 4 2 0 f	4908.518150759	6.058e-04	11
22 0 0 0 2 e	4910.073159733	2.000e-04	2
21 0 3 3 1 e	4913.054860444	3.033e-04	5
21 0 3 3 1 f	4913.130155246	3.033e-04	6
12 1 2 0 0 e	4914.371057611	1.000e-04	15
48 0 2 2 0 e	4914.475173228	4.035e-04	5
30 0 5 3 0 e	4915.663761026	7.178e-04	8
4 0 7 3 0 f	4917.687946870	9.011e-04	4
4 0 7 3 0 e	4917.688666186	1.150e-03	3
4 0 4 0 1 e	4917.697869091	4.477e-04	3
30 0 5 3 0 f	4917.900022372	5.020e-04	8
53 0 1 1 0 e	4918.164808166	9.633e-05	8
6 0 7 1 0 e	4919.261099642	7.009e-04	4
6 0 7 1 0 f	4920.637836574	9.229e-04	3
37 0 4 2 0 e	4921.608000536	4.087e-04	7
5 0 1 1 2 e	4922.020575402	2.000e-04	13
5 0 1 1 2 f	4922.244689303	2.000e-04	5
43 0 3 1 0 f	4927.453830137	8.838e-05	6
21 0 6 4 0 f	4928.243048514	6.340e-04	4
21 0 6 4 0 e	4928.264265024	6.340e-04	4
22 0 6 0 0 e	4928.885527132	5.660e-04	7
12 1 2 2 0 f	4929.238650225	2.049e-04	7
12 1 2 2 0 e	4929.334616911	2.049e-04	11
5 0 4 0 1 e	4932.523551487	1.824e-03	2
4 0 4 2 1 e	4932.588973649	6.325e-04	1
5 0 7 3 0 e	4932.738589168	1.083e-03	3
5 0 7 3 0 f	4932.738727202	1.082e-03	3
53 0 1 1 0 f	4938.900031797	9.001e-05	9
6 0 1 1 2 e	4939.508667398	2.738e-04	14
6 0 1 1 2 f	4939.822778685	2.000e-04	5
20 0 6 6 0 e	4939.873002262	8.319e-04	4
20 0 6 6 0 f	4939.873140604	8.307e-04	4
7 0 7 1 0 e	4940.109879211	1.042e-03	4
7 0 7 1 0 f	4941.945060224	9.176e-04	3
22 0 3 1 1 e	4944.646008708	2.010e-04	12
5 0 4 2 1 e	4947.417280678	6.325e-04	2
22 0 6 2 0 f	4948.010025513	4.494e-04	5
6 0 4 0 1 e	4950.309211926	4.472e-04	6
6 0 7 3 0 e	4950.798310575	1.082e-03	4
6 0 7 3 0 f	4950.798409274	8.319e-04	4
43 0 3 3 0 e	4951.279965479	1.053e-04	7
22 0 3 1 1 f	4952.264401313	2.000e-04	12
13 1 2 0 0 e	4952.681226753	2.000e-04	13
22 0 6 2 0 e	4953.033344071	6.340e-04	5
33 1 0 0 0 e	4954.719856283	2.144e-05	20
43 0 3 3 0 f	4955.264964049	1.168e-04	5
37 0 4 4 0 f	4955.771762636	1.631e-04	4
37 0 4 4 0 e	4956.127823899	4.151e-04	7
25 1 1 1 0 e	4956.979763845	1.020e-04	16
31 0 2 0 1 e	4959.597157682	2.001e-04	10
7 0 1 1 2 e	4959.910607599	2.000e-04	14
7 0 1 1 2 f	4960.329411545	2.000e-04	6
25 1 1 1 0 f	4961.883952908	2.010e-04	14
31 0 5 1 0 e	4963.266249866	4.477e-04	5
8 0 7 1 0 e	4963.932737379	7.529e-04	5
6 0 4 2 1 e	4965.212953409	6.325e-04	1
8 0 7 1 0 f	4966.290114936	9.176e-04	3
13 1 2 2 0 f	4967.562869856	1.095e-04	7
13 1 2 2 0 e	4967.693253207	1.095e-04	8
7 0 4 0 1 e	4971.053775774	4.472e-04	6
7 0 7 3 0 e	4971.867302482	7.497e-04	3
7 0 7 3 0 f	4971.867469468	1.375e-03	2
30 0 5 5 0 e	4973.197921337	7.294e-04	2
30 0 5 5 0 f	4973.203541322	5.762e-04	4
38 0 1 1 1 e	4974.477087325	2.003e-04	11
31 0 2 2 1 f	4976.791320687	2.010e-04	8
23 0 0 0 2 e	4976.999254853	2.000e-04	1
4 0 4 4 1 f	4977.196507691	6.723e-04	1
4 0 4 4 1 e	4977.196620185	6.723e-04	1
22 0 3 3 1 e	4977.986169693	4.128e-04	6
22 0 3 3 1 f	4978.084355683	3.033e-04	7
31 0 2 2 1 e	4979.986231536	3.000e-04	5
8 0 1 1 2 e	4983.225844847	2.000e-04	13
8 0 1 1 2 f	4983.764067783	2.000e-04	5
31 0 5 1 0 f	4983.930604297	4.477e-04	7
38 0 1 1 1 f	4985.374220175	4.128e-04	6
7 0 4 2 1 f	4985.940422510	6.325e-04	1
9 0 7 1 0 e	4990.726652335	7.529e-04	5
5 0 4 4 1 e	4991.992928605	6.723e-04	2
5 0 4 4 1 f	4991.994309695	6.723e-04	2
44 0 0 0 1 e	4992.360088484	1.181e-04	5
9 0 7 1 0 f	4993.670004914	7.529e-04	4
14 1 2 0 0 e	4993.928101995	2.000e-04	15
22 0 6 4 0 f	4994.144370698	6.340e-04	6
22 0 6 4 0 e	4994.175166157	6.340e-04	9
5 0 7 5 0 e	4994.340576134	8.305e-04	2
5 0 7 5 0 f	4994.340790469	7.497e-04	2
8 0 4 0 1 e	4994.755806495	4.472e-04	6
38 0 4 0 0 e	4995.303548038	4.086e-04	5
8 0 7 3 0 e	4995.947518350	7.497e-04	4
8 0 7 3 0 f	4995.949382235	7.497e-04	5
23 0 6 0 0 e	4997.059667565	5.590e-04	7
21 0 6 6 0 f	5002.561768879	9.000e-04	5
21 0 6 6 0 e	5002.562077069	9.000e-04	5
31 0 5 3 0 e	5008.170258135	4.477e-04	8
14 1 2 2 0 f	5008.830277970	2.049e-04	8
14 1 2 2 0 e	5009.003966138	1.095e-04	11
9 0 1 1 2 e	5009.454189569	2.000e-04	13
6 0 4 4 1 f	5009.749559952	6.723e-04	1
6 0 4 4 1 e	5009.750952135	6.723e-04	1
9 0 1 1 2 f	5010.126360908	2.000e-04	5
31 0 5 3 0 f	5010.819934909	9.594e-04	4
23 0 3 1 1 e	5012.125646916	2.000e-04	12
6 0 7 5 0 f	5012.351609300	9.848e-04	2
6 0 7 5 0 e	5012.351974186	9.176e-04	2
23 0 6 2 0 f	5016.749550376	6.340e-04	8
23 0 3 1 1 f	5020.411350576	2.010e-04	15
10 0 7 1 0 e	5020.489905479	2.927e-03	2
49 0 2 0 0 e	5020.795389328	4.038e-04	4
38 0 4 2 0 f	5021.016943492	6.058e-04	9
9 0 4 0 1 e	5021.410115434	4.477e-04	3
23 0 6 2 0 e	5022.528683641	5.762e-04	2
9 0 7 3 0 e	5023.036946789	1.281e-03	1
9 0 7 3 0 f	5023.042933901	7.497e-04	2
10 0 7 1 0 f	5024.081948134	7.529e-04	6
58 0 0 0 0 e	5024.523541495	1.448e-04	4
7 0 4 4 1 f	5030.463314949	6.723e-04	1
7 0 4 4 1 e	5030.466539415	6.723e-04	1
44 0 3 1 0 e	5032.075379302	9.095e-05	8
26 1 1 1 0 e	5033.099014719	1.741e-04	12
38 0 4 2 0 e	5035.042056766	4.087e-04	5
9 0 4 2 1 f	5036.320831745	6.325e-04	1
9 0 4 2 1 e	5036.416640515	6.325e-04	1
15 1 2 0 0 e	5038.109261423	2.000e-04	15
26 1 1 1 0 f	5038.392480973	1.096e-04	12
10 0 1 1 2 e	5038.594419248	2.000e-04	13
10 0 1 1 2 f	5039.415330596	2.000e-04	4
23 0 3 3 1 e	5045.858864680	3.033e-04	2
23 0 3 3 1 f	5045.987964290	3.033e-04	4
49 0 2 2 0 f	5046.695385962	4.047e-04	5
24 0 0 0 2 e	5046.822005975	2.000e-04	2
10 0 4 0 1 e	5051.014955948	4.472e-04	6
15 1 2 2 0 f	5053.040338405	1.095e-04	9
10 0 7 3 0 e	5053.135855301	1.281e-03	2
11 0 7 1 0 e	5053.219239882	9.176e-04	4
15 1 2 2 0 e	5053.266919451	1.095e-04	11
32 0 2 0 1 e	5053.271886535	2.011e-04	10
34 1 0 0 0 e	5054.077516709	2.177e-05	20
8 0 4 4 1 f	5054.139944520	6.723e-04	3
8 0 4 4 1 e	5054.140163146	1.002e-03	3
8 0 7 5 0 e	5057.379510811	7.497e-04	3
8 0 7 5 0 f	5057.379948512	7.497e-04	2
44 0 3 1 0 f	5057.412086928	9.015e-05	7
11 0 7 1 0 f	5057.523618264	7.529e-04	6
32 0 5 1 0 e	5057.646258367	4.477e-04	5
49 0 2 2 0 e	5059.265450396	4.043e-04	2
23 0 6 4 0 f	5063.035860044	6.340e-04	5
23 0 6 4 0 e	5063.080322907	6.340e-04	8
31 0 5 5 0 e	5065.520735938	7.294e-04	5
31 0 5 5 0 f	5065.528522025	5.762e-04	5
10 0 4 2 1 e	5066.094926745	6.325e-04	3
24 0 6 0 0 e	5068.156512484	5.000e-04	5
22 0 6 6 0 e	5068.229502049	7.000e-04	5
22 0 6 6 0 f	5068.229735503	8.307e-04	5
38 0 4 4 0 f	5068.640217154	6.101e-04	5
38 0 4 4 0 e	5069.076117913	6.084e-04	5
11 0 1 1 2 e	5070.645746501	2.000e-04	13
32 0 2 2 1 f	5070.775209674	2.010e-04	10
11 0 1 1 2 f	5071.630419855	2.000e-04	6
32 0 2 2 1 e	5074.325880042	2.010e-04	6
54 0 1 1 0 e	5075.953634326	1.074e-04	8
32 0 5 1 0 f	5079.327654918	4.477e-04	7
9 0 4 4 1 e	5080.772549269	6.723e-04	3
9 0 4 4 1 f	5080.772871006	6.723e-04	3
44 0 3 3 0 e	5081.423497627	1.068e-04	8
24 0 3 1 1 e	5082.521080634	2.000e-04	9
11 0 4 0 1 e	5083.566390671	6.325e-04	4
9 0 7 5 0 f	5084.394684857	7.497e-04	3
9 0 7 5 0 e	5084.395277551	7.497e-04	6
16 1 2 0 0 e	5085.222465676	2.000e-04	16
44 0 3 3 0 f	5085.865868678	1.190e-04	5
11 0 7 3 0 e	5086.246665819	7.497e-04	6
11 0 7 3 0 f	5086.265707899	7.497e-04	3
39 0 1 1 1 e	5088.273238409	4.003e-04	7
24 0 6 2 0 f	5088.448887561	6.328e-04	5
12 0 7 1 0 e	5088.914105479	7.529e-04	4
24 0 3 1 1 f	5091.496510280	2.000e-04	8
12 0 7 1 0 f	5093.989529209	9.176e-04	3
24 0 6 2 0 e	5095.037628651	4.494e-04	8
54 0 1 1 0 f	5097.445360574	9.990e-05	7
11 0 4 2 1 f	5098.541258745	6.325e-04	2
39 0 1 1 1 f	5099.733527892	4.131e-04	5
16 1 2 2 0 f	5100.191639039	1.282e-04	7
16 1 2 2 0 e	5100.481650787	1.095e-04	12
32 0 5 3 0 e	5103.633369466	6.328e-04	8
12 0 1 1 2 e	5105.606910904	2.000e-04	13
32 0 5 3 0 f	5106.748093384	6.328e-04	7
12 0 1 1 2 f	5106.770944837	2.000e-04	5
39 0 4 0 0 e	5110.007894464	4.087e-04	5
10 0 4 4 1 e	5110.362065962	6.723e-04	3
10 0 4 4 1 f	5110.363144669	6.723e-04	3
27 1 1 1 0 e	5112.129489136	1.020e-04	11
10 0 7 5 0 f	5114.410908335	9.391e-04	2
10 0 7 5 0 e	5114.411158556	9.176e-04	3
24 0 3 3 1 e	5116.674405649	4.128e-04	1
24 0 3 3 1 f	5116.838832024	3.033e-04	6
27 1 1 1 0 f	5117.826369350	1.020e-04	12
12 0 4 0 1 e	5119.060575333	4.472e-04	2
25 0 0 0 2 e	5119.539884780	2.000e-04	5
12 0 7 3 0 e	5122.367302207	1.021e-03	7
12 0 7 3 0 f	5122.398119063	7.497e-04	5
45 0 0 0 1 e	5123.433414838	1.242e-04	8
7 0 7 7 0 f	5125.394760079	1.315e-03	3
7 0 7 7 0 e	5125.394783797	1.315e-03	3
13 0 7 1 0 e	5127.570932830	6.056e-04	5
13 0 7 1 0 f	5133.476525316	7.529e-04	3
12 0 4 2 1 f	5134.087200676	6.325e-04	2
12 0 4 2 1 e	5134.376055972	6.325e-04	1
24 0 6 4 0 f	5134.918161711	8.556e-04	6
24 0 6 4 0 e	5134.978851184	6.340e-04	6
17 1 2 0 0 e	5135.265285046	2.163e-04	13
39 0 4 2 0 f	5136.425889250	6.059e-04	5
23 0 6 6 0 f	5136.873790697	7.014e-04	5
23 0 6 6 0 e	5136.873825512	7.000e-04	5
25 0 6 0 0 e	5142.174646953	5.389e-04	6
11 0 4 4 1 e	5142.909469900	6.723e-04	4
11 0 4 4 1 f	5142.911262174	6.723e-04	4
13 0 1 1 2 e	5143.478532506	2.000e-04	11
13 0 1 1 2 f	5144.835793092	2.000e-04	5
11 0 7 5 0 e	5147.427430521	7.497e-04	5
11 0 7 5 0 f	5147.427526565	7.497e-04	4
8 0 7 7 0 e	5149.317883079	1.005e-03	3
8 0 7 7 0 f	5149.317906797	1.005e-03	3
33 0 2 0 1 e	5149.837364692	2.011e-04	8
17 1 2 2 0 f	5150.283111507	1.095e-04	7
17 1 2 2 0 e	5150.648834549	2.049e-04	13
39 0 4 2 0 e	5151.404716418	6.085e-04	5
33 0 5 1 0 e	5154.939504527	4.477e-04	5
25 0 3 1 1 e	5155.830170350	2.010e-04	8
35 1 0 0 0 e	5156.329705604	2.221e-05	16
13 0 4 0 1 e	5157.493464737	4.472e-04	4
32 0 5 5 0 e	5160.808336358	7.157e-04	5
32 0 5 5 0 f	5160.818399298	7.280e-04	5
13 0 7 3 0 e	5161.497348790	7.497e-04	7
13 0 7 3 0 f	5161.547295901	7.497e-04	5
25 0 6 2 0 f	5163.102791849	6.328e-04	6
45 0 3 1 0 e	5164.080256754	9.356e-05	7
25 0 3 1 1 f	5165.517161801	2.010e-04	9
50 0 2 0 0 e	5167.160491517	4.047e-04	5
33 0 2 2 1 f	5167.670432618	2.010e-04	7
14 0 7 1 0 e	5169.187511965	6.056e-04	3
25 0 6 2 0 e	5170.555832937	6.328e-04	5
33 0 2 2 1 e	5171.599457536	6.403e-04	3
13 0 4 2 1 f	5172.590752479	6.325e-04	1
13 0 4 2 1 e	5172.980962469	6.325e-04	3
14 0 7 1 0 f	5175.978847507	1.156e-03	4
9 0 7 7 0 f	5176.230906245	8.544e-04	4
9 0 7 7 0 e	5176.230927914	8.544e-04	4
33 0 5 1 0 f	5177.628859952	4.477e-04	5
12 0 4 4 1 e	5178.414235399	6.723e-04	3
12 0 4 4 1 f	5178.415965017	6.723e-04	3
12 0 7 5 0 f	5183.443464674	7.497e-04	4
12 0 7 5 0 e	5183.443514839	7.497e-04	5
14 0 1 1 2 e	5184.258951636	2.000e-04	8
39 0 4 4 0 f	5184.452309723	6.102e-04	6
39 0 4 4 0 e	5184.986100138	4.153e-04	5
14 0 1 1 2 f	5185.824187898	2.000e-04	7
18 1 2 0 0 e	5188.235067547	2.163e-04	15
45 0 3 1 0 f	5190.249275504	9.242e-05	7
25 0 3 3 1 e	5190.429518639	4.128e-04	4
25 0 3 3 1 f	5190.638453943	3.033e-04	5
50 0 2 2 0 f	5193.689285827	4.059e-04	5
28 1 1 1 0 e	5194.068927025	1.720e-04	13
26 0 0 0 2 e	5195.150915817	2.000e-04	2
59 0 0 0 0 e	5196.576149084	1.598e-04	6
14 0 4 0 1 e	5198.863008438	6.328e-04	4
28 1 1 1 0 f	5200.183569445	2.010e-04	10
33 0 5 3 0 e	5202.049638239	4.477e-04	7
18 1 2 2 0 f	5203.313375615	2.491e-04	8
14 0 7 3 0 e	5203.635842917	8.757e-04	5
14 0 7 3 0 f	5203.712436945	9.176e-04	5
18 1 2 2 0 e	5203.768676050	1.095e-04	13
40 0 1 1 1 e	5204.950293779	4.002e-04	6
33 0 5 3 0 f	5205.679895825	6.328e-04	9
10 0 7 7 0 e	5206.132676991	8.544e-04	4
10 0 7 7 0 f	5206.132696069	8.544e-04	2
50 0 2 2 0 e	5206.953164284	4.053e-04	2
24 0 6 6 0 e	5208.494910403	7.000e-04	5
24 0 6 6 0 f	5208.495017648	7.000e-04	5
25 0 6 4 0 f	5209.788362217	8.556e-04	4
25 0 6 4 0 e	5209.872348333	7.294e-04	6
15 0 7 1 0 e	5213.760267711	7.854e-04	2
14 0 4 2 1 f	5214.049669437	6.325e-04	3
45 0 3 3 0 e	5214.480254645	1.088e-04	8
40 0 1 1 1 f	5216.986983796	9.436e-04	4
26 0 6 0 0 e	5219.112729917	5.000e-04	3
45 0 3 3 0 f	5219.409565358	1.219e-04	5
15 0 7 1 0 f	5221.492185569	7.529e-04	5
13 0 7 5 0 e	5222.459789570	7.497e-04	6
13 0 7 5 0 f	5222.459834597	7.497e-04	5
40 0 4 0 0 e	5227.605833938	4.088e-04	6
15 0 1 1 2 e	5227.946812938	2.000e-04	8
15 0 1 1 2 f	5229.734704511	2.000e-04	6
26 0 3 1 1 e	5232.050954256	2.000e-04	7
55 0 1 1 0 e	5236.594778220	1.196e-04	6
11 0 7 7 0 e	5239.022986494	8.962e-04	3
11 0 7 7 0 f	5239.023037799	8.556e-04	3
26 0 6 2 0 f	5240.707563270	5.762e-04	8
26 0 3 1 1 f	5242.469528793	2.010e-04	8
15 0 4 0 1 e	5243.163047362	4.472e-04	6
19 1 2 0 0 e	5244.129499296	1.728e-04	14
15 0 7 3 0 e	5248.783675059	7.497e-04	5
15 0 7 3 0 f	5248.897415923	7.497e-04	6
26 0 6 2 0 e	5249.074726541	7.486e-04	5
34 0 2 0 1 e	5249.291660623	2.011e-04	9
40 0 4 2 0 f	5254.741542310	6.059e-04	6
34 0 5 1 0 e	5255.142745453	4.477e-04	4
46 0 0 0 1 e	5257.370954323	1.318e-04	4
14 0 4 4 1 f	5258.292550644	6.723e-04	2
14 0 4 4 1 e	5258.292973591	2.907e-03	1
15 0 4 2 1 f	5258.461864429	6.325e-04	3
55 0 1 1 0 f	5258.855163523	1.107e-04	7
33 0 5 5 0 e	5259.057766566	5.745e-04	6
33 0 5 5 0 f	5259.072102773	5.763e-04	6
19 1 2 2 0 f	5259.281689710	1.095e-04	10
19 1 2 2 0 e	5259.840797018	1.095e-04	10
16 0 7 1 0 e	5261.287504536	6.056e-04	3
36 1 0 0 0 e	5261.474016309	2.277e-05	16
14 0 7 5 0 e	5264.475657308	7.497e-04	2
14 0 7 5 0 f	5264.475803888	7.497e-04	2
26 0 3 3 1 f	5267.386615634	3.033e-04	5
34 0 2 2 1 f	5267.474647931	2.011e-04	6
16 0 7 1 0 f	5270.008875389	9.176e-04	2
40 0 4 2 0 e	5270.691524667	6.060e-04	4
34 0 2 2 1 e	5271.802143537	4.000e-04	6
27 0 0 0 2 e	5273.653315513	2.000e-04	2
16 0 1 1 2 e	5274.541260653	2.000e-04	8
12 0 7 7 0 f	5274.900476165	1.166e-03	2
12 0 7 7 0 e	5274.900569623	1.197e-03	2
16 0 1 1 2 f	5276.567175087	2.000e-04	6
34 0 5 1 0 f	5278.831281394	4.477e-04	4
29 1 1 1 0 e	5278.915516798	2.000e-04	10
25 0 6 6 0 f	5283.091135654	7.014e-04	5
25 0 6 6 0 e	5283.091271641	7.000e-04	5
29 1 1 1 0 f	5285.462640294	1.020e-04	9
26 0 6 4 0 f	5287.645239945	7.294e-04	6
26 0 6 4 0 e	5287.760733462	6.340e-04	8
16 0 4 0 1 e	5290.391560372	6.325e-04	6
16 0 7 3 0 e	5296.938919132	1.021e-03	4
16 0 7 3 0 f	5297.104971668	8.729e-04	6
46 0 3 1 0 e	5298.963922751	9.686e-05	7
27 0 6 0 0 e	5298.969011953	5.660e-04	5
15 0 4 4 1 f	5302.665153290	6.723e-04	2
15 0 4 4 1 e	5302.667145102	2.907e-03	1
20 1 2 0 0 e	5302.946087266	1.000e-04	14
40 0 4 4 0 f	5303.208055095	6.103e-04	4
34 0 5 3 0 e	5303.416699128	7.259e-04	8
40 0 4 4 0 e	5303.855759959	4.155e-04	4
16 0 4 2 1 f	5305.825260514	6.325e-04	2
16 0 4 2 1 e	5306.678991683	6.325e-04	2
34 0 5 3 0 f	5307.613360705	5.661e-04	4
15 0 7 5 0 f	5309.490340563	7.497e-04	2
15 0 7 5 0 e	5309.490418953	7.497e-04	2
27 0 3 1 1 e	5311.181005282	2.010e-04	9
17 0 7 1 0 e	5311.766014611	6.456e-04	4
13 0 7 7 0 e	5313.766451304	9.267e-04	5
13 0 7 7 0 f	5313.766546941	9.654e-04	5
51 0 2 0 0 e	5316.388502392	4.059e-04	5
20 1 2 2 0 f	5318.186291560	1.095e-04	8
20 1 2 2 0 e	5318.864535244	1.095e-04	10
27 0 6 2 0 f	5321.259866861	7.483e-04	4
17 0 7 1 0 f	5321.523146729	7.946e-04	5
27 0 3 1 1 f	5322.350409620	2.010e-04	7
17 0 1 1 2 e	5324.041452564	2.000e-04	9
41 0 1 1 1 e	5324.505276617	4.135e-04	8
46 0 3 1 0 f	5325.962447430	9.530e-05	9
17 0 1 1 2 f	5326.319246540	2.000e-04	7
27 0 6 2 0 e	5330.590573828	1.238e-03	3
41 0 1 1 1 f	5337.131937684	4.140e-04	4
17 0 4 0 1 e	5340.543019361	4.472e-04	5
51 0 2 2 0 f	5343.561069906	4.074e-04	3
27 0 3 3 1 e	5346.753759730	4.465e-04	5
27 0 3 3 1 f	5347.081935632	4.477e-04	3
41 0 4 0 0 e	5348.094229071	4.090e-04	3
17 0 7 3 0 e	5348.099686526	1.021e-03	4
17 0 7 3 0 f	5348.336096982	7.497e-04	5
16 0 4 4 1 f	5349.991772305	6.723e-04	5
16 0 4 4 1 e	5349.991773591	6.723e-04	5
46 0 3 3 0 e	5350.446900318	1.113e-04	6
35 0 2 0 1 e	5351.632269386	6.325e-04	5
28 0 0 0 2 e	5355.045428632	2.000e-04	1
14 0 7 7 0 f	5355.618617945	9.267e-04	3
14 0 7 7 0 e	5355.618676522	1.026e-03	3
46 0 3 3 0 f	5355.892303736	1.255e-04	3
17 0 4 2 1 f	5356.139549721	6.325e-04	4
17 0 4 2 1 e	5357.207346885	6.325e-04	1
16 0 7 5 0 f	5357.501960005	7.497e-04	3
16 0 7 5 0 e	5357.503422462	7.497e-04	3
51 0 2 2 0 e	5357.534959250	4.066e-04	2
35 0 5 1 0 e	5358.254143046	4.477e-04	5
34 0 5 5 0 e	5360.269049771	7.294e-04	5
34 0 5 5 0 f	5360.287969737	5.763e-04	6
26 0 6 6 0 e	5360.661377731	7.000e-04	6
26 0 6 6 0 f	5360.661890541	8.307e-04	6
21 1 2 0 0 e	5364.681744222	1.000e-04	17
18 0 7 1 0 e	5365.194159014	6.568e-04	3
30 1 1 1 0 e	5366.667891882	1.020e-04	12
27 0 6 4 0 f	5368.488862611	8.556e-04	4
27 0 6 4 0 e	5368.644627303	7.294e-04	8
37 1 0 0 0 e	5369.507974297	2.350e-05	13
1 1 3 1 0 e	5369.814937734	1.003e-03	1
35 0 2 2 1 f	5370.185119812	6.325e-04	2
60 0 0 0 0 e	5371.462684160	1.760e-04	6
30 1 1 1 0 f	5373.660964897	1.020e-04	7
35 0 2 2 1 e	5374.931026009	6.325e-04	3
2 1 3 1 0 e	5375.707575122	1.296e-04	1
2 1 3 1 0 f	5375.804110026	1.296e-04	2
41 0 4 2 0 f	5375.960350733	4.092e-04	6
18 0 7 1 0 f	5376.028402817	7.497e-04	4
18 0 1 1 2 e	5376.446141669	2.000e-04	8
18 0 1 1 2 f	5378.990804464	2.000e-04	6
21 1 2 2 0 f	5380.025293507	1.096e-04	9
21 1 2 2 0 e	5380.839864825	2.049e-04	12
28 0 6 0 0 e	5381.742979606	6.000e-04	4
35 0 5 1 0 f	5382.930567792	5.718e-04	6
3 1 3 1 0 e	5384.539495955	2.793e-04	2
3 1 3 1 0 f	5384.727628651	1.296e-04	2
41 0 4 2 0 e	5392.894973744	6.061e-04	7
28 0 3 1 1 e	5393.218605104	2.010e-04	7
18 0 4 0 1 e	5393.615567572	4.472e-04	5
0 1 0 0 1 e	5393.695588618	1.077e-03	2
47 0 0 0 1 e	5394.169527557	1.411e-04	5
1 1 0 0 1 e	5396.611448829	1.077e-03	1
4 1 3 1 0 f	5396.627030026	1.003e-03	1
56 0 1 1 0 e	5400.084427052	1.330e-04	6
17 0 4 4 1 e	5400.272545102	6.723e-04	3
17 0 4 4 1 f	5400.273352906	6.723e-04	4
15 0 7 7 0 e	5400.457493528	8.544e-04	4
15 0 7 7 0 f	5400.457664123	9.654e-04	4
18 0 7 3 0 e	5402.266317078	1.184e-03	4
2 1 0 0 1 e	5402.445658537	1.005e-03	4
18 0 7 3 0 f	5402.594150672	8.729e-04	6
28 0 6 2 0 f	5404.751106820	7.294e-04	6
28 0 3 1 1 f	5405.159970113	2.010e-04	7
35 0 5 3 0 e	5407.730001032	7.214e-04	5
17 0 7 5 0 f	5408.512052764	7.497e-04	4
17 0 7 5 0 e	5408.514353791	7.497e-04	4
18 0 4 2 1 f	5409.400873885	6.325e-04	3
5 1 3 1 0 e	5411.031322952	1.296e-04	1
3 1 0 0 1 e	5411.192953642	1.005e-03	5
5 1 3 1 0 f	5411.502391193	1.296e-04	1
35 0 5 3 0 f	5412.545963171	7.259e-04	7
3 1 3 3 0 f	5414.441745842	1.414e-04	2
28 0 6 2 0 e	5415.095070825	6.003e-04	6
19 0 7 1 0 e	5421.567350165	6.017e-04	6
4 1 0 0 1 e	5422.855687820	1.005e-03	7
56 0 1 1 0 f	5423.125538303	1.226e-04	4
41 0 4 4 0 f	5424.903631256	4.131e-04	3
41 0 4 4 0 e	5425.685878389	4.158e-04	4
4 1 3 3 0 f	5426.266281284	1.414e-04	1
4 1 3 3 0 e	5426.266311969	1.414e-04	1
6 1 3 1 0 e	5428.690550983	1.296e-04	1
28 0 3 3 1 e	5429.320960901	4.128e-04	2
22 1 2 0 0 e	5429.334336169	2.000e-04	13
28 0 3 3 1 f	5429.724271828	4.477e-04	2
19 0 1 1 2 e	5431.753559580	2.000e-04	5
19 0 7 1 0 f	5433.515558543	7.497e-04	6
19 0 1 1 2 f	5434.579918306	2.000e-04	7
47 0 3 1 0 e	5436.723134093	1.010e-04	6
5 1 0 0 1 e	5437.433585340	1.005e-03	7
29 0 0 0 2 e	5439.324848790	2.000e-04	1
5 1 3 3 0 f	5441.046871969	1.414e-04	1
5 1 3 3 0 e	5441.046999526	1.414e-04	2
27 0 6 6 0 f	5441.204953421	7.000e-04	5
27 0 6 6 0 e	5441.205148068	8.319e-04	6
22 1 2 2 0 f	5444.797701928	2.236e-04	7
22 1 2 2 0 e	5445.767109078	1.096e-04	10
42 0 1 1 1 e	5446.935281473	4.140e-04	4
16 0 7 7 0 f	5448.281959543	8.556e-04	4
16 0 7 7 0 e	5448.282143167	8.544e-04	4
7 1 3 1 0 e	5449.291842907	1.296e-04	3
19 0 4 0 1 e	5449.604944278	4.472e-04	2
7 1 3 1 0 f	5450.170641193	1.296e-04	2
28 0 6 4 0 f	5452.317435250	7.294e-04	6
28 0 6 4 0 e	5452.524936695	7.486e-04	7
18 0 4 4 1 f	5453.507359916	6.723e-04	2
6 1 0 0 1 e	5454.926298749	1.005e-03	8
36 0 2 0 1 e	5456.856746102	6.004e-04	7
31 1 1 1 0 e	5457.322965823	1.020e-04	11
6 1 3 3 0 e	5458.782832938	1.414e-04	2
6 1 3 3 0 f	5458.783019408	1.414e-04	1
19 0 7 3 0 e	5459.436199650	1.021e-03	3
19 0 7 3 0 f	5459.883430035	7.497e-04	5
42 0 1 1 1 f	5460.165269713	4.148e-04	3
18 0 7 5 0 f	5462.520084398	7.497e-04	2
18 0 7 5 0 e	5462.523690385	7.497e-04	3
36 0 5 1 0 e	5464.270077860	5.717e-04	3
35 0 5 5 0 e	5464.439676221	7.294e-04	5
35 0 5 5 0 f	5464.465564216	5.763e-04	5
47 0 3 1 0 f	5464.548722756	9.893e-05	8
31 1 1 1 0 f	5464.776646345	1.020e-04	7
19 0 4 2 1 f	5465.610365820	6.325e-04	2
19 0 4 2 1 e	5467.211682546	6.325e-04	1
29 0 6 0 0 e	5467.432134603	6.000e-04	5
52 0 2 0 0 e	5468.476329472	4.114e-04	3
42 0 4 0 0 e	5471.470943025	4.092e-04	4
8 1 3 1 0 e	5472.835159263	1.296e-04	2
8 1 3 1 0 f	5473.963965214	1.296e-04	2
7 1 0 0 1 e	5475.333412360	1.005e-03	6
36 0 2 2 1 f	5475.797703158	6.325e-04	2
29 0 3 1 1 e	5478.161098076	2.010e-04	6
7 1 3 3 0 f	5479.474393906	1.414e-04	3
7 1 3 3 0 e	5479.474557861	1.414e-04	3
38 1 0 0 0 e	5480.429037215	2.445e-05	13
20 0 7 1 0 e	5480.884583886	8.249e-04	4
47 0 3 3 0 e	5489.320018977	1.144e-04	5
36 0 5 1 0 f	5489.924166648	5.661e-04	4
20 0 1 1 2 e	5489.962782832	2.000e-04	4
29 0 3 1 1 f	5490.860990956	4.005e-04	7
29 0 6 2 0 f	5491.211706825	1.281e-03	2
20 0 1 1 2 f	5493.085760954	2.000e-04	6
20 0 7 1 0 f	5493.976980770	7.497e-04	4
47 0 3 3 0 f	5495.310122649	1.300e-04	2
52 0 2 2 0 f	5496.306687278	4.092e-04	4
23 1 2 0 0 e	5496.901543833	2.163e-04	14
8 1 0 0 1 e	5498.654907069	1.005e-03	6
17 0 7 7 0 e	5499.091000743	8.556e-04	5
17 0 7 7 0 f	5499.091165438	8.544e-04	5
9 1 3 1 0 e	5499.317006275	1.296e-04	3
42 0 4 2 0 f	5500.078507508	6.061e-04	4
9 1 3 1 0 f	5500.728372829	1.296e-04	2
29 0 6 2 0 e	5502.581134857	7.486e-04	3
8 1 3 3 0 e	5503.121393504	1.414e-04	3
20 0 4 0 1 e	5508.508267271	4.472e-04	5
19 0 4 4 1 f	5509.693496408	6.723e-04	4
19 0 4 4 1 e	5509.695481642	6.723e-04	4
23 1 2 2 0 f	5512.501914635	1.314e-04	7
23 1 2 2 0 e	5513.644502456	1.096e-04	12
29 0 3 3 1 e	5514.819915339	4.128e-04	4
36 0 5 3 0 e	5514.985359041	7.259e-04	6
29 0 3 3 1 f	5515.314715367	4.477e-04	2
42 0 4 2 0 e	5518.007948327	1.043e-03	2
19 0 7 5 0 f	5519.518813726	3.533e-03	2
19 0 7 5 0 e	5519.527570133	8.729e-04	3
20 0 7 3 0 e	5519.606982846	1.184e-03	1
20 0 7 3 0 f	5520.205555086	7.497e-04	3
36 0 5 3 0 f	5520.471051934	5.661e-04	5
28 0 6 6 0 e	5524.720270422	7.000e-04	5
28 0 6 6 0 f	5524.721588260	8.307e-04	6
20 0 4 2 1 f	5524.762915189	6.325e-04	2
9 1 0 0 1 e	5524.888534244	1.005e-03	5
30 0 0 0 2 e	5526.489920636	2.000e-04	2
20 0 4 2 1 e	5526.686299322	6.325e-04	3
10 1 3 1 0 e	5528.744698018	1.003e-03	2
9 1 3 3 0 e	5529.724478980	6.076e-04	2
10 1 3 1 0 f	5530.462419110	1.003e-03	1
48 0 0 0 1 e	5533.825891857	1.523e-04	5
29 0 6 4 0 f	5539.128836301	7.823e-04	6
29 0 6 4 0 e	5539.402115785	8.556e-04	7
21 0 7 1 0 e	5543.142108876	6.017e-04	5
61 0 0 0 0 e	5549.179038176	1.935e-04	6
42 0 4 4 0 f	5549.538354949	6.107e-04	3
42 0 4 4 0 e	5550.476152122	6.088e-04	3
32 1 1 1 0 e	5550.879073155	1.021e-04	8
21 0 1 1 2 e	5551.072496216	2.000e-04	5
18 0 7 7 0 f	5552.883870255	8.556e-04	5
18 0 7 7 0 e	5552.884007256	8.544e-04	5
10 1 0 0 1 e	5554.035822399	1.005e-03	6
21 0 1 1 2 f	5554.505969111	2.000e-04	7
4 0 8 0 0 e	5556.026349457	1.205e-03	2
30 0 6 0 0 e	5556.035225612	6.003e-04	5
21 0 7 1 0 f	5557.403975456	8.249e-04	6
32 1 1 1 0 f	5558.807148081	2.011e-04	9
10 1 3 3 0 e	5559.279979137	1.414e-04	3
11 1 3 1 0 e	5561.097710183	1.296e-04	1
11 1 3 1 0 f	5563.121981550	1.003e-03	1
37 0 2 0 1 e	5564.963719826	6.325e-04	4
30 0 3 1 1 e	5566.005917810	2.010e-04	5
57 0 1 1 0 e	5566.418709659	1.477e-04	6
24 1 2 0 0 e	5567.380665549	1.000e-04	13
20 0 4 4 1 f	5568.832576808	6.723e-04	1
20 0 4 4 1 e	5568.834309444	6.723e-04	1
21 0 4 0 1 e	5570.323353078	6.325e-04	5
5 0 8 0 0 e	5571.119012757	9.227e-04	4
36 0 5 5 0 e	5571.568629647	5.746e-04	7
36 0 5 5 0 f	5571.603112689	5.764e-04	7
0 0 2 0 2 e	5571.733559019	3.000e-04	1
43 0 1 1 1 e	5572.238284826	4.148e-04	7
37 0 5 1 0 e	5573.188532619	5.718e-04	6
1 0 2 0 2 e	5574.663823335	3.000e-04	4
48 0 3 1 0 e	5577.354600349	5.739e-04	4
30 0 3 1 1 f	5579.507347071	4.005e-04	2
20 0 7 5 0 e	5579.527886710	8.729e-04	3
20 0 7 5 0 f	5579.529157514	8.729e-04	3
1 0 5 1 1 e	5580.396572080	1.900e-03	1
1 0 5 1 1 f	5580.441495331	9.002e-04	1
2 0 2 0 2 e	5580.524169061	3.000e-04	5
30 0 6 2 0 f	5580.576307669	7.486e-04	3
21 0 7 3 0 e	5582.778022590	7.497e-04	3
24 1 2 2 0 f	5583.136475521	1.096e-04	6
21 0 7 3 0 f	5583.565637726	1.638e-03	1
37 0 2 2 1 f	5584.312753521	6.325e-04	5
24 1 2 2 0 e	5584.471377724	2.049e-04	8
43 0 1 1 1 f	5586.084790743	4.157e-04	4
11 1 0 0 1 e	5586.095715981	1.005e-03	5
2 0 5 1 1 f	5586.439552038	9.002e-04	1
5 0 8 2 0 f	5586.689504151	1.270e-03	1
21 0 4 2 1 e	5589.140970832	2.608e-03	1
6 0 8 0 0 e	5589.217025471	1.101e-03	3
3 0 2 0 2 e	5589.314003788	3.000e-04	6
37 0 2 2 1 e	5589.962374307	6.325e-04	1
57 0 1 1 0 f	5590.252514251	1.355e-04	5
30 0 6 2 0 e	5593.042030825	1.625e-03	3
39 1 0 0 0 e	5594.234595072	2.571e-05	15
2 0 2 2 2 f	5594.851104861	3.007e-04	4
2 0 2 2 2 e	5594.851362433	3.007e-04	3
3 0 5 1 1 e	5595.146378342	9.002e-04	1
43 0 4 0 0 e	5597.733036351	4.094e-04	6
37 0 5 1 0 f	5599.810305567	5.718e-04	3
4 0 2 0 2 e	5601.033268500	3.000e-04	6
30 0 3 3 1 e	5603.251784536	5.000e-04	2
3 0 2 2 2 f	5603.636838812	3.007e-04	4
3 0 2 2 2 e	5603.637078644	3.007e-04	3
30 0 3 3 1 f	5603.852466721	4.477e-04	3
48 0 3 1 0 f	5606.005622880	5.678e-04	6
4 0 5 1 1 e	5606.949327870	9.002e-04	1
4 0 5 1 1 f	5607.421235234	9.002e-04	1
22 0 7 1 0 e	5608.337598070	6.931e-04	6
19 0 7 7 0 e	5609.660196051	8.556e-04	6
19 0 7 7 0 f	5609.660357841	8.544e-04	6
7 0 8 0 0 e	5610.313822301	9.627e-04	5
29 0 6 6 0 f	5611.206082007	9.155e-04	6
29 0 6 6 0 e	5611.207975517	8.307e-04	6
22 0 1 1 2 e	5615.081206825	2.000e-04	4
4 0 2 2 2 f	5615.350654560	3.007e-04	2
4 0 2 2 2 e	5615.351757187	3.993e-04	3
5 0 2 0 2 e	5615.680446380	3.000e-04	6
31 0 0 0 2 e	5616.538269455	2.000e-04	1
4 0 8 4 0 e	5618.178928870	1.083e-03	2
4 0 8 4 0 f	5618.179648186	1.297e-03	2
[truncated: 3,564 more rows]
