# Supplementary material for: Measured active rotational-vibrational energy levels (MARVEL) analysis of high-resolution rovibrational spectra of H12C14N
Source: Commun Chem. 2026 Apr 28;9:231. doi: 10.1038/s42004-026-02031-5 (PMC13332032; doi:10.1038/s42004-026-02031-5)
Supplement: Supplementary file 5 — Supplementary Data 4 [file 42004_2026_2031_MOESM5_ESM.txt]

Supplementary Information for the paper 
Measured Active Rotational-Vibrational Energy Levels (MARVEL) Analysis
of High-Resolution Rovibrational Spectra of H12C14N
by Waed O. H. Al-Nashash, Ala’a A. A. Azzam, Sana A. E. Abzakh, Dunia Alatoom,
Mohammad Taha I. Ibrahim, Jonathan Tennyson, Tibor Furtenbacher, and Attila G. Cs\'asz\'ar

The Supplementary Information contains the following four files:
Supplementary Data 1.text, Supplementary Data 2.text, Supplementary Data 3.text,
and Supplementary Data 4.text.

The Supplementary Data 1.text file contains
all the transitions data, utilized during the MARVEL analysis,
and has the following format:
transition wavenumber (in cm-1, deleted lines have negative wavenumber entry),
initial uncertainty (in cm-1),
final MARVEL uncertainty (in cm-1),
quantum numbers (upper state, lower state, see the EnergyLevels files), and
tag.linenumber.

The file Supplementary Data 2.text contains the tag corresponding to the given
data source and the unit of the transitions entry.

The file Supplementary Data 3.text contains the 
empirical (MARVEL) energy levels in the following format:
quantum numbers (J v1 v2 l2 v3 p),
energy level (in cm-1), 
uncertainty (in  cm-1),
nbTr: number of transitions which determine the given empirical rovibrational
energy.

This is the Supplementary Data 4.text (ReadMe) file.
